# Supplementary material for: Defining the role of the polyasparagine repeat domain of the S. cerevisiae transcription factor Azf1p
Source: PLoS One. 2021 May 21;16(5):e0247285. doi: 10.1371/journal.pone.0247285 (PMC8139511; doi:10.1371/journal.pone.0247285)
Supplement: S5 Table — (CSV) [file pone.0247285.s008.csv]

Sequence Name	Name	Differential Expression Absolute Confidence	Differential Expression Adjusted p-value	Differential Expression Confidence	Differential Expression Log2 Ratio	Differential Expression p-value	gene
NC_001133	PAU8 mRNA	0.00	NA	0.00	NA	NA	PAU8
NC_001135	LEU2 mRNA	0.00	NA	0.00	NA	NA	LEU2
NC_001136	uncharacterized protein mRNA	0.00	NA	0.00	NA	NA
NC_001144	MET17 mRNA	0.00	NA	0.00	NA	NA	MET17
NC_001145	PAU19 mRNA	0.00	NA	0.00	NA	NA	PAU19
NC_001147	PAU20 mRNA	0.00	NA	0.00	NA	NA	PAU20
NC_001137	URA3 mRNA	1000.00	0	1000.00	9.81443739531384	0	URA3
NC_001136	ARO10 mRNA	1000.00	0	1000.00	4.76296412770506	0	ARO10
NC_001140	ARO9 mRNA	178.40	4.0150688620156e-179	178.40	3.34676667829121	2.68162889431664e-182	ARO9
NC_001135	HSP30 mRNA	31.43	3.67824555957143e-32	31.43	2.81996574954932	4.23775160478258e-34	HSP30
NC_001137	RGI1 mRNA	78.08	8.30598654186517e-79	78.08	2.79418230417423	2.08031053811951e-81	RGI1
NC_001139	BTN2 mRNA	82.75	1.77981403681532e-83	82.75	2.58014112891302	3.56616604471262e-86	BTN2
NC_001147	FIT3 mRNA	107.72	1.90898774439021e-108	107.72	2.55279442599171	2.54999197781294e-111	FIT3
NC_001148	uncharacterized protein mRNA	28.58	2.65845464481993e-29	28.58	2.38590584957864	3.72867240215185e-31
NC_001139	ZRT1 mRNA	134.81	1.55266892867579e-135	134.81	2.35455631094706	1.55552071665633e-138	ZRT1
NC_001134	MNC1 mRNA	50.74	1.82833039844077e-51	50.74	2.22137489264825	9.76900530140334e-54	MNC1
NC_001142	ROQ1 mRNA	27.35	4.48862977909972e-28	27.35	2.1066977916052	6.37057156826642e-30	ROQ1
NC_001147	FIT2 mRNA	85.78	1.67117315363392e-86	85.78	2.07623014296885	2.79040433066275e-89	FIT2
NC_001134	PHO89 mRNA	74.64	2.30548427126962e-75	74.64	2.04240320499756	6.54420314102247e-78	PHO89
NC_001147	CMK2 mRNA	68.03	9.2457474659796e-69	68.03	1.99464965423549	3.55071283549058e-71	CMK2
NC_001134	PHO5 mRNA	99.33	4.64600297675441e-100	99.33	1.99300068412547	6.98180443993817e-103	PHO5
NC_001143	PIR3 mRNA	41.85	1.41578754656528e-42	41.85	1.99287537733971	1.11107054080094e-44	PIR3
NC_001143	SRL3 mRNA	46.89	1.29185693951847e-47	46.89	1.97614752076482	7.76537816374435e-50	SRL3
NC_001136	FIT1 mRNA	11.62	2.37871460405448e-12	11.62	1.9012801808981	8.73797316567016e-14	FIT1
NC_001140	AIM17 mRNA	67.96	1.08692749564254e-68	67.96	1.83631796914778	4.35569542418116e-71	AIM17
NC_001133	PHO11 mRNA	68.37	4.28335357258988e-69	68.37	1.83266438338135	1.50192728376002e-71	PHO11
NC_001147	BAG7 mRNA	30.81	1.56276019672928e-31	30.81	1.81628949731214	1.82656893923943e-33	BAG7
NC_001147	MCH5 mRNA	80.25	5.65164322679871e-81	80.25	1.78010499793211	1.32113884079449e-83	MCH5
NC_001136	SDH6 mRNA	25.10	7.90481184737981e-26	25.10	1.76815484481407	1.26709289922936e-27	SDH6
NC_001148	CIP1 mRNA	29.12	7.62156235420257e-30	29.12	1.75449553766109	1.00534884952747e-31	CIP1
NC_001142	BAT2 mRNA	75.74	1.83819957419942e-76	75.74	1.75323735476006	4.91086879064798e-79	BAT2
NC_001142	uncharacterized protein mRNA	23.40	3.95559969234736e-24	23.40	1.74880503397441	6.80291815514741e-26
NC_001144	NCW2 mRNA	33.76	1.74243119522307e-34	33.76	1.71947353282059	1.80381923699833e-36	NCW2
NC_001147	uncharacterized protein mRNA	35.59	2.5485099573993e-36	35.59	1.68484331782931	2.46808444697211e-38
NC_001140	PHO12 mRNA	66.07	8.5882034710002e-67	66.07	1.68149598021371	3.58499059567549e-69	PHO12
NC_001145	YPK2 mRNA	33.88	1.32063866387177e-34	33.88	1.67997105425898	1.34511535308362e-36	YPK2
NC_001139	MTL1 mRNA	19.47	3.41780626330094e-20	19.47	1.6769709006988	7.13350781286721e-22	MTL1
NC_001136	HSP42 mRNA	42.80	1.57634701772369e-43	42.80	1.66863199703878	1.10546960668551e-45	HSP42
NC_001140	SLT2 mRNA	41.91	1.22630684112802e-42	41.91	1.66470511459891	9.41895386406561e-45	SLT2
NC_001145	DIA1 mRNA	37.53	2.92358375355097e-38	37.53	1.65710554443621	2.68487404316753e-40	DIA1
NC_001138	IGD1 mRNA	20.39	4.03159014034549e-21	20.39	1.63622077030454	8.14530651163472e-23	IGD1
NC_001146	EGO4 mRNA	44.15	7.07654665972344e-45	44.15	1.62958512520831	4.84452184085258e-47	EGO4
NC_001136	FMP16 mRNA	9.42	3.83185907608467e-10	9.42	1.62725190633432	1.62513308620055e-11	FMP16
NC_001140	ARN2 mRNA	37.64	2.26774543702634e-38	37.64	1.62237072732697	2.00685436904986e-40	ARN2
NC_001137	DLD3 mRNA	68.51	3.1147831735059e-69	68.51	1.61813084802969	1.04016803256166e-71	DLD3
NC_001139	COS12 mRNA	8.70	1.97557549490279e-09	8.70	1.60151193451892	9.33524570141074e-11	COS12
NC_001137	TIR1 mRNA	28.92	1.2019335029331e-29	28.92	1.58482203924627	1.62559047816967e-31	TIR1
NC_001148	GPH1 mRNA	42.17	6.70424565956043e-43	42.17	1.57964453321845	5.03741951377891e-45	GPH1
NC_001135	CIT2 mRNA	49.52	3.02387122434582e-50	49.52	1.57541219812526	1.71667426327864e-52	CIT2
NC_001141	YPS6 mRNA	23.45	3.57414092055513e-24	23.45	1.56395099307669	6.08719943056642e-26	YPS6
NC_001142	OPI3 mRNA	39.63	2.36754276768434e-40	39.63	1.5441319813226	1.97657602912368e-42	OPI3
NC_001148	HSP82 mRNA	42.23	5.94396698119983e-43	42.23	1.54104145601624	4.36691513061934e-45	HSP82
NC_001136	STP4 mRNA	25.94	1.14989379573626e-26	25.94	1.53099263630962	1.76640890311798e-28	STP4
NC_001145	PGM2 mRNA	31.68	2.07935766139019e-32	31.68	1.52867412658859	2.36093372807703e-34	PGM2
NC_001136	GYP7 mRNA	34.91	1.22788763670177e-35	34.91	1.52608544961203	1.20964051703798e-37	GYP7
NC_001137	GLC3 mRNA	33.26	5.52578558035655e-34	33.26	1.51706644590998	5.90499711375553e-36	GLC3
NC_001145	uncharacterized protein mRNA	11.65	2.22169886226184e-12	11.65	1.51460273431893	8.08699869716282e-14
NC_001146	CIT1 mRNA	44.95	1.1272431178381e-45	44.95	1.51421160652033	7.34053791879879e-48	CIT1
NC_001145	putative glutamine--fructose-6-phosphate transaminase mRNA	6.70	2.01198269771156e-07	6.70	1.51409901631863	1.22284471859577e-08
NC_001139	YPS5 mRNA	6.17	6.72842058606658e-07	6.17	1.51261649815774	4.47138319127483e-08	YPS5
NC_001141	PRM5 mRNA	38.68	2.10654288537315e-39	38.68	1.50388898492488	1.79385017789332e-41	PRM5
NC_001141	uncharacterized protein mRNA	15.03	9.28010425254392e-16	15.03	1.50016348423923	2.5567159820834e-17
NC_001144	YPS3 mRNA	26.84	1.43462590623289e-27	26.84	1.49963131423976	2.10798263063107e-29	YPS3
NC_001137	SPI1 mRNA	8.09	8.13540544176472e-09	8.09	1.48116499436977	4.06158996007288e-10	SPI1
NC_001134	RCR1 mRNA	30.66	2.18643151543431e-31	30.66	1.46094977107598	2.62853680265938e-33	RCR1
NC_001145	uncharacterized protein mRNA	17.62	2.41664105326723e-18	17.62	1.4493653421363	5.48778065193426e-20
NC_001135	CHA1 mRNA	52.18	6.55267368009417e-53	52.18	1.44775978728807	3.39176630627683e-55	CHA1
NC_001140	PAL2 mRNA	22.24	5.71349896964416e-23	22.24	1.42791101005238	1.03985872047289e-24	PAL2
NC_001145	NGL3 mRNA	12.04	9.13539738456191e-13	12.04	1.42536703566982	3.2490226129766e-14	NGL3
NC_001147	DCS2 mRNA	15.93	1.18395919048681e-16	15.93	1.41765206736239	3.02464111111173e-18	DCS2
NC_001144	GSY2 mRNA	45.30	5.06403501528082e-46	45.30	1.40745453499182	3.21311288329723e-48	GSY2
NC_001146	CHS1 mRNA	49.90	1.26627348815416e-50	49.90	1.40148000748592	6.97729589398685e-53	CHS1
NC_001136	AFR1 mRNA	26.89	1.27714266770893e-27	26.89	1.36447091750936	1.8552581748318e-29	AFR1
NC_001136	uncharacterized protein mRNA	6.57	2.68508773791726e-07	6.57	1.3636638039708	1.66332868720538e-08
NC_001139	uncharacterized protein mRNA	3.92	0.000120314472406503	3.92	1.33084619391279	1.23347948000656e-05
NC_001140	RTC3 mRNA	20.20	6.27374716790236e-21	20.20	1.32848733032615	1.28848038345632e-22	RTC3
NC_001148	aldo-keto reductase superfamily protein mRNA	32.70	2.00317015282509e-33	32.70	1.32204092658949	2.17408682473921e-35
NC_001140	CRG1 mRNA	32.17	6.83141684364359e-33	32.17	1.31624202633453	7.64242659081851e-35	CRG1
NC_001143	KDX1 mRNA	22.24	5.71349896964416e-23	22.24	1.296223588075	1.03375132761433e-24	KDX1
NC_001145	TSL1 mRNA	29.11	7.78785588320958e-30	29.11	1.28680294668013	1.04028797905621e-31	TSL1
NC_001139	PDE1 mRNA	24.18	6.55420154398428e-25	24.18	1.28645811120812	1.08342954225153e-26	PDE1
NC_001146	MAN2 mRNA	4.75	1.78695119321627e-05	4.75	1.28634477288684	1.5604866823378e-06	MAN2
NC_001147	DDR2 mRNA	8.73	1.85152301391831e-09	8.73	1.27361701001156	8.62539523932559e-11	DDR2
NC_001136	PST1 mRNA	24.67	2.15025798142128e-25	24.67	1.27120124485707	3.48263523456109e-27	PST1
NC_001142	REE1 mRNA	39.72	1.91438843332913e-40	39.72	1.26879752164912	1.56628874992699e-42	REE1
NC_001134	HSP26 mRNA	10.22	6.09288938144086e-11	10.22	1.26388804204422	2.37041780910957e-12	HSP26
NC_001134	SSE2 mRNA	28.58	2.60567824967692e-29	28.58	1.25997429219921	3.61114200573025e-31	SSE2
NC_001139	GPG1 mRNA	11.09	8.04939783831281e-12	11.09	1.25784245317223	3.02406831461076e-13	GPG1
NC_001142	ANB1 mRNA	13.52	2.99739817205238e-14	13.52	1.25156008848598	9.55924279282024e-16	ANB1
NC_001134	PAU24 mRNA	2.96	0.00108716325446011	2.96	1.24625256706824	0.000137317687233791	PAU24
NC_001142	HAL5 mRNA	21.23	5.91843774516303e-22	21.23	1.23845119591839	1.13645072748998e-23	HAL5
NC_001140	ARN1 mRNA	21.39	4.08434377152436e-22	21.39	1.23108538327377	7.77450642768037e-24	ARN1
NC_001147	GCY1 mRNA	25.47	3.35768800864956e-26	25.47	1.23050733822995	5.27003961952009e-28	GCY1
NC_001137	uncharacterized protein mRNA	6.46	3.44034998762974e-07	6.46	1.22974558392597	2.18289029103239e-08
NC_001146	YPT53 mRNA	4.13	7.38365110638863e-05	4.13	1.22758046950053	7.17529628304923e-06	YPT53
NC_001147	FRE7 mRNA	20.20	6.29765505325584e-21	20.20	1.22441876111578	1.30390587177112e-22	FRE7
NC_001136	HSP78 mRNA	26.40	3.9703047685455e-27	26.40	1.21687532822114	5.96639554465011e-29	HSP78
NC_001147	MCT1 mRNA	15.18	6.64261890080594e-16	15.18	1.21159789446074	1.80789260449385e-17	MCT1
NC_001145	uncharacterized protein mRNA	16.13	7.48413635597894e-17	16.13	1.20057864563434	1.84947767688242e-18
NC_001148	CUR1 mRNA	13.56	2.75264540007096e-14	13.56	1.19811524396033	8.73272042099653e-16	CUR1
NC_001139	SOL4 mRNA	10.04	9.08419223861678e-11	10.04	1.18523151955488	3.5948464861449e-12	SOL4
NC_001143	HAP4 mRNA	20.23	5.84835895729863e-21	20.23	1.18485092483218	1.19135046383442e-22	HAP4
NC_001144	uncharacterized protein mRNA	20.78	1.67393976807339e-21	20.78	1.16939187956994	3.27017787384516e-23
NC_001137	COM2 mRNA	20.63	2.34117711574547e-21	20.63	1.16532545944091	4.65186302844733e-23	COM2
NC_001136	TSA2 mRNA	9.93	1.18698789445729e-10	9.93	1.15036823966153	4.75667214342545e-12	TSA2
NC_001144	TFS1 mRNA	14.82	1.49794934693954e-15	14.82	1.14931851317392	4.2019617680054e-17	TFS1
NC_001144	PUN1 mRNA	25.75	1.77148228483422e-26	25.75	1.14388627092659	2.75084074953386e-28	PUN1
NC_001147	LDS2 mRNA	5.61	2.47479602830253e-06	5.61	1.13767757040227	1.83884493670834e-07	LDS2
NC_001140	VMR1 mRNA	13.77	1.70429105787195e-14	13.77	1.13324420627747	5.23609207961995e-16	VMR1
NC_001136	RTN2 mRNA	9.14	7.21910940365831e-10	9.14	1.13006034504694	3.21840409213019e-11	RTN2
NC_001136	YAP6 mRNA	6.91	1.23289627570982e-07	6.91	1.12753335412546	7.20510429952308e-09	YAP6
NC_001148	RLM1 mRNA	14.97	1.06774878671855e-15	14.97	1.12647033361275	2.95953078302353e-17	RLM1
NC_001145	MSC1 mRNA	17.27	5.36217849666035e-18	17.27	1.12295784569906	1.25347301641751e-19	MSC1
NC_001138	HXK1 mRNA	20.47	3.37243799321897e-21	20.47	1.11830809642014	6.75726430432921e-23	HXK1
NC_001145	GAD1 mRNA	17.70	2.0118254143339e-18	17.70	1.10665699500714	4.50132919553754e-20	GAD1
NC_001140	COS8 mRNA	12.12	7.56088977145269e-13	12.12	1.10654514713748	2.63854727372451e-14	COS8
NC_001139	GPC1 mRNA	15.70	1.99659783287726e-16	15.70	1.10545453276914	5.26736446142272e-18	GPC1
NC_001144	HSP104 mRNA	22.13	7.37804043630929e-23	22.13	1.09285968644834	1.35512514275175e-24	HSP104
NC_001144	TIS11 mRNA	4.87	1.36174235154049e-05	4.87	1.09084622719085	1.15733320576742e-06	TIS11
NC_001142	TDH1 mRNA	30.66	2.20004504406189e-31	30.66	1.08973658237668	2.68163780625343e-33	TDH1
NC_001136	PHO8 mRNA	23.56	2.77214986134815e-24	23.56	1.08614163096434	4.67502314236371e-26	PHO8
NC_001136	STF1 mRNA	17.67	2.13984641160678e-18	17.67	1.08294853791669	4.82349750487418e-20	STF1
NC_001144	OSW2 mRNA	7.09	8.09514857931549e-08	7.09	1.07319817012473	4.59567626810364e-09	OSW2
NC_001146	GOR1 mRNA	15.78	1.64534538927549e-16	15.78	1.06859658935852	4.25828244010186e-18	GOR1
NC_001134	REG2 mRNA	5.29	5.1027118013175e-06	5.29	1.05078714523239	3.97038520523285e-07	REG2
NC_001137	uncharacterized protein mRNA	9.19	6.40177678714589e-10	9.19	1.04409978931551	2.83264459608225e-11
NC_001146	BIO5 mRNA	7.12	7.64218220210059e-08	7.12	1.04252102074114	4.31300314628486e-09	BIO5
NC_001134	SMP1 mRNA	5.56	2.73422803403395e-06	5.56	1.04225059329221	2.03617582764926e-07	SMP1
NC_001148	uncharacterized protein mRNA	3.83	0.000149125428270618	3.83	1.04200745129694	1.5612229675351e-05
NC_001139	TOS8 mRNA	6.56	2.72874084623077e-07	6.56	1.03835757115245	1.69492669026189e-08	TOS8
NC_001148	REC8 mRNA	3.44	0.00036046810281866	3.44	1.03278281424908	4.05669563031854e-05	REC8
NC_001137	uncharacterized protein mRNA	3.13	0.00074948882418983	3.13	1.0323453639528	8.97284165877622e-05
NC_001139	STF2 mRNA	21.39	4.04635462840975e-22	21.39	1.0311800695622	7.63463137435802e-24	STF2
NC_001143	GEX2 mRNA	6.54	2.85662879330112e-07	6.54	1.02686062057877	1.78390243562301e-08	GEX2
NC_001143	GPX1 mRNA	8.59	2.5844472728298e-09	8.59	1.02460876358418	1.24281318179159e-10	GPX1
NC_001148	OYE3 mRNA	3.53	0.000298210814678389	3.53	1.02235241988061	3.30128185225867e-05	OYE3
NC_001148	uncharacterized protein mRNA	4.51	3.09907516250294e-05	4.51	1.02127906348974	2.81498896043012e-06
NC_001148	TDA6 mRNA	14.21	6.1241574616064e-15	14.21	1.00758905400655	1.79971900691722e-16	TDA6
NC_001137	SIT1 mRNA	12.91	1.23483127903452e-13	12.91	1.0057226972932	4.06180934997163e-15	SIT1
NC_001137	SSA4 mRNA	12.09	8.04007637094417e-13	12.09	0.991880410068813	2.83261999377061e-14	SSA4
NC_001138	GSY1 mRNA	14.23	5.93660013258416e-15	14.23	0.986902816479064	1.7346886345003e-16	GSY1
NC_001139	RIE1 mRNA	16.65	2.23629100050951e-17	16.65	0.983707416383326	5.45163610075786e-19	RIE1
NC_001134	uncharacterized protein mRNA	14.19	6.45767808416253e-15	14.19	0.981358688313419	1.92726763525572e-16
NC_001133	PRM9 mRNA	8.57	2.67975940104009e-09	8.57	0.980673347212112	1.29312150091933e-10	PRM9
NC_001146	POR1 mRNA	20.70	2.00613273453006e-21	20.70	0.977762840986058	3.95264088620048e-23	POR1
NC_001147	ENB1 mRNA	23.65	2.21840443104981e-24	23.65	0.968335244838728	3.70413162639808e-26	ENB1
NC_001140	AAP1 mRNA	18.38	4.17611885607702e-19	18.38	0.963890933192253	9.13460628061595e-21	AAP1
NC_001147	PYK2 mRNA	9.31	4.88600496339499e-10	9.31	0.960286066042364	2.12115760641626e-11	PYK2
NC_001147	WTM1 mRNA	14.24	5.77982446311101e-15	14.24	0.956547630165744	1.67922767837922e-16	WTM1
NC_001136	VHS1 mRNA	7.35	4.4492369504613e-08	7.35	0.949623156873574	2.38471374369357e-09	VHS1
NC_001137	uncharacterized protein mRNA	6.51	3.06954173234828e-07	6.51	0.947756527124422	1.937363123773e-08
NC_001147	uncharacterized protein mRNA	9.57	2.70563032066778e-10	9.57	0.945078609050603	1.12489889772295e-11
NC_001142	MHO1 mRNA	10.83	1.49035041202966e-11	10.83	0.943557442240872	5.69861820595745e-13	MHO1
NC_001147	PHR1 mRNA	9.63	2.32340660184912e-10	9.63	0.940378950254305	9.62105255065254e-12	PHR1
NC_001145	SRT1 mRNA	3.19	0.000644500097805656	3.19	0.937435818197928	7.57602385799269e-05	SRT1
NC_001146	gag protein mRNA	11.94	1.1384592530826e-12	11.94	0.93504207202932	4.08697177179428e-14
NC_001148	UIP4 mRNA	6.67	2.14636937814119e-07	6.67	0.931287952225635	1.30810623312996e-08	UIP4
NC_001140	HXT4 mRNA	15.94	1.14797840653977e-16	15.94	0.930841753427217	2.91355347794365e-18	HXT4
NC_001136	TPS2 mRNA	17.60	2.51144186740928e-18	17.60	0.930283769140921	5.74499141484506e-20	TPS2
NC_001139	GND2 mRNA	3.65	0.000221954257217431	3.65	0.924450800147626	2.39780271196657e-05	GND2
NC_001139	TPO2 mRNA	14.77	1.67885581304665e-15	14.77	0.917155398926148	4.76549487757439e-17	TPO2
NC_001146	uncharacterized protein mRNA	6.71	1.97059100240814e-07	6.71	0.911312652536568	1.18781658351868e-08
NC_001139	uncharacterized protein mRNA	1.58	0.0260219224154717	1.58	0.906798780080379	0.0058526514432527
NC_001142	FMP33 mRNA	5.69	2.02971207544729e-06	5.69	0.904991562077219	1.46746590193467e-07	FMP33
NC_001139	PNC1 mRNA	18.84	1.46047931039728e-19	18.84	0.904023615643391	3.10234346747489e-21	PNC1
NC_001139	uncharacterized protein mRNA	3.00	0.00100239608118181	3.00	0.903816340736365	0.000124692783516522
NC_001141	OM45 mRNA	12.47	3.39730620831345e-13	12.47	0.902669636491929	1.15153307778866e-14	OM45
NC_001143	NNR2 mRNA	13.95	1.12714456757019e-14	13.95	0.901240467077281	3.42528487723784e-16	NNR2
NC_001145	SIP18 mRNA	1.59	0.0256111616074205	1.59	0.900214823153826	0.00573033170044138	SIP18
NC_001148	gag protein mRNA	13.92	1.19604684833674e-14	13.92	0.899393822106241	3.65464306638209e-16
NC_001142	DAN1 mRNA	1.59	0.0258127363426674	1.59	0.897382380014601	0.00579267284096593	DAN1
NC_001134	gag protein mRNA	13.96	1.08541755592065e-14	13.96	0.889516031966626	3.2803569480988e-16
NC_001139	carbonyl reductase (NADPH-dependent) mRNA	11.93	1.17226358474711e-12	11.93	0.887698749858454	4.22790005519077e-14
NC_001139	NQM1 mRNA	4.94	1.1587278141256e-05	4.94	0.881224039207448	9.67380041848052e-07	NQM1
NC_001134	TPS1 mRNA	16.62	2.41299632163828e-17	16.62	0.878401911121963	5.92269927000881e-19	TPS1
NC_001145	FMS1 mRNA	13.72	1.89643067917622e-14	13.72	0.87730325454466	5.92139818009608e-16	FMS1
NC_001143	ECM4 mRNA	4.55	2.80637229151468e-05	4.55	0.877302425679735	2.5210023256552e-06	ECM4
NC_001147	TPO4 mRNA	17.21	6.21916489232549e-18	17.21	0.876016762333606	1.46418809453647e-19	TPO4
NC_001143	KTR2 mRNA	12.07	8.56305280085199e-13	12.07	0.87515931268168	3.03116913304495e-14	KTR2
NC_001137	DSF1 mRNA	1.82	0.0151128558850445	1.82	0.871478036043306	0.00302055242851866	DSF1
NC_001148	uncharacterized protein mRNA	8.27	5.34334388038264e-09	8.27	0.858456917208695	2.60520356164924e-10
NC_001138	putative Xaa-Pro dipeptidase mRNA	16.07	8.4301564724325e-17	16.07	0.856444596320023	2.11141003650839e-18
NC_001147	IMA2 mRNA	4.10	7.94524075620078e-05	4.10	0.852685796566334	7.77410432982745e-06	IMA2
NC_001135	uncharacterized protein mRNA	3.10	0.000802949389982221	3.10	0.852645871880683	9.72012535877626e-05
NC_001143	MSN4 mRNA	12.38	4.19449728845173e-13	12.38	0.85116227363616	1.42874845023235e-14	MSN4
NC_001142	URA8 mRNA	11.24	5.70397957381964e-12	11.24	0.847694062223622	2.11434874835191e-13	URA8
NC_001139	CRH1 mRNA	12.02	9.50514153048636e-13	12.02	0.847455640974973	3.39639386796474e-14	CRH1
NC_001142	SOR1 mRNA	2.53	0.00292066236276869	2.53	0.847307669453314	0.000420860180175218	SOR1
NC_001144	putative amidotransferase mRNA	9.64	2.30733227335883e-10	9.64	0.84542960628337	9.51596379227968e-12
NC_001133	FLC2 mRNA	15.08	8.23108020080096e-16	15.08	0.843671985552266	2.25396084977685e-17	FLC2
NC_001141	POG1 mRNA	3.87	0.000136135415805569	3.87	0.837647802464987	1.40931637668147e-05	POG1
NC_001142	YAK1 mRNA	8.75	1.76569915815209e-09	8.75	0.835461621089119	8.19609894750845e-11	YAK1
NC_001145	uncharacterized protein mRNA	15.27	5.42641901737264e-16	15.27	0.834231225154538	1.46782414562426e-17
NC_001148	USV1 mRNA	4.98	1.04051798170851e-05	4.98	0.829768126227849	8.66953536270742e-07	USV1
NC_001142	aldo-keto reductase superfamily protein mRNA	14.19	6.45767808416253e-15	14.19	0.827979159601771	1.91864685085792e-16
NC_001142	MOG1 mRNA	7.74	1.81229757623956e-08	7.74	0.826564861464858	9.28995418109106e-10	MOG1
NC_001137	MEI4 mRNA	2.75	0.00176968538892082	2.75	0.826387293417318	0.000237277904041312	MEI4
NC_001146	APJ1 mRNA	5.24	5.805635839727e-06	5.24	0.821606367314191	4.55610092615076e-07	APJ1
NC_001146	gag protein mRNA	11.14	7.30296878172529e-12	11.14	0.821090581679671	2.73144933562609e-13
NC_001148	CMR3 mRNA	6.73	1.85618591389315e-07	6.73	0.820875398594926	1.11265777773859e-08	CMR3
NC_001137	uncharacterized protein mRNA	8.72	1.89145879483914e-09	8.72	0.819484023387373	8.8430199124221e-11
NC_001145	NCW1 mRNA	16.12	7.59700369263838e-17	16.12	0.81516298508457	1.89005434998016e-18	NCW1
NC_001138	DUG1 mRNA	14.19	6.45767808416253e-15	14.19	0.814849421036804	1.93007910680429e-16	DUG1
NC_001147	uncharacterized protein mRNA	5.98	1.05106081083225e-06	5.98	0.814058277618642	7.24809007970809e-08
NC_001135	ADH7 mRNA	2.34	0.00454424210837556	2.34	0.809768016587085	0.000707927514963166	ADH7
NC_001148	GDE1 mRNA	10.21	6.17681587394168e-11	10.21	0.808815321423115	2.42369632722708e-12	GDE1
NC_001141	PIG2 mRNA	5.71	1.95235865499002e-06	5.71	0.804076598458523	1.40828007840322e-07	PIG2
NC_001142	HXT16 mRNA	2.56	0.00272626771194257	2.56	0.797660929176742	0.000388751482050251	HXT16
NC_001136	FDC1 mRNA	9.35	4.42237407049418e-10	9.35	0.797035119908723	1.89034523634415e-11	FDC1
NC_001140	ECM12 mRNA	1.63	0.0232150433516455	1.63	0.796294541683694	0.00507405105147836	ECM12
NC_001144	ALT1 mRNA	13.68	2.10373417814677e-14	13.68	0.795147018954325	6.60380740510255e-16	ALT1
NC_001141	PFK26 mRNA	7.17	6.80090822562325e-08	7.17	0.790390556031327	3.78143669916938e-09	PFK26
NC_001147	RCN2 mRNA	9.84	1.4378820506517e-10	9.84	0.790357322309537	5.81010947165991e-12	RCN2
NC_001134	UGA2 mRNA	11.39	4.09288369269053e-12	11.39	0.788319682791881	1.51031440321357e-13	UGA2
NC_001144	RNP1 mRNA	1.78	0.0165758007010478	1.78	0.78770180237557	0.00335169388027533	RNP1
NC_001134	MAL33 mRNA	5.74	1.82639202929355e-06	5.74	0.787308370974201	1.30521921612563e-07	MAL33
NC_001147	SIA1 mRNA	8.06	8.62789279398233e-09	8.06	0.784405896635113	4.33627605775369e-10	SIA1
NC_001144	UBI4 mRNA	12.77	1.70539508687866e-13	12.77	0.780442936339053	5.6950912902944e-15	UBI4
NC_001136	JIP4 mRNA	6.94	1.14262434702586e-07	6.94	0.779069678085697	6.62031471728125e-09	JIP4
NC_001145	SCS7 mRNA	10.95	1.11612295788744e-11	10.95	0.778376268086307	4.24905717813219e-13	SCS7
NC_001134	ATG8 mRNA	7.48	3.34572029208962e-08	7.48	0.777884690726713	1.74855643917858e-09	ATG8
NC_001134	YPC1 mRNA	7.29	5.17586069611508e-08	7.29	0.77715508670519	2.81738284677494e-09	YPC1
NC_001142	acetyltransferase mRNA	3.76	0.000175243143959039	3.76	0.776762937837501	1.86391522294052e-05
NC_001134	COS111 mRNA	4.04	9.13639977056866e-05	4.04	0.776270833567613	9.09215939766058e-06	COS111
NC_001139	MGA1 mRNA	3.10	0.000791232003520705	3.10	0.772073831481645	9.56506880195343e-05	MGA1
NC_001146	uncharacterized protein mRNA	3.34	0.000455968747605895	3.34	0.771712537602761	5.21520440991882e-05
NC_001146	SIS1 mRNA	10.00	1.00585504989904e-10	10.00	0.765472637950639	4.01401497622091e-12	SIS1
NC_001137	PHM8 mRNA	9.20	6.24908234206119e-10	9.20	0.757443542518349	2.7546464156022e-11	PHM8
NC_001143	UGP1 mRNA	13.74	1.82297016493813e-14	13.74	0.756414194923051	5.63114844737943e-16	UGP1
NC_001148	GDB1 mRNA	6.52	3.03871097106035e-07	6.52	0.755162305631903	1.90775642865034e-08	GDB1
NC_001142	FBP26 mRNA	9.56	2.7406970702707e-10	9.56	0.752630060594178	1.14405454594703e-11	FBP26
NC_001142	HXT9 mRNA	1.73	0.0186825954804447	1.73	0.746096311225084	0.00389623672651117	HXT9
NC_001147	HRK1 mRNA	6.70	1.98393361590579e-07	6.70	0.743466717192756	1.19917176316229e-08	HRK1
NC_001145	ALD2 mRNA	4.52	3.00313480270753e-05	4.52	0.73914848965311	2.7077855960295e-06	ALD2
NC_001134	gag-pol fusion protein mRNA	12.35	4.48083542839953e-13	12.35	0.739116133758387	1.5337640053797e-14
NC_001137	PRB1 mRNA	6.76	1.7219897052701e-07	6.76	0.739046185682365	1.02646572847124e-08	PRB1
NC_001137	EDC2 mRNA	5.19	6.42109432437169e-06	5.19	0.73900202872424	5.04981704254311e-07	EDC2
NC_001141	RCI37 mRNA	4.77	1.6923470904856e-05	4.77	0.738337080310618	1.46939470204126e-06	RCI37
NC_001137	SDD1 mRNA	2.02	0.00958006108901926	2.02	0.737439366589675	0.00172917783223073	SDD1
NC_001147	PTP2 mRNA	5.15	7.0909042969286e-06	5.15	0.737002254205933	5.64350650370049e-07	PTP2
NC_001136	HSP31 mRNA	7.04	9.07798451045201e-08	7.04	0.736199330270977	5.19911285203713e-09	HSP31
NC_001139	SHY1 mRNA	5.15	7.09221266235006e-06	5.15	0.734623580013191	5.66050701720376e-07	SHY1
NC_001141	VLD1 mRNA	1.94	0.0115452549470357	1.94	0.734249665848939	0.00218139974948232	VLD1
NC_001144	CMG1 mRNA	7.16	6.9590831868056e-08	7.16	0.729335934452033	3.8810048161514e-09	CMG1
NC_001140	uncharacterized protein mRNA	1.93	0.0117755711792106	1.93	0.728418838250746	0.00223753548204068
NC_001145	PLB1 mRNA	9.66	2.20034812487315e-10	9.66	0.727315522704442	9.03799697309728e-12	PLB1
NC_001147	FAA1 mRNA	11.04	9.20474757406846e-12	11.04	0.726243573745175	3.47348965059187e-13	FAA1
NC_001137	UBP5 mRNA	6.08	8.30352718831858e-07	6.08	0.725749787562008	5.60131070976909e-08	UBP5
NC_001136	SED1 mRNA	2.17	0.00674979158942315	2.17	0.724438929653475	0.00110844021574426	SED1
NC_001133	CYC3 mRNA	6.29	5.17550547796362e-07	6.29	0.722074234989681	3.34433230918671e-08	CYC3
NC_001137	PIC2 mRNA	8.68	2.06894534143104e-09	8.68	0.719809049795537	9.84554052943473e-11	PIC2
NC_001136	EMI2 mRNA	9.54	2.89076693864128e-10	9.54	0.717990002778456	1.21152529904652e-11	EMI2
NC_001134	ACH1 mRNA	5.66	2.21301665919835e-06	5.66	0.715899233486335	1.61107908400481e-07	ACH1
NC_001140	GRE3 mRNA	6.12	7.56148373451474e-07	6.12	0.71296665552613	5.07549918396214e-08	GRE3
NC_001147	gag protein mRNA	8.19	6.47729155376657e-09	8.19	0.712705068404307	3.16888700159226e-10
NC_001134	gag protein mRNA	7.29	5.17148142729561e-08	7.29	0.708139996355058	2.8063641073152e-09
NC_001142	gag protein mRNA	1.01	0.0974132970483794	1.01	0.702639788236302	0.0317825317135638
NC_001134	FES1 mRNA	9.76	1.7405845455077e-10	9.76	0.701673575582967	7.0913780114189e-12	FES1
NC_001144	YPS1 mRNA	9.29	5.09708419354908e-10	9.29	0.700392557426349	2.22981475823987e-11	YPS1
NC_001136	uncharacterized protein mRNA	7.12	7.56243248338868e-08	7.12	0.700101689913939	4.25536775238268e-09
NC_001143	type II protein arginine methyltransferase mRNA	2.04	0.00911043812393342	2.04	0.696576536814627	0.00162311529107313
NC_001139	JAC1 mRNA	2.87	0.00135330973808493	2.87	0.695026975648318	0.000175349533603925	JAC1
NC_001140	FLO5 mRNA	3.97	0.000107020102455992	3.97	0.693792245513829	1.08824916339454e-05	FLO5
NC_001148	MSF1 mRNA	5.01	9.83620978589197e-06	5.01	0.693321920290425	8.11335387248394e-07	MSF1
NC_001145	uncharacterized protein mRNA	5.37	4.24226483097538e-06	5.37	0.691479272730598	3.2725435830867e-07
NC_001136	MTH1 mRNA	4.51	3.09200260860714e-05	4.51	0.689191078920898	2.80340193099629e-06	MTH1
NC_001140	uncharacterized protein mRNA	4.81	1.53695965367704e-05	4.81	0.689118251655477	1.31416228143532e-06
NC_001148	YDC1 mRNA	7.84	1.43050354245076e-08	7.84	0.688573043571088	7.26119680923411e-10	YDC1
NC_001148	MRL1 mRNA	5.84	1.45184744664358e-06	5.84	0.688234154933368	1.011405183735e-07	MRL1
NC_001137	GIP2 mRNA	2.63	0.00236412633648783	2.63	0.68700133203123	0.000329217125501896	GIP2
NC_001147	GSP2 mRNA	5.05	8.92099248269357e-06	5.05	0.684188716993005	7.32864969358029e-07	GSP2
NC_001144	HMX1 mRNA	2.21	0.00622575965752774	2.21	0.682952621341943	0.00101354410854726	HMX1
NC_001136	gag protein mRNA	5.38	4.18041163038364e-06	5.38	0.682386703375565	3.20351679340884e-07
NC_001142	UBX6 mRNA	7.36	4.41226474311162e-08	7.36	0.681193409166574	2.35753000132863e-09	UBX6
NC_001142	EFM3 mRNA	4.61	2.45104560873302e-05	4.61	0.679880055326071	2.17725206853559e-06	EFM3
NC_001145	uncharacterized protein mRNA	0.95	0.111710512458481	0.95	0.679694016615615	0.0382565137839947
NC_001140	INM1 mRNA	6.07	8.5553060022006e-07	6.07	0.678310410810265	5.78543818816371e-08	INM1
NC_001139	XKS1 mRNA	4.79	1.62499006591996e-05	4.79	0.677698705672497	1.40277152125667e-06	XKS1
NC_001134	SKT5 mRNA	11.16	6.89558641907418e-12	11.16	0.677684987929669	2.56756682493495e-13	SKT5
NC_001148	PIN3 mRNA	5.13	7.36396226330794e-06	5.13	0.676356025726693	5.90199012587712e-07	PIN3
NC_001148	ERR2 mRNA	0.94	0.114851756361892	0.94	0.675723310049501	0.0397158102229886	ERR2
NC_001140	uncharacterized protein mRNA	1.11	0.0770425657280242	1.11	0.673676608013524	0.0234382292129671
NC_001146	ALP1 mRNA	1.15	0.0713812590578869	1.15	0.669120852424373	0.0212391724229678	ALP1
NC_001145	YET2 mRNA	2.12	0.00761874569779549	2.12	0.665532497339533	0.00129374926943697	YET2
NC_001142	TPK1 mRNA	5.76	1.75746454762904e-06	5.76	0.665391143557568	1.2500916635331e-07	TPK1
NC_001146	uncharacterized protein mRNA	6.44	3.60089623927049e-07	6.44	0.664226897553484	2.2907688548373e-08
NC_001139	gag protein mRNA	8.11	7.77148181873576e-09	8.11	0.663596573100362	3.86692533308275e-10
NC_001145	DFG5 mRNA	7.73	1.8506857129448e-08	7.73	0.662144405939546	9.51763565849052e-10	DFG5
NC_001146	LAP2 mRNA	6.84	1.45470194995436e-07	6.84	0.66186836889279	8.52563674125867e-09	LAP2
NC_001140	uncharacterized protein mRNA	1.86	0.0138560598821762	1.86	0.661524803271844	0.00272077582592072
NC_001145	gag protein mRNA	6.82	1.5240719794954e-07	6.82	0.659974475329026	9.00854033630608e-09
NC_001146	uncharacterized protein mRNA	6.19	6.52089673710969e-07	6.19	0.659447729360434	4.32258474642269e-08
NC_001139	uncharacterized protein mRNA	1.03	0.0925700137716821	1.03	0.656858732146595	0.0296304418768266
NC_001135	uncharacterized protein mRNA	6.21	6.19175461133763e-07	6.21	0.65635547252677	4.07338673712978e-08
NC_001139	TOS3 mRNA	5.78	1.64150148376603e-06	5.78	0.655612971565062	1.15938408354155e-07	TOS3
NC_001139	PRM8 mRNA	5.17	6.80480746427354e-06	5.17	0.65463181809736	5.36294727523311e-07	PRM8
NC_001141	EMA17 mRNA	3.11	0.00077136995575657	3.11	0.653473955388319	9.28632055602749e-05	EMA17
NC_001134	TIP1 mRNA	7.22	5.97762254286971e-08	7.22	0.653195052574602	3.29373090523794e-09	TIP1
NC_001134	uncharacterized protein mRNA	1.05	0.088198239490478	1.05	0.653035538069222	0.0277965862076284
NC_001143	uncharacterized protein mRNA	6.27	5.3208656364917e-07	6.27	0.652939882708484	3.4560306104446e-08
NC_001146	PBI2 mRNA	6.55	2.80725827265922e-07	6.55	0.652491184900222	1.74838426398712e-08	PBI2
NC_001134	17-beta-hydroxysteroid dehydrogenase-like protein mRNA	8.11	7.74239031394556e-09	8.11	0.651139090699552	3.83952232967412e-10
NC_001134	PCS60 mRNA	7.12	7.56243248338868e-08	7.12	0.64722135237732	4.24940231380726e-09	PCS60
NC_001145	gag protein mRNA	6.40	3.95707674965837e-07	6.40	0.647056902371043	2.52396613519702e-08
NC_001146	SPO1 mRNA	2.76	0.00174268617612849	2.76	0.647041611414404	0.000233075910348793	SPO1
NC_001137	ACA1 mRNA	3.86	0.000136895455259228	3.86	0.645245475743655	1.41947032419403e-05	ACA1
NC_001133	SSA1 mRNA	6.98	1.05581482747541e-07	6.98	0.643216594253885	6.09971498257625e-09	SSA1
NC_001146	uncharacterized protein mRNA	6.83	1.49478616555e-07	6.83	0.642928631430449	8.78551895597931e-09
NC_001146	CRZ1 mRNA	5.73	1.879570362495e-06	5.73	0.64116091713972	1.35263787983862e-07	CRZ1
NC_001146	MSB3 mRNA	5.79	1.61808916563365e-06	5.79	0.641014555641021	1.14014631473935e-07	MSB3
NC_001136	PAR32 mRNA	8.83	1.46531667587066e-09	8.83	0.637770351822988	6.70390330920958e-11	PAR32
NC_001144	ASP3-4 mRNA	10.02	9.58139634341515e-11	10.02	0.63734545135883	3.80760115166606e-12	ASP3-4
NC_001146	FMP41 mRNA	7.65	2.21592286909256e-08	7.65	0.635775245913148	1.14699630893086e-09	FMP41
NC_001147	OPI10 mRNA	4.81	1.55341051271048e-05	4.81	0.635120948679952	1.3331992044301e-06	OPI10
NC_001139	gag protein mRNA	7.07	8.43250986986251e-08	7.07	0.631319582016237	4.8012787871483e-09
NC_001136	MSH5 mRNA	2.89	0.00127427156378293	2.89	0.629015052054562	0.000164682950470527	MSH5
NC_001136	aldo-keto reductase superfamily protein mRNA	8.79	1.63551698005729e-09	8.79	0.628856005842405	7.54426917566647e-11
NC_001140	gag protein mRNA	7.02	9.52026752272026e-08	7.02	0.627083393891135	5.46831195160422e-09
NC_001144	uncharacterized protein mRNA	0.84	0.14426725969232	0.84	0.626638355925735	0.0536214593546676
NC_001147	ERR1 mRNA	0.82	0.151922320529474	0.82	0.625681290694403	0.0573799113437418	ERR1
NC_001147	PIN2 mRNA	5.84	1.45184744664358e-06	5.84	0.625381849289682	1.01331145883623e-07	PIN2
NC_001148	OAZ1 mRNA	4.72	1.92518368807862e-05	4.72	0.624040058404566	1.68441518208916e-06	OAZ1
NC_001136	YET3 mRNA	8.13	7.44064998955075e-09	8.13	0.623403501905142	3.67746267641847e-10	YET3
NC_001135	GLK1 mRNA	7.49	3.21107310170634e-08	7.49	0.623178207688084	1.67282485846114e-09	GLK1
NC_001144	TAR1 mRNA	5.27	5.41317760651476e-06	5.27	0.622043162097164	4.23907212799369e-07	TAR1
NC_001142	IME1 mRNA	1.56	0.0278158807065129	1.56	0.62150473073356	0.00637689166973489	IME1
NC_001143	GLG1 mRNA	5.12	7.61265919138627e-06	5.12	0.619861896783458	6.13944630061707e-07	GLG1
NC_001142	THI11 mRNA	1.34	0.0452849267494016	1.34	0.616467919040706	0.0116747248123353	THI11
NC_001144	ASP3-1 mRNA	8.83	1.48872899065595e-09	8.83	0.615411996977727	6.83587364218379e-11	ASP3-1
NC_001133	DUP240 family protein mRNA	5.29	5.1042322518852e-06	5.29	0.614835400426276	3.98009093610016e-07
NC_001145	gag protein mRNA	5.61	2.46187989798007e-06	5.61	0.614607458222535	1.82513720938913e-07
NC_001134	AGP2 mRNA	2.32	0.0047433604239054	2.32	0.613696615329994	0.000745283379344629	AGP2
NC_001144	ASP3-3 mRNA	8.79	1.63551698005729e-09	8.79	0.613423676170952	7.56450498373465e-11	ASP3-3
NC_001139	ZUO1 mRNA	7.94	1.13877127897374e-08	7.94	0.610800792223953	5.74234306645632e-10	ZUO1
NC_001143	GFA1 mRNA	8.08	8.2866267308469e-09	8.08	0.610794304759964	4.15092339164146e-10	GFA1
NC_001141	YKE4 mRNA	6.28	5.19058838423094e-07	6.28	0.60977477817559	3.36274552192621e-08	YKE4
NC_001145	ALD3 mRNA	2.37	0.00425709479283976	2.37	0.609774029216131	0.000651820992658885	ALD3
NC_001147	ATG34 mRNA	2.25	0.00563377629268227	2.25	0.608532654848826	0.000905881878419273	ATG34
NC_001136	BUG1 mRNA	7.10	7.9660726911652e-08	7.10	0.608125049789522	4.50909774971615e-09	BUG1
NC_001137	gag protein mRNA	6.33	4.72995173189818e-07	6.33	0.607906655942485	3.04852457591033e-08
NC_001146	NNR1 mRNA	4.68	2.10419551695246e-05	4.68	0.607813154621279	1.85157962503581e-06	NNR1
NC_001139	gag-pol fusion protein mRNA	10.21	6.11080391038295e-11	10.21	0.607317784296852	2.38759077480316e-12
NC_001147	DDP1 mRNA	6.07	8.60651609707142e-07	6.07	0.606351234438668	5.83443903057438e-08	DDP1
NC_001139	CTT1 mRNA	2.64	0.00228447174420906	2.64	0.606116828091586	0.000316217578218286	CTT1
NC_001134	TYC1 mRNA	0.96	0.110000766751542	0.96	0.606050501694475	0.0374322195090402	TYC1
NC_001136	HEM25 mRNA	4.28	5.23850887967248e-05	4.28	0.605238692938272	4.90700197277719e-06	HEM25
NC_001145	URA10 mRNA	2.04	0.00911110650094059	2.04	0.605041849997496	0.00162779828953188	URA10
NC_001139	RME1 mRNA	5.06	8.70241940940589e-06	5.06	0.604990023899377	7.12002923795105e-07	RME1
NC_001140	CHS7 mRNA	4.93	1.18435308806297e-05	4.93	0.604955127572217	9.96683847693668e-07	CHS7
NC_001136	HXT6 mRNA	6.81	1.56242829356203e-07	6.81	0.603851583262049	9.28743483900622e-09	HXT6
NC_001142	MPM1 mRNA	3.53	0.000298199256374123	3.53	0.601772523375355	3.28123743447232e-05	MPM1
NC_001137	gag-pol fusion protein mRNA	9.32	4.78972515028265e-10	9.32	0.599911930807731	2.07136218721524e-11
NC_001147	MBF1 mRNA	7.27	5.3167379590249e-08	7.27	0.597558872134359	2.90294425213081e-09	MBF1
NC_001138	ZNF1 mRNA	1.04	0.0916052190702371	1.04	0.596419537145728	0.0291533724407868	ZNF1
NC_001139	PMC1 mRNA	6.94	1.15085136363761e-07	6.94	0.593477345600186	6.70641385723038e-09	PMC1
NC_001147	HPF1 mRNA	7.29	5.07464749344161e-08	7.29	0.591519375513645	2.74534277487908e-09	HPF1
NC_001140	CUP1-2 mRNA	6.51	3.06731263465504e-07	6.51	0.590510335571668	1.93083463560687e-08	CUP1-2
NC_001146	gag-pol fusion protein mRNA	8.29	5.12322726665339e-09	8.29	0.58989631306983	2.4893289941495e-10
NC_001141	CSS1 mRNA	6.02	9.52220331993814e-07	6.02	0.588391679794457	6.50289056245567e-08	CSS1
NC_001136	HXT7 mRNA	5.98	1.04338286414199e-06	5.98	0.588201802351435	7.16029983573816e-08	HXT7
NC_001142	AAD10 mRNA	3.06	0.000875539493711084	3.06	0.587668497590185	0.000107304389444638	AAD10
NC_001141	MMF1 mRNA	8.60	2.53615741620793e-09	8.60	0.587521622430943	1.21535678485837e-10	MMF1
NC_001146	ATG4 mRNA	2.93	0.00118464581261045	2.93	0.587500153448068	0.000151913171495212	ATG4
NC_001136	COQ4 mRNA	4.08	8.3803508792019e-05	4.08	0.587487708484878	8.31178564409071e-06	COQ4
NC_001136	IRC4 mRNA	2.36	0.00441180285301817	2.36	0.58692647520239	0.000682875479169785	IRC4
NC_001139	HUA1 mRNA	2.09	0.00804778157190246	2.09	0.586406980719183	0.00138870970242539	HUA1
NC_001136	gag protein mRNA	5.13	7.43602150916708e-06	5.13	0.584656976366217	5.97215953566433e-07
NC_001144	uncharacterized protein mRNA	1.55	0.0278744694622189	1.55	0.584377016896559	0.00642290329902522
NC_001147	STI1 mRNA	6.62	2.38767895047129e-07	6.62	0.583389997879102	1.46314605914671e-08	STI1
NC_001141	PAU15 mRNA	0.85	0.140367373606215	0.85	0.581314893784025	0.0515625683642799	PAU15
NC_001133	FUN19 mRNA	2.53	0.002957444165573	2.53	0.57958022614097	0.000428135597186808	FUN19
NC_001144	uncharacterized protein mRNA	2.68	0.00207967567597937	2.68	0.579214984318018	0.000284744373735697
NC_001146	ESBP6 mRNA	3.93	0.000118217243681772	3.93	0.578698520126624	1.20803060833602e-05	ESBP6
NC_001133	UIP3 mRNA	4.99	1.0259776522805e-05	4.99	0.577964434257638	8.53125514836683e-07	UIP3
NC_001147	CSS3 mRNA	3.30	0.000499308886107627	3.30	0.576991157308299	5.74426152159217e-05	CSS3
NC_001144	ASP3-2 mRNA	6.82	1.5240719794954e-07	6.82	0.575763424431434	8.98717260016189e-09	ASP3-2
NC_001146	S-adenosylmethionine-dependent methyltransferase mRNA	1.22	0.0602890866874619	1.22	0.575263727466617	0.016992482606184
NC_001147	uncharacterized protein mRNA	3.23	0.000588159714057361	3.23	0.575225671377633	6.81554252055116e-05
NC_001139	PXR1 mRNA	4.39	4.04089638433591e-05	4.39	0.575106457882019	3.70421124561766e-06	PXR1
NC_001140	CUP1-1 mRNA	6.64	2.3143202463217e-07	6.64	0.57493385245698	1.41432828544622e-08	CUP1-1
NC_001135	uncharacterized protein mRNA	0.74	0.182078054152858	0.74	0.574696546759297	0.0738445005783274
NC_001139	RIM8 mRNA	2.55	0.00282384386228929	2.55	0.574572334670297	0.00040549435992132	RIM8
NC_001145	GYL1 mRNA	3.44	0.000364009063714636	3.44	0.57391253779597	4.10262344310201e-05	GYL1
NC_001145	FET4 mRNA	6.19	6.45961374334496e-07	6.19	0.573080277696726	4.27117555913275e-08	FET4
NC_001136	gag protein mRNA	4.63	2.36483924852843e-05	4.63	0.571967749542167	2.09672673395992e-06
NC_001139	SIP2 mRNA	2.48	0.00330302268376126	2.48	0.571084962240501	0.000484781589418291	SIP2
NC_001139	LSB1 mRNA	5.10	7.98800291648172e-06	5.10	0.570734084190048	6.45549075234122e-07	LSB1
NC_001136	gag protein mRNA	4.93	1.16986956834001e-05	4.93	0.567817683885348	9.80588617977432e-07
NC_001145	RCH1 mRNA	1.97	0.0107905044160609	1.97	0.567691487995345	0.0020161253033181	RCH1
NC_001136	TRS23 mRNA	2.58	0.00260602971964777	2.58	0.566004906176863	0.000369953029563086	TRS23
NC_001136	CTS2 mRNA	4.33	4.66380529035858e-05	4.33	0.565842350164658	4.32194345658543e-06	CTS2
NC_001142	uncharacterized protein mRNA	1.74	0.0183222388385065	1.74	0.565061350489826	0.00380272881553908
NC_001136	uncharacterized protein mRNA	3.35	0.000450751095118643	3.35	0.564272642931762	5.14047416874325e-05
NC_001136	SIR2 mRNA	2.13	0.00736291120205895	2.13	0.562455779370987	0.00123555280649011	SIR2
NC_001141	DAL1 mRNA	1.12	0.0767271086356495	1.12	0.561036469092466	0.0233038254480291	DAL1
NC_001147	MPC54 mRNA	1.25	0.0556297358389351	1.25	0.559793577324142	0.0152148117054893	MPC54
NC_001136	SOR2 mRNA	1.17	0.0668829445471298	1.17	0.559605095227428	0.0193758405058057	SOR2
NC_001140	HXT5 mRNA	1.52	0.0304652712776094	1.52	0.559182690171144	0.00719283579671727	HXT5
NC_001140	CRP1 mRNA	7.45	3.51572027097916e-08	7.45	0.558349293774916	1.84914323820076e-09	CRP1
NC_001134	GPI18 mRNA	4.08	8.29133358681137e-05	4.08	0.558227442560176	8.19580812054155e-06	GPI18
NC_001134	SDS24 mRNA	4.80	1.60162996534605e-05	4.80	0.557800603071011	1.37725735874639e-06	SDS24
NC_001133	uncharacterized protein mRNA	3.05	0.000883325664079405	3.05	0.557733780101447	0.000108701121126485
NC_001144	AHP1 mRNA	5.34	4.52727787572518e-06	5.34	0.557663079229916	3.50752535370927e-07	AHP1
NC_001146	uncharacterized protein mRNA	4.65	2.2354381547172e-05	4.65	0.557325715929039	1.97453128042311e-06
NC_001147	HMS1 mRNA	1.24	0.0580871200857785	1.24	0.555945090844953	0.0161610789849663	HMS1
NC_001145	uncharacterized protein mRNA	0.67	0.212541856548014	0.67	0.554545973857733	0.0912059728382694
NC_001146	RIM21 mRNA	6.81	1.5363958032035e-07	6.81	0.554275493028791	9.10703807208622e-09	RIM21
NC_001140	gag-pol fusion protein mRNA	7.40	3.94770514288129e-08	7.40	0.55161724994063	2.08953503137981e-09
NC_001144	AFB1 mRNA	2.74	0.00181185323398091	2.74	0.551556167069431	0.000243234262835307	AFB1
NC_001136	UGX2 mRNA	1.11	0.0776869474942326	1.11	0.551513424533853	0.0236861522999614	UGX2
NC_001142	COS5 mRNA	3.20	0.000631373101250981	3.20	0.551493525744331	7.4006331120085e-05	COS5
NC_001144	uncharacterized protein mRNA	1.14	0.0727538565154386	1.14	0.550072817251649	0.0217447659313133
NC_001144	JIP3 mRNA	2.53	0.00297695510443087	2.53	0.547735767832497	0.000431954247078048	JIP3
NC_001134	ECM8 mRNA	1.45	0.0352756674971204	1.45	0.546740638627761	0.00862896191071656	ECM8
NC_001147	VHS3 mRNA	4.27	5.36370879793044e-05	4.27	0.546435687254256	5.04219077180638e-06	VHS3
NC_001139	TWF1 mRNA	4.58	2.60754644318835e-05	4.58	0.544001551471465	2.32933268843842e-06	TWF1
NC_001139	uncharacterized protein mRNA	4.52	3.01635540917028e-05	4.52	0.542870193780849	2.72474248849745e-06
NC_001142	SNA3 mRNA	5.42	3.79599893195934e-06	5.42	0.541738108899419	2.89025799461256e-07	SNA3
NC_001146	AAD14 mRNA	2.39	0.00407098492210224	2.39	0.539733049622925	0.000618566752231263	AAD14
NC_001147	MCH4 mRNA	3.74	0.000181638216204155	3.74	0.53955015251687	1.94103286643278e-05	MCH4
NC_001136	NTH1 mRNA	6.94	1.14710915510803e-07	6.94	0.539359645854252	6.66545309697105e-09	NTH1
NC_001140	OYE2 mRNA	5.38	4.18041163038364e-06	5.38	0.53848412180095	3.21365655117208e-07	OYE2
NC_001135	MIC10 mRNA	5.29	5.1786774049173e-06	5.29	0.534463664169336	4.04678748622691e-07	MIC10
NC_001141	HXT12 mRNA	0.98	0.10353360334032	0.98	0.533831465239796	0.0344535768003437	HXT12
NC_001140	STP2 mRNA	3.46	0.000345806804044228	3.46	0.533282818071431	3.86282771590563e-05	STP2
NC_001140	gag protein mRNA	0.75	0.176145400692146	0.75	0.532981666782858	0.0705924308408682
NC_001133	uncharacterized protein mRNA	0.85	0.140926876137134	0.85	0.532949225137995	0.0519043169946096
NC_001145	uncharacterized protein mRNA	3.97	0.000107482740797927	3.97	0.532739546618767	1.09474823654593e-05
NC_001145	HSC82 mRNA	8.85	1.40978885729894e-09	8.85	0.530419568345632	6.42632088900667e-11	HSC82
NC_001148	RNY1 mRNA	2.86	0.00137629779189012	2.86	0.530161184473167	0.000178787724510021	RNY1
NC_001148	TPO3 mRNA	5.16	6.84697239158427e-06	5.16	0.527347041610638	5.40761052132136e-07	TPO3
NC_001136	DIT1 mRNA	1.32	0.0478959879586611	1.32	0.526138419878262	0.0125877917927755	DIT1
NC_001144	bifunctional fructose-2,6-bisphosphate 2-phosphatase/6-phosphofructo-2-kinase mRNA	4.02	9.4457080478414e-05	4.02	0.524513498929384	9.46305698564842e-06
NC_001136	gag protein mRNA	4.14	7.31119539314218e-05	4.14	0.522595146497677	7.09267744768009e-06
NC_001147	PEP12 mRNA	4.91	1.22501203109867e-05	4.91	0.522354983623812	1.03499096299203e-06	PEP12
NC_001141	RPR2 mRNA	1.62	0.0238977460331752	1.62	0.521981832444754	0.00527115086155025	RPR2
NC_001136	GAL3 mRNA	1.26	0.055062221615156	1.26	0.519844482073646	0.0150136262978043	GAL3
NC_001147	gag-pol fusion protein mRNA	6.70	2.01183372337755e-07	6.70	0.519292599538098	1.21939496007021e-08
NC_001145	ARG80 mRNA	1.58	0.0260194678472176	1.58	0.519178168492808	0.00584775483759474	ARG80
NC_001147	SHE4 mRNA	3.82	0.000152950567302354	3.82	0.517739735597351	1.60715565344892e-05	SHE4
NC_001145	GFD1 mRNA	4.24	5.80242874890693e-05	4.24	0.51627950015252	5.52243176970605e-06	GFD1
NC_001145	PAI3 mRNA	1.53	0.0295568747555781	1.53	0.513386171669815	0.00692500184654033	PAI3
NC_001136	CCC2 mRNA	1.62	0.0241355298198793	1.62	0.513043817630387	0.00533165903351148	CCC2
NC_001134	FMP23 mRNA	1.27	0.0539318887726973	1.27	0.51079469143985	0.0145622489808679	FMP23
NC_001141	RNR3 mRNA	0.93	0.11630036949219	0.93	0.51048900264629	0.0403332555410384	RNR3
NC_001145	FPR3 mRNA	5.38	4.14012495056886e-06	5.38	0.509914760191471	3.15918701354144e-07	FPR3
NC_001143	DCW1 mRNA	6.22	6.0273127036413e-07	6.22	0.508723943178345	3.94507694077039e-08	DCW1
NC_001136	NOP6 mRNA	6.71	1.95128544292658e-07	6.71	0.507510625912617	1.17292162206306e-08	NOP6
NC_001139	uncharacterized protein mRNA	1.80	0.0157734994548057	1.80	0.507279927631025	0.00316049413019984
NC_001134	uncharacterized protein mRNA	0.62	0.239089695984937	0.62	0.507115508602018	0.107075584279672
NC_001138	PAU5 mRNA	0.58	0.263042604858683	0.58	0.506641610859359	0.122495545992798	PAU5
NC_001139	TRS65 mRNA	3.30	0.000503312856217537	3.30	0.505555533442912	5.79872884939223e-05	TRS65
NC_001144	HSP60 mRNA	3.99	0.000103273223454701	3.99	0.504648414081198	1.04325096326755e-05	HSP60
NC_001141	COX5B mRNA	4.10	8.02700601233298e-05	4.10	0.503009942349694	7.86751131948482e-06	COX5B
NC_001134	GAL7 mRNA	0.77	0.170741138456697	0.77	0.502959957294789	0.067573514541588	GAL7
NC_001138	LAM5 mRNA	2.76	0.00172327148429382	2.76	0.502435969831224	0.000229964107934669	LAM5
NC_001142	KHA1 mRNA	3.82	0.000152950567302354	3.82	0.499735542047269	1.60893066289002e-05	KHA1
NC_001136	TRR1 mRNA	7.07	8.55136920890319e-08	7.07	0.499565065534864	4.88323304298696e-09	TRR1
NC_001141	AIM19 mRNA	1.79	0.0161739368994628	1.79	0.499288034246678	0.00325693235945101	AIM19
NC_001142	IME2 mRNA	1.68	0.020834053317259	1.68	0.499010905162028	0.00442145295812927	IME2
NC_001142	uncharacterized protein mRNA	1.92	0.0118910865478872	1.92	0.49750586677403	0.00226345611364024
NC_001145	FET3 mRNA	5.02	9.4478820866684e-06	5.02	0.496972360590898	7.77726810607367e-07	FET3
NC_001148	DBP1 mRNA	1.08	0.0838404533476988	1.08	0.495838330016782	0.0261642690443896	DBP1
NC_001145	gag-pol fusion protein mRNA	6.76	1.73158322312719e-07	6.76	0.495548395790067	1.03507562845138e-08
NC_001144	DCS1 mRNA	3.19	0.000643667318171129	3.19	0.494258985452032	7.55548713765743e-05	DCS1
NC_001145	DSK2 mRNA	3.22	0.000602399900099026	3.22	0.494097659203283	7.02079028667757e-05	DSK2
NC_001137	GPA2 mRNA	3.79	0.000161325826423084	3.79	0.493508835034228	1.7105009146545e-05	GPA2
NC_001133	CDC15 mRNA	1.94	0.0115419272073084	1.94	0.492536307755185	0.00217739234390222	CDC15
NC_001146	putative alanine--tRNA ligase	3.61	0.000246272096393105	3.61	0.491163710958248	2.67696000587596e-05
NC_001135	EMA35 mRNA	1.32	0.0474480946056023	1.32	0.490513353801539	0.0124304659268977	EMA35
NC_001134	LDH1 mRNA	3.00	0.000999241557836861	3.00	0.490177233655007	0.00012413353131251	LDH1
NC_001136	MSW1 mRNA	2.34	0.0046129956765378	2.34	0.490033148413526	0.000721719310221393	MSW1
NC_001136	uncharacterized protein mRNA	2.17	0.00677558047638299	2.17	0.488924924526169	0.00111663014362832
NC_001144	uncharacterized protein mRNA	2.30	0.0050612546894927	2.30	0.488832318121996	0.000801992102242206
NC_001148	MUK1 mRNA	4.39	4.04089638433591e-05	4.39	0.487706093936038	3.70003867939124e-06	MUK1
NC_001144	RRT15 mRNA	1.38	0.04169980066616	1.38	0.486057357817256	0.0105485386557409	RRT15
NC_001134	GAL10 mRNA	1.04	0.0917787550954422	1.04	0.485264327980301	0.0292822877587788	GAL10
NC_001142	HSP150 mRNA	2.70	0.00198433673166928	2.70	0.483876159764414	0.000269040144617708	HSP150
NC_001135	SPS22 mRNA	0.72	0.190481166535682	0.72	0.483871964592589	0.0787543557082894	SPS22
NC_001138	uncharacterized protein mRNA	1.75	0.0179875373027728	1.75	0.483726937963451	0.00371824531321301
NC_001148	CTR1 mRNA	5.38	4.18041163038364e-06	5.38	0.483454604375626	3.21784899249768e-07	CTR1
NC_001147	IRC13 mRNA	0.65	0.22390229229822	0.65	0.483032224356031	0.0979502430825409	IRC13
NC_001142	S-formylglutathione hydrolase mRNA	4.27	5.36370879793044e-05	4.27	0.482199201913735	5.03865231510617e-06
NC_001147	MDY2 mRNA	2.42	0.00381169564719251	2.42	0.481699322027489	0.000574077387505033	MDY2
NC_001146	COS10 mRNA	1.38	0.0420726364047312	1.38	0.481627938524226	0.0106639275442281	COS10
NC_001137	uncharacterized protein mRNA	0.56	0.276426889188201	0.56	0.480719120557354	0.13159009201462
NC_001148	ASR1 mRNA	1.70	0.0197835064927284	1.70	0.479889315474984	0.00416216700297843	ASR1
NC_001145	gag-pol fusion protein mRNA	5.73	1.87829544318856e-06	5.73	0.478606097566545	1.34858413853913e-07
NC_001146	ATO2 mRNA	1.18	0.0655031857868143	1.18	0.478580175906323	0.0188886294629869	ATO2
NC_001145	SPO20 mRNA	0.60	0.250646549852639	0.60	0.478171020650731	0.114366532151698	SPO20
NC_001142	MPH3 mRNA	1.09	0.0803840689617746	1.09	0.476830114272653	0.0246963911988087	MPH3
NC_001147	SLD7 mRNA	1.97	0.010768809728836	1.97	0.475662225470177	0.00200847561648186	SLD7
NC_001146	SNZ2 mRNA	1.52	0.0300696486274534	1.52	0.475090454070543	0.00708436704179943	SNZ2
NC_001136	INM2 mRNA	2.53	0.00296326653583014	2.53	0.47501968834819	0.000429473259826443	INM2
NC_001134	gag-pol fusion protein mRNA	5.82	1.49758654991466e-06	5.82	0.474912902421318	1.04773545569251e-07
NC_001146	uncharacterized protein mRNA	3.45	0.000355019666789161	3.45	0.473420849239932	3.97166766987373e-05
NC_001137	GPP2 mRNA	5.34	4.58126320781309e-06	5.34	0.472768705900116	3.55700015300231e-07	GPP2
NC_001147	GLO4 mRNA	2.30	0.00495897427085746	2.30	0.472558994245619	0.000783300995196386	GLO4
NC_001142	gag protein mRNA	3.45	0.000355485235366299	3.45	0.472367414672134	3.98281170363644e-05
NC_001147	uncharacterized protein mRNA	0.80	0.157310328153062	0.80	0.472241250560521	0.0599927850228073
NC_001147	YSP3 mRNA	1.91	0.0124421841927804	1.91	0.470159600527983	0.00240159708246021	YSP3
NC_001144	RCK2 mRNA	5.46	3.46819242118102e-06	5.46	0.469754604213012	2.60592183925774e-07	RCK2
NC_001138	MDJ1 mRNA	2.97	0.00106513915094393	2.97	0.469297365884873	0.000133982510512147	MDJ1
NC_001148	pyridoxine 4-dehydrogenase mRNA	2.36	0.00433036477875491	2.36	0.46917174297285	0.00066593186863137
NC_001139	PYC1 mRNA	3.09	0.0008198758558695	3.09	0.468642837256342	9.96269610144257e-05	PYC1
NC_001148	GRS2 mRNA	2.22	0.00603974419374005	2.22	0.468554143462982	0.000981244130991662	GRS2
NC_001145	uncharacterized protein mRNA	0.60	0.251844010854876	0.60	0.467604799047189	0.115093848340257
NC_001143	RMA1 mRNA	2.04	0.00918897621105732	2.04	0.467259306512041	0.00164324486926739	RMA1
NC_001146	PAU6 mRNA	0.74	0.179973325573245	0.74	0.466624101944117	0.072692515371795	PAU6
NC_001145	SOK2 mRNA	2.67	0.00214196093903302	2.67	0.466580368948875	0.000293987625961787	SOK2
NC_001148	RRG8 mRNA	0.76	0.172244797471607	0.76	0.466478697433101	0.0683586278920862	RRG8
NC_001133	gag protein mRNA	3.53	0.000298210814678389	3.53	0.466332092089596	3.29736945383657e-05
NC_001146	BXI1 mRNA	2.73	0.00184111018137508	2.73	0.465823058547241	0.000247469309735672	BXI1
NC_001143	SRX1 mRNA	0.56	0.272831660196863	0.56	0.465105478261135	0.12869205998722	SRX1
NC_001143	DOA1 mRNA	4.02	9.55137617356817e-05	4.02	0.464346601813664	9.59747896557686e-06	DOA1
NC_001148	VTC3 mRNA	5.61	2.44109247330382e-06	5.61	0.463652382795174	1.8015743416268e-07	VTC3
NC_001137	PCM1 mRNA	5.38	4.18041163038364e-06	5.38	0.463571342080123	3.20905355954597e-07	PCM1
NC_001141	QDR1 mRNA	1.91	0.0123760172697862	1.91	0.462620524745573	0.00238675904935766	QDR1
NC_001134	uncharacterized protein mRNA	1.42	0.0383979000173863	1.42	0.460552055566182	0.00957261694224967
NC_001145	EPO1 mRNA	2.56	0.00273085336528321	2.56	0.460509593209512	0.000389861350361854	EPO1
NC_001138	SNZ3 mRNA	1.29	0.0516308684142476	1.29	0.460355692037675	0.0138538663452489	SNZ3
NC_001145	ECM16 mRNA	4.57	2.71258049947937e-05	4.57	0.459677194479067	2.43221861449394e-06	ECM16
NC_001144	FPR4 mRNA	5.96	1.09133540706551e-06	5.96	0.45935336793133	7.5440450580251e-08	FPR4
NC_001144	uncharacterized protein mRNA	1.17	0.0682329600763908	1.17	0.458980136608082	0.0199947979519228
NC_001136	putative acyltransferase mRNA	0.75	0.178549773490477	0.75	0.458644957084142	0.0718639644025799
NC_001142	AIM23 mRNA	2.53	0.00297793575533068	2.53	0.458021908242044	0.000432593773106978	AIM23
NC_001141	uncharacterized protein mRNA	2.29	0.00516174720904536	2.29	0.457610089152164	0.000820501476542191
NC_001144	uncharacterized protein mRNA	0.52	0.302013162209563	0.52	0.457490645043722	0.148762536069162
NC_001136	SEM1 mRNA	3.65	0.000221879427881755	3.65	0.456572508121982	2.39099190387929e-05	SEM1
NC_001139	uncharacterized protein mRNA	2.65	0.00222039857824371	2.65	0.455405810943836	0.000305494811900621
NC_001145	putative peptide hydrolase mRNA	2.32	0.00477505930572223	2.32	0.454867609313351	0.000751061256635556
NC_001144	DIC1 mRNA	4.22	5.98813226448097e-05	4.22	0.454738993746086	5.70917268829292e-06	DIC1
NC_001137	MMS21 mRNA	0.76	0.174917900669371	0.76	0.451582999411073	0.0698912232930044	MMS21
NC_001144	uncharacterized protein mRNA	2.25	0.00567838143291562	2.25	0.450389761878707	0.000914950422902584
NC_001147	uncharacterized protein mRNA	0.60	0.253874298206493	0.60	0.449730103575282	0.116572770089807
NC_001138	AIP5 mRNA	4.81	1.53695965367704e-05	4.81	0.449574111080519	1.31651411310122e-06	AIP5
NC_001145	STB2 mRNA	1.62	0.0238099432469434	1.62	0.449314469626846	0.00523964730145392	STB2
NC_001139	MCO32 mRNA	0.94	0.115525407590832	0.94	0.448199805405396	0.0399873384431115	MCO32
NC_001147	TMA46 mRNA	2.47	0.00340875143033994	2.47	0.44762449961715	0.000504283480928566	TMA46
NC_001141	DAL4 mRNA	0.99	0.10315528051851	0.99	0.447587519527878	0.0342587832611984	DAL4
NC_001133	FRT2 mRNA	1.55	0.0279885177268323	1.55	0.447513627973095	0.00646320254069277	FRT2
NC_001144	FRE6 mRNA	2.96	0.00109710246209894	2.96	0.447200446646264	0.000138855178873101	FRE6
NC_001136	MPH2 mRNA	1.01	0.0982125824510195	1.01	0.44645686242114	0.0321089057336945	MPH2
NC_001134	ATG14 mRNA	1.17	0.0675209285274191	1.17	0.446272723141982	0.0196959529366173	ATG14
NC_001146	uncharacterized protein mRNA	0.71	0.192980044647357	0.71	0.445409899394266	0.0802338138540523
NC_001136	uncharacterized protein mRNA	0.50	0.315449015114423	0.50	0.445327743142065	0.15899076288452
NC_001148	FUM1 mRNA	3.06	0.000876428806015026	3.06	0.444391574124972	0.0001075597215597	FUM1
NC_001145	ISF1 mRNA	1.25	0.0563167332917226	1.25	0.44394742492285	0.0154779333775548	ISF1
NC_001141	HOP1 mRNA	1.01	0.0971676009104351	1.01	0.443653038343475	0.0316699210180613	HOP1
NC_001140	ATG7 mRNA	1.56	0.027418156354436	1.56	0.443479410830413	0.00624908723055689	ATG7
NC_001148	gag-pol fusion protein mRNA	4.80	1.60283077862386e-05	4.80	0.442111443210762	1.38096624105846e-06
NC_001139	SPR3 mRNA	0.69	0.204651467255082	0.69	0.442039714366724	0.0869135273826713	SPR3
NC_001147	uncharacterized protein mRNA	1.49	0.0325349360776476	1.49	0.441583804044688	0.00782272632356196
NC_001138	ROG3 mRNA	1.85	0.0140962096246481	1.85	0.441263450513206	0.00277965154537259	ROG3
NC_001140	CTR2 mRNA	2.41	0.0038691165733496	2.41	0.441208231174455	0.00058466363314099	CTR2
NC_001144	gag-pol fusion protein mRNA	4.57	2.68540663089404e-05	4.57	0.440296148487411	2.40336943422809e-06
NC_001136	CAD1 mRNA	1.57	0.0272062603504465	1.57	0.439146066371418	0.00618716423398032	CAD1
NC_001133	NTG1 mRNA	3.01	0.000977904886496885	3.01	0.43826419506493	0.000121156357619083	NTG1
NC_001139	ENO1 mRNA	4.15	7.08038029136937e-05	4.15	0.43808295020187	6.83997759461599e-06	ENO1
NC_001136	PTP1 mRNA	2.09	0.00805274646133772	2.09	0.437874933654783	0.0013929947126308	PTP1
NC_001147	SMF1 mRNA	3.65	0.000223495136194287	3.65	0.435968794783233	2.41818080236931e-05	SMF1
NC_001137	KRE29 mRNA	2.12	0.00759133528162588	2.12	0.435174945402027	0.00128655957770083	KRE29
NC_001148	CSR2 mRNA	1.17	0.0668829445471298	1.17	0.434983611438369	0.0193595221209359	CSR2
NC_001142	XPT1 mRNA	2.61	0.0024292995569333	2.61	0.43481744342135	0.000340320976501426	XPT1
NC_001147	HEM15 mRNA	4.05	8.9118605542901e-05	4.05	0.434113022548201	8.85382706595861e-06	HEM15
NC_001136	SAC6 mRNA	5.00	9.92640928679779e-06	5.00	0.433847197438457	8.20432893131559e-07	SAC6
NC_001144	SYM1 mRNA	1.94	0.0115452549470357	1.94	0.433201506275495	0.00218220547671472	SYM1
NC_001139	HFM1 mRNA	1.61	0.0243782527269811	1.61	0.432227055641075	0.00538934824019419	HFM1
NC_001139	ZPR1 mRNA	2.60	0.00253779392846062	2.60	0.432018281849907	0.000359757396103367	ZPR1
NC_001141	DOT5 mRNA	2.12	0.00759133528162588	2.12	0.431639197336497	0.00128646803907259	DOT5
NC_001148	ATG29 mRNA	1.38	0.0418799262722848	1.38	0.431021442231383	0.0106080895233021	ATG29
NC_001147	uncharacterized protein mRNA	1.10	0.0791982726413012	1.10	0.43081684551426	0.0242262874401175
NC_001137	UBC8 mRNA	2.99	0.00102475426565529	2.99	0.430353140944297	0.000128158447983939	UBC8
NC_001148	gag protein mRNA	3.75	0.000177005752733341	3.75	0.42951631965388	1.88561813731627e-05
NC_001135	ADY2 mRNA	0.51	0.30675551731785	0.51	0.429421459176336	0.152839950522034	ADY2
NC_001135	RDT1 mRNA	0.81	0.154679589572443	0.81	0.429124645854979	0.0587570656666067	RDT1
NC_001140	GOS1 mRNA	2.34	0.00459061857227538	2.34	0.429028820418759	0.000717451825621934	GOS1
NC_001137	DMC1 mRNA	0.99	0.10223885263447	0.99	0.428645221221875	0.0338021167237644	DMC1
NC_001146	uncharacterized protein mRNA	0.95	0.11219441752976	0.95	0.42812013624786	0.0385457483273548
NC_001144	MID2 mRNA	2.85	0.00139829575536117	2.85	0.427851800182933	0.000182112320785058	MID2
NC_001144	TMA10 mRNA	1.23	0.0591601489268203	1.23	0.427366513789126	0.0165984181138274	TMA10
NC_001148	MIN8 mRNA	2.64	0.00227931494327558	2.64	0.427103493472534	0.000315123188016727	MIN8
NC_001136	RRP8 mRNA	3.68	0.000209008773261774	3.68	0.426413314657902	2.24399133757423e-05	RRP8
NC_001144	USB1 mRNA	1.37	0.0429280952336968	1.37	0.426193892104662	0.0109811056767446	USB1
NC_001147	WTM2 mRNA	2.42	0.0037617557170658	2.42	0.425019973293305	0.000565927851239987	WTM2
NC_001140	uncharacterized protein mRNA	0.46	0.342825555116449	0.46	0.424815097523163	0.178940171196196
NC_001146	OCA1 mRNA	2.85	0.00140711153335681	2.85	0.424146568149875	0.000183495426206657	OCA1
NC_001135	GEX1 mRNA	0.44	0.366576066604872	0.44	0.423336007953488	0.196600822497053	GEX1
NC_001147	ABP140 mRNA	3.70	0.000200831522732689	3.70	0.422847407669269	2.14949083439061e-05	ABP140
NC_001145	uncharacterized protein mRNA	0.86	0.138864242081481	0.86	0.422832762344681	0.0508017289030766
NC_001133	uncharacterized protein mRNA	0.43	0.369518040000267	0.43	0.42267594507012	0.199104143443123
NC_001139	DPC29 mRNA	2.07	0.00841794962263134	2.07	0.421928743667766	0.00147303576632454	DPC29
NC_001145	ICY1 mRNA	2.28	0.00524351422029154	2.28	0.421864654304453	0.000836125576954152	ICY1
NC_001134	metallo-dependent hydrolase superfamily protein mRNA	0.73	0.185191445255393	0.73	0.421220315526112	0.0758434598394985
NC_001136	WIP1 mRNA	1.24	0.0581693056750918	1.24	0.421028917505306	0.016210481077263	WIP1
NC_001147	TMC1 mRNA	2.52	0.00299928152148521	2.52	0.420673892272524	0.000437196989189612	TMC1
NC_001144	DCN1 mRNA	1.35	0.0442776763830694	1.35	0.419566387256288	0.0113706906457106	DCN1
NC_001134	EHT1 mRNA	2.76	0.00172327148429382	2.76	0.418865892800353	0.000230191549079155	EHT1
NC_001139	SEH1 mRNA	3.00	0.00100594900093447	3.00	0.418708660053334	0.000125302714092021	SEH1
NC_001145	SIP5 mRNA	2.05	0.00900985682829549	2.05	0.418470991528412	0.00160218692972695	SIP5
NC_001146	ATX1 mRNA	1.66	0.021918872211734	1.66	0.418042960919254	0.00471612412387685	ATX1
NC_001135	uncharacterized protein mRNA	2.64	0.00229150788415929	2.64	0.417097097135695	0.00031782667472552
NC_001147	MCP1 mRNA	1.32	0.0476623110147956	1.32	0.416565146660147	0.0125104613316511	MCP1
NC_001135	uncharacterized protein mRNA	0.43	0.374566436927069	0.43	0.416554846247575	0.202887547402139
NC_001143	uncharacterized protein mRNA	3.87	0.000136081747287874	3.87	0.416163202721429	1.406488588599e-05
NC_001141	YIA6 mRNA	0.73	0.184097698183025	0.73	0.415738327456406	0.0751021904608329	YIA6
NC_001145	COS3 mRNA	2.02	0.00957916037997512	2.02	0.414716770853813	0.00172741579735734	COS3
NC_001134	FTH1 mRNA	2.81	0.00155954772797005	2.81	0.414402320773906	0.000205978001807366	FTH1
NC_001141	PDR11 mRNA	1.44	0.0366490728258477	1.44	0.413553565903066	0.00903835040303507	PDR11
NC_001139	uncharacterized protein mRNA	2.16	0.00688837364009703	2.16	0.413355245904883	0.00113981938175591
NC_001139	ECL1 mRNA	2.90	0.00124557976056236	2.90	0.413165011523909	0.000160558953941249	ECL1
NC_001136	PRM7 mRNA	1.97	0.0107504358528706	1.97	0.412944520304779	0.00200125419601793	PRM7
NC_001142	NPA3 mRNA	4.09	8.18183622036463e-05	4.09	0.411243052311852	8.05282002051067e-06	NPA3
NC_001142	CHS6 mRNA	2.14	0.00717533560005151	2.14	0.410297092584165	0.00120168001450186	CHS6
NC_001144	gag protein mRNA	2.70	0.00201582094655177	2.70	0.410207980251185	0.000274655183233636
NC_001134	COS2 mRNA	2.71	0.00195861325872512	2.71	0.40996169893521	0.000264244366847537	COS2
NC_001144	ADE16 mRNA	4.09	8.11214492678792e-05	4.09	0.409548136641373	7.9645036182189e-06	ADE16
NC_001137	uncharacterized protein mRNA	0.43	0.367871989184759	0.43	0.408801421451176	0.197480121093505
NC_001134	uncharacterized protein mRNA	2.06	0.00875957188321726	2.06	0.408629851025115	0.0015474414847961
NC_001147	VPS17 mRNA	2.45	0.00358070787567209	2.45	0.408518361802248	0.000532711757759866	VPS17
NC_001139	HOP2 mRNA	0.59	0.258835467620482	0.59	0.408134357740152	0.119888059305262	HOP2
NC_001146	RPC34 mRNA	2.91	0.00123479977283713	2.91	0.407985427385662	0.000158963203349044	RPC34
NC_001134	DSF2 mRNA	1.75	0.0179566148485448	1.75	0.406862401262823	0.00370885499543328	DSF2
NC_001135	POF1 mRNA	1.48	0.0331671721144461	1.48	0.405240934370178	0.00801904578756353	POF1
NC_001135	MXR2 mRNA	1.98	0.0105309848941011	1.98	0.405098461880593	0.00195532730042417	MXR2
NC_001136	ITR1 mRNA	3.65	0.000221879427881755	3.65	0.404848270191698	2.39328953767931e-05	ITR1
NC_001135	uncharacterized protein mRNA	0.41	0.387500713280269	0.41	0.404710680586567	0.212546308753662
NC_001145	uncharacterized protein mRNA	1.65	0.02248498249354	1.65	0.404412031292253	0.00488069414620169
NC_001140	SOD2 mRNA	2.71	0.00192839309802891	2.71	0.40429471533793	0.00025984525465175	SOD2
NC_001146	VPS27 mRNA	2.38	0.00418607064433854	2.38	0.40385037548576	0.000639548278438765	VPS27
NC_001145	RSF1 mRNA	1.15	0.0705082824633535	1.15	0.403758248798348	0.0208499195596258	RSF1
NC_001145	YIM1 mRNA	2.43	0.0037007631666719	2.43	0.402624010002333	0.000554898200646413	YIM1
NC_001145	HOR7 mRNA	2.58	0.00260602971964777	2.58	0.40224875902766	0.000370300766642219	HOR7
NC_001136	HED1 mRNA	0.41	0.384640986639736	0.41	0.401638403776965	0.210399711509731	HED1
NC_001142	TPH3 mRNA	2.70	0.00199021833495475	2.70	0.401394457092403	0.000270169895862115	TPH3
NC_001136	GPM2 mRNA	1.26	0.0555132902011939	1.26	0.40129831893789	0.0151736944497169	GPM2
NC_001136	gag-pol fusion protein mRNA	3.86	0.000137267880897031	3.86	0.400440792416616	1.43020800934626e-05
NC_001148	OXR1 mRNA	1.88	0.0132504983553955	1.88	0.398962254299791	0.00259301787819729	OXR1
NC_001139	CWC23 mRNA	0.91	0.124018195134702	0.91	0.398818677321779	0.044107322697765	CWC23
NC_001137	AIM9 mRNA	2.99	0.00101328537180795	2.99	0.398369264130458	0.000126554927051652	AIM9
NC_001142	UTR1 mRNA	2.91	0.00123056201517742	2.91	0.398063400432793	0.00015821218094617	UTR1
NC_001140	APM2 mRNA	1.74	0.0182874096570864	1.74	0.397802756989659	0.0037924466178162	APM2
NC_001136	AHA1 mRNA	2.44	0.00365923262459778	2.44	0.396868193260839	0.000548060054143298	AHA1
NC_001146	ABZ1 mRNA	2.04	0.00911110650094059	2.04	0.396284447004707	0.00162651229850545	ABZ1
NC_001140	VMA22 mRNA	2.09	0.00805274646133772	2.09	0.395260962336345	0.00139204161989931	VMA22
NC_001145	IMP2 mRNA	1.47	0.0339990143281986	1.47	0.39430923594122	0.00828261177238968	IMP2
NC_001146	BRE5 mRNA	3.34	0.000456029019210649	3.34	0.393929599136144	5.2235082180415e-05	BRE5
NC_001140	CTM1 mRNA	0.78	0.164914374525284	0.78	0.391912886039519	0.0642970553542391	CTM1
NC_001138	UBP6 mRNA	3.88	0.000131546588904308	3.88	0.391896354965579	1.3574184662358e-05	UBP6
NC_001144	TAL1 mRNA	4.14	7.31119539314218e-05	4.14	0.391820765426421	7.08874948585604e-06	TAL1
NC_001136	HXT15 mRNA	0.81	0.153371275247708	0.81	0.391774769959252	0.0580808235534818	HXT15
NC_001146	COS1 mRNA	2.28	0.0052916629751259	2.28	0.391761745595912	0.000846454020733112	COS1
NC_001134	HPC2 mRNA	2.09	0.00814202766556447	2.09	0.391277814876725	0.00141087255310532	HPC2
NC_001136	MFG1 mRNA	1.20	0.0637238240026229	1.20	0.39107570528255	0.0182265671258128	MFG1
NC_001146	JJJ1 mRNA	2.68	0.00206992135367342	2.68	0.390556667443794	0.000282717593472175	JJJ1
NC_001148	gag protein mRNA	2.37	0.00431213557552917	2.37	0.388384446218353	0.000661688527953131
NC_001135	KIN82 mRNA	1.20	0.063571087867391	1.20	0.388300342720487	0.0181616515847564	KIN82
NC_001137	AIM10 mRNA	1.75	0.0177102907069581	1.75	0.387828222633722	0.00364614934741682	AIM10
NC_001143	RPT1 mRNA	3.82	0.000150467406580137	3.82	0.387595885241549	1.57778479432837e-05	RPT1
NC_001141	RRT14 mRNA	3.06	0.000865883046699315	3.06	0.386870959198563	0.00010568717768195	RRT14
NC_001138	uncharacterized protein mRNA	0.38	0.413226270246694	0.38	0.385625506685009	0.233375775690847
NC_001148	FLC1 mRNA	3.15	0.000709183728420081	3.15	0.385447359281177	8.45478681068522e-05	FLC1
NC_001144	uncharacterized protein mRNA	1.66	0.0219952182125309	1.66	0.385092506601746	0.00473765762133325
NC_001139	DST1 mRNA	2.12	0.00757820868320105	2.12	0.384772205839647	0.00128180420706005	DST1
NC_001147	COQ3 mRNA	1.66	0.021918872211734	1.66	0.384592827579191	0.00471755322773837	COQ3
NC_001139	uncharacterized protein mRNA	0.94	0.114802498538346	0.94	0.384335049594645	0.0396412701581732
NC_001145	COA6 mRNA	1.67	0.0216098310360881	1.67	0.384299343270568	0.0046257811635106	COA6
NC_001142	gag protein mRNA	2.17	0.0067551707932794	2.17	0.383532481111725	0.00111213865456228
NC_001144	CSC1 mRNA	2.36	0.00439331020696973	2.36	0.383147102334576	0.00067854599122508	CSC1
NC_001141	INA22 mRNA	1.32	0.0478952859577849	1.32	0.382634135943777	0.0125796100870923	INA22
NC_001148	ICL2 mRNA	1.44	0.0359701004923279	1.44	0.382551302930164	0.00884687894893954	ICL2
NC_001141	IMA3 mRNA	0.56	0.272831660196863	0.56	0.382328614517408	0.128694179338143	IMA3
NC_001134	uncharacterized protein mRNA	3.14	0.000729677058678443	3.14	0.381373280568825	8.72347259999607e-05
NC_001146	RTC4 mRNA	1.27	0.0542101780781241	1.27	0.38137212291271	0.0147211253439994	RTC4
NC_001136	COS7 mRNA	1.72	0.0192217274635428	1.72	0.381233677491233	0.00401830068197621	COS7
NC_001137	UBP9 mRNA	1.43	0.0374391723728912	1.43	0.381213965855706	0.0092707117430285	UBP9
NC_001137	uncharacterized protein mRNA	0.38	0.421201361944839	0.38	0.381106407838742	0.240103765182782
NC_001143	RCN1 mRNA	0.97	0.107792375518163	0.97	0.381029001749682	0.0363040894207774	RCN1
NC_001136	DFM1 mRNA	1.91	0.0123406875776267	1.91	0.380838403160384	0.00237376391541593	DFM1
NC_001146	EAF7 mRNA	2.63	0.00236915503856164	2.63	0.380729743456214	0.000330736434107508	EAF7
NC_001134	CNS1 mRNA	2.05	0.0088531177478496	2.05	0.380216080668745	0.00157283641404441	CNS1
NC_001141	IMP2' mRNA	1.52	0.0300920862800625	1.52	0.378991588402833	0.00709467788068931	IMP2'
NC_001147	INO4 mRNA	1.69	0.0205305998566846	1.69	0.378975235720263	0.00434676917987578	INO4
NC_001142	BET4 mRNA	1.95	0.0112405388212994	1.95	0.377518932758851	0.00210959519705134	BET4
NC_001142	YUH1 mRNA	1.85	0.0141289221716236	1.85	0.37707792078667	0.00279859957702999	YUH1
NC_001143	uncharacterized protein mRNA	1.22	0.0601476689595545	1.22	0.377055655664919	0.0169400296793759
NC_001142	BNA2 mRNA	0.56	0.274324381806282	0.56	0.37666604303896	0.129673121538418	BNA2
NC_001147	VAM10 mRNA	1.20	0.0632187174680923	1.20	0.376528408322087	0.018039871122553	VAM10
NC_001139	CGR1 mRNA	1.92	0.0120475809912549	1.92	0.376202750642833	0.00230360953206898	CGR1
NC_001144	CPR6 mRNA	3.16	0.000696826403635747	3.16	0.375597888319593	8.29582945053077e-05	CPR6
NC_001148	HPA2 mRNA	0.38	0.417412140942469	0.38	0.375551443737233	0.237037684312128	HPA2
NC_001145	CMC4 mRNA	0.78	0.165463592910329	0.78	0.375417450622259	0.0646216970808583	CMC4
NC_001134	MEO1 mRNA	2.83	0.0014876749407773	2.83	0.375250738120096	0.000194746560956655	MEO1
NC_001146	LAT1 mRNA	3.19	0.000645056936866287	3.19	0.375069981443382	7.59334013175375e-05	LAT1
NC_001137	HMF1 mRNA	2.82	0.00152518556007039	2.82	0.374557058588433	0.000200166279882339	HMF1
NC_001144	ECM19 mRNA	0.86	0.13795232410146	0.86	0.374520874501952	0.050352943811286	ECM19
NC_001139	MTM1 mRNA	2.10	0.00801239375911443	2.10	0.374450312336204	0.00137932509027333	MTM1
NC_001147	uncharacterized protein mRNA	1.08	0.0826827688397219	1.08	0.373496543255296	0.0256101798838059
NC_001139	uncharacterized protein mRNA	2.05	0.00882409553090825	2.05	0.373338580483987	0.00156469879848159
NC_001144	PCD1 mRNA	1.17	0.0674772493294538	1.17	0.373331281205263	0.0196719447869805	PCD1
NC_001135	MGR1 mRNA	0.88	0.13060327326037	0.88	0.373122003045552	0.0470817276622374	MGR1
NC_001146	BUD17 mRNA	2.00	0.0099648653068817	2.00	0.372718023675663	0.00181028109098135	BUD17
NC_001145	gag protein mRNA	2.47	0.00342673977174439	2.47	0.37221595332492	0.000508088982686427
NC_001136	gag-pol fusion protein mRNA	3.53	0.000298210814678389	3.53	0.371901749735839	3.29350958453679e-05
NC_001145	DAK1 mRNA	2.94	0.00115705414794433	2.94	0.371875852218628	0.000147022575819943	DAK1
NC_001137	uncharacterized protein mRNA	0.55	0.27947475596117	0.55	0.371042463087766	0.133927625581659
NC_001134	SRO77 mRNA	1.08	0.0835605307701722	1.08	0.370735645353859	0.0260629606743499	SRO77
NC_001145	uncharacterized protein mRNA	1.60	0.0249007389852179	1.60	0.370342117084956	0.00554757214499671
NC_001147	STE13 mRNA	2.12	0.00749981509828766	2.12	0.370047950158805	0.00126603991724308	STE13
NC_001148	TRE1 mRNA	2.63	0.00234276901939796	2.63	0.36967974989128	0.000325851827209635	TRE1
NC_001145	uncharacterized protein mRNA	0.51	0.312532712738004	0.51	0.368668993252212	0.156970846537972
NC_001145	COQ5 mRNA	2.37	0.00427329283746491	2.37	0.368303033859637	0.000655014664350106	COQ5
NC_001147	CAT5 mRNA	1.63	0.0232150433516455	1.63	0.368090413692722	0.00506381506531898	CAT5
NC_001145	PPZ1 mRNA	2.57	0.00268777877814729	2.57	0.367226559653656	0.000382365590078726	PPZ1
NC_001140	putative cystathionine beta-lyase mRNA	2.11	0.0077170396789468	2.11	0.366934994082432	0.00131946044936409
NC_001136	uncharacterized protein mRNA	1.08	0.0833711840477143	1.08	0.366511616070497	0.0259342988613945
NC_001147	RRI2 mRNA	1.24	0.0576605059236016	1.24	0.366284702219219	0.0159793083081011	RRI2
NC_001136	MGT1 mRNA	0.99	0.10223885263447	0.99	0.365983743823374	0.0338178605892277	MGT1
NC_001140	BZZ1 mRNA	1.69	0.0205497557681562	1.69	0.365650140657378	0.00435425614790286	BZZ1
NC_001134	SHP1 mRNA	2.98	0.00105434798684118	2.98	0.365311518893015	0.000132035563554999	SHP1
NC_001137	PDA1 mRNA	2.68	0.00206895857251363	2.68	0.365191989469378	0.000282240633451934	PDA1
NC_001148	PRE2 mRNA	3.84	0.000145096515637691	3.84	0.365072896209101	1.51662078459166e-05	PRE2
NC_001147	STD1 mRNA	1.73	0.0184677399102622	1.73	0.364795348617848	0.00384449428031696	STD1
NC_001136	ATP22 mRNA	2.13	0.00748898875644281	2.13	0.364653664429599	0.00126296187076427	ATP22
NC_001138	CSS2 mRNA	1.25	0.0563484297201617	1.25	0.364514472844464	0.0154960533893983	CSS2
NC_001134	MAP2 mRNA	2.71	0.00196534748496138	2.71	0.363618486715357	0.000265481067846679	MAP2
NC_001144	HCR1 mRNA	2.03	0.00923287062640603	2.03	0.363369614184727	0.00165417768945294	HCR1
NC_001134	uncharacterized protein mRNA	1.76	0.0173944753003799	1.76	0.362918656573615	0.00356079925167236
NC_001134	AIM3 mRNA	1.30	0.050622754945607	1.30	0.362240895720979	0.0135326482998692	AIM3
NC_001146	gag-pol fusion protein mRNA	4.00	0.000100415475068287	4.00	0.3622213154377	1.01270574288271e-05
NC_001139	MPO1 mRNA	0.95	0.111676865178835	0.95	0.361673564426447	0.0382076969028942	MPO1
NC_001148	RQC2 mRNA	2.15	0.00711646863383219	2.15	0.359485454340098	0.00118825657602808	RQC2
NC_001136	DOS2 mRNA	1.96	0.0108606158708192	1.96	0.359364581564173	0.0020328519604589	DOS2
NC_001142	uncharacterized protein mRNA	0.81	0.155976250348494	0.81	0.359093878205105	0.0593537943804005
NC_001134	MCX1 mRNA	2.36	0.00439098426370577	2.36	0.358938072155924	0.000677453574831213	MCX1
NC_001134	SCS22 mRNA	1.33	0.0464038507457365	1.33	0.358871631416247	0.0120409004132775	SCS22
NC_001145	SCJ1 mRNA	2.00	0.0100448516655933	2.00	0.358138861819	0.00182869778515012	SCJ1
NC_001140	YSC84 mRNA	1.80	0.015980170266638	1.80	0.357275776222737	0.00320990897157547	YSC84
NC_001145	RIM11 mRNA	1.64	0.0228718143921015	1.64	0.356698280991762	0.00497836368135766	RIM11
NC_001147	FYV12 mRNA	0.44	0.360815756631714	0.44	0.355449075212142	0.192246298115177	FYV12
NC_001145	CCS1 mRNA	2.39	0.00411828549031798	2.39	0.354939442216267	0.000627129131268993	CCS1
NC_001142	DPI8 mRNA	1.11	0.0771847786686525	1.11	0.354833806788828	0.0235072693757926	DPI8
NC_001145	SPG4 mRNA	0.34	0.461176848295163	0.34	0.354396276354202	0.274827211815902	SPG4
NC_001147	SYC1 mRNA	1.49	0.0321708326800024	1.49	0.354222615774261	0.00770295108751434	SYC1
NC_001136	SSD1 mRNA	2.29	0.00515507831791584	2.29	0.354018086682344	0.000818580644571375	SSD1
NC_001142	uncharacterized protein mRNA	0.87	0.13431958346957	0.87	0.353784617031662	0.0485560023729537
NC_001134	ZTA1 mRNA	1.49	0.0322636348642648	1.49	0.353748361642091	0.0077305586959793	ZTA1
NC_001147	AIM39 mRNA	1.31	0.0486749481544152	1.31	0.353336646806271	0.0128331513000203	AIM39
NC_001146	SWT21 mRNA	0.84	0.143450986467616	0.84	0.352198225513283	0.053222256124736	SWT21
NC_001144	PER33 mRNA	2.01	0.00966378027396709	2.01	0.352072871521408	0.00174912970729342	PER33
NC_001144	gag protein mRNA	2.25	0.00563368787870959	2.25	0.351954785204536	0.000904926989366944
NC_001135	DUP240 family protein mRNA	0.72	0.189028813368984	0.72	0.351786441826601	0.0780860384496355
NC_001139	FMP48 mRNA	0.63	0.235442230845609	0.63	0.349834765503461	0.104885602253479	FMP48
NC_001147	NPT1 mRNA	2.89	0.00127555570528553	2.89	0.349676514075143	0.000165061892068173	NPT1
NC_001147	uncharacterized protein mRNA	1.00	0.10037628070738	1.00	0.349659381926104	0.033034170858949
NC_001139	VID30 mRNA	1.82	0.0150960198200217	1.82	0.34948301430033	0.00301466683999766	VID30
NC_001136	CIN10 mRNA	1.32	0.0474480946056023	1.32	0.349463816495812	0.0124235785030941	CIN10
NC_001145	uncharacterized protein mRNA	0.34	0.456323257634333	0.34	0.349355987489692	0.270701120889584
NC_001136	SDH4 mRNA	1.88	0.0130681442586197	1.88	0.349207744040485	0.00254860452397192	SDH4
NC_001144	PAU23 mRNA	0.45	0.358913558058988	0.45	0.348901304997477	0.190993072221405	PAU23
NC_001145	gag-pol fusion protein mRNA	2.95	0.00112811354951218	2.95	0.348676291314778	0.000143156837139632
NC_001147	DIA2 mRNA	1.61	0.0246867847565547	1.61	0.347995769996347	0.00548611876940946	DIA2
NC_001134	MOH1 mRNA	0.78	0.165823523551006	0.78	0.347969884717735	0.0649007078316175	MOH1
NC_001137	MAM1 mRNA	0.35	0.45042102962761	0.35	0.347478465529644	0.265710051373242	MAM1
NC_001136	ESF1 mRNA	3.33	0.000471796035443199	3.33	0.347226515698531	5.41986429094875e-05	ESF1
NC_001146	KRI1 mRNA	2.38	0.00416443684545575	2.38	0.347152768030813	0.000635547716938813	KRI1
NC_001135	PRD1 mRNA	2.44	0.00362957265451959	2.44	0.347147692137661	0.000542405664684428	PRD1
NC_001144	SIR3 mRNA	1.65	0.022320254670785	1.65	0.347097735498251	0.00482257631390813	SIR3
NC_001147	uncharacterized protein mRNA	0.32	0.479457534061855	0.32	0.346816519468647	0.290924808612586
NC_001136	SWA2 mRNA	1.18	0.0654451116250424	1.18	0.346774259424003	0.01885823712031	SWA2
NC_001137	gag protein mRNA	1.91	0.0123760172697862	1.91	0.34666491078068	0.0023864628981561
NC_001143	YPT52 mRNA	2.78	0.00165780170336951	2.78	0.346591319896004	0.000220338980778449	YPT52
NC_001140	uncharacterized protein mRNA	0.32	0.481374224030231	0.32	0.346245517192065	0.293052332745737
NC_001136	GRH1 mRNA	2.04	0.00922210265292646	2.04	0.345230653427193	0.00165070863982921	GRH1
NC_001134	PCA1 mRNA	1.23	0.0586062619791527	1.23	0.344606832886563	0.0163811792541496	PCA1
NC_001144	COX17 mRNA	1.15	0.0703733538839521	1.15	0.344195385573552	0.0207865191218419	COX17
NC_001142	MTC1 mRNA	2.77	0.00171759846133795	2.77	0.343201909139479	0.000228860172340572	MTC1
NC_001146	AAH1 mRNA	2.42	0.00383810790785297	2.42	0.342932500030466	0.000578696183134285	AAH1
NC_001143	PRY2 mRNA	1.40	0.0398820666134807	1.40	0.342656657376336	0.0099755110681239	PRY2
NC_001146	BOP3 mRNA	0.92	0.121196653360536	0.92	0.342070447646713	0.0427168053530495	BOP3
NC_001148	GYP5 mRNA	1.39	0.0408500579482352	1.39	0.341766252240902	0.0102858386017597	GYP5
NC_001147	RDL1 mRNA	1.92	0.0119199269228069	1.92	0.341316377083585	0.00227589612168684	RDL1
NC_001137	GAL83 mRNA	1.49	0.0320602843757538	1.49	0.341296114482485	0.0076711283203298	GAL83
NC_001144	cystathionine gamma-synthase mRNA	1.33	0.0468076379619321	1.33	0.341107695610596	0.0122017620438324
NC_001144	EMP46 mRNA	1.06	0.0873770204006809	1.06	0.340991164038413	0.0275013664143068	EMP46
NC_001137	MAG1 mRNA	1.53	0.0298189361473016	1.53	0.340756707417296	0.00700538373004732	MAG1
NC_001140	uncharacterized protein mRNA	0.64	0.230500305781024	0.64	0.340685395174066	0.101683387522703
NC_001139	uncharacterized protein mRNA	0.45	0.352196121450421	0.45	0.340338984661195	0.185713032482957
NC_001147	putative haloacid dehalogenase-like hydrolase mRNA	2.00	0.0100448516655933	2.00	0.339997607267924	0.00182984357441347
NC_001143	APE1 mRNA	1.48	0.0333880691605534	1.48	0.339960063422752	0.00808360331988687	APE1
NC_001148	TPK2 mRNA	1.90	0.0126228548523425	1.90	0.339836725973785	0.0024427932499357	TPK2
NC_001148	uncharacterized protein mRNA	0.65	0.22610990554229	0.65	0.339380022591808	0.099142529963943
NC_001140	AHT1 mRNA	0.31	0.487025831964981	0.31	0.339238748624169	0.298119335445587	AHT1
NC_001141	TIR3 mRNA	0.84	0.14426725969232	0.84	0.338813733747832	0.0535857817824363	TIR3
NC_001144	uncharacterized protein mRNA	1.08	0.0831721398102274	1.08	0.338585829198103	0.0258584946279251
NC_001142	SGM1 mRNA	2.52	0.00303715075302149	2.52	0.338456608650843	0.000443224204064248	SGM1
NC_001142	KAR2 mRNA	2.34	0.00454724358002098	2.34	0.338349007502461	0.000709154366962697	KAR2
NC_001138	PES4 mRNA	0.39	0.407334480713455	0.39	0.338341264958451	0.228186205175094	PES4
NC_001139	APL6 mRNA	2.60	0.00248345905863408	2.60	0.337855223455054	0.00034915220026213	APL6
NC_001136	ACL4 mRNA	1.73	0.0185282764358384	1.73	0.337790867926217	0.00386095992518389	ACL4
NC_001136	UPC2 mRNA	1.64	0.0231164201310612	1.64	0.337581435271136	0.00503705598113789	UPC2
NC_001144	CSR1 mRNA	1.54	0.0287347106340728	1.54	0.336851068596505	0.00669309088905185	CSR1
NC_001144	SRN2 mRNA	0.96	0.108922845582937	0.96	0.336657508393848	0.0369193349051793	SRN2
NC_001136	GPD1 mRNA	2.13	0.00748415472482637	2.13	0.336340226201687	0.00126089699738684	GPD1
NC_001144	KNS1 mRNA	1.12	0.0762717457437994	1.12	0.334863690130632	0.0231273151228485	KNS1
NC_001137	DDI1 mRNA	1.56	0.0278357443998409	1.56	0.334833407877797	0.00638609330528994	DDI1
NC_001147	MKK1 mRNA	1.33	0.0467889329469768	1.33	0.334828215462158	0.0121718412976106	MKK1
NC_001141	UBP7 mRNA	1.37	0.0421907754203869	1.37	0.334678142406933	0.0107220504574768	UBP7
NC_001145	NDI1 mRNA	1.89	0.0128236228707173	1.89	0.334502540388705	0.00249449334519713	NDI1
NC_001143	MRP8 mRNA	2.19	0.00649907196542672	2.19	0.33433966482154	0.00106129443683208	MRP8
NC_001134	AST1 mRNA	1.56	0.0278033001893032	1.56	0.334322128555964	0.00635733459022504	AST1
NC_001141	SUC2 mRNA	1.38	0.041246959994269	1.38	0.334295734775274	0.01039266365526	SUC2
NC_001143	SMY1 mRNA	1.64	0.0228718143921015	1.64	0.333715489884432	0.00497993754671904	SMY1
NC_001138	uncharacterized protein mRNA	1.67	0.0214234086969116	1.67	0.333680323217311	0.00457872151144546
NC_001137	FRD1 mRNA	2.33	0.00463848334898222	2.33	0.333680005600604	0.000726481446208937	FRD1
NC_001145	UFO1 mRNA	2.03	0.00932811235709977	2.03	0.333385711658146	0.00167435645080685	UFO1
NC_001139	ARC1 mRNA	2.02	0.00954936497179108	2.02	0.333278545786944	0.0017204482892908	ARC1
NC_001146	PFS2 mRNA	1.12	0.0754910386647998	1.12	0.33322529726371	0.022789747521449	PFS2
NC_001146	SRV2 mRNA	2.15	0.00711260057278226	2.15	0.333057495107627	0.00118589039579989	SRV2
NC_001146	KRE1 mRNA	1.46	0.03505181304148	1.46	0.332724752648709	0.00855664562809213	KRE1
NC_001144	gag protein mRNA	1.77	0.0168087933692015	1.77	0.331870010019106	0.00341003238329935
NC_001141	HYR1 mRNA	1.79	0.016134880022111	1.79	0.331830068904162	0.00324412503413427	HYR1
NC_001144	APC2 mRNA	1.01	0.0982818416554955	1.01	0.331260340488735	0.032162566291113	APC2
NC_001145	uncharacterized protein mRNA	0.31	0.487758312043496	0.31	0.330002856918094	0.298812029869359
NC_001138	CMK1 mRNA	1.53	0.0297887732955726	1.53	0.329636077806	0.00698834972120211	CMK1
NC_001142	GSM1 mRNA	0.77	0.16935183023442	0.77	0.329610703853408	0.0666952353783021	GSM1
NC_001147	CUE5 mRNA	1.63	0.0233432903784796	1.63	0.329413646931392	0.00511377474980218	CUE5
NC_001142	PTK2 mRNA	1.55	0.0280878728747265	1.55	0.329352333643233	0.00650021569617146	PTK2
NC_001141	uncharacterized protein mRNA	1.12	0.0762173225707438	1.12	0.329303672496471	0.0230980865696945
NC_001138	CAK1 mRNA	1.47	0.033927029481071	1.47	0.328930839855119	0.00824848328341285	CAK1
NC_001134	uncharacterized protein mRNA	0.29	0.507789492281364	0.29	0.328404656703727	0.317781769422366
NC_001139	RNR4 mRNA	3.17	0.000676821253038012	3.17	0.328349728835858	8.00115957840895e-05	RNR4
NC_001135	uncharacterized protein mRNA	0.62	0.242148520454435	0.62	0.328337663643773	0.109207405868664
NC_001136	RPN6 mRNA	2.60	0.00249403626740343	2.60	0.32783357457838	0.000352305006215278	RPN6
NC_001143	FMP46 mRNA	1.16	0.068755318422949	1.16	0.327029404146502	0.0202167499988	FMP46
NC_001145	GLC8 mRNA	2.10	0.00794715488569925	2.10	0.326899546674991	0.00136676732881453	GLC8
NC_001137	YEF1 mRNA	0.58	0.262457766814351	0.58	0.325431423421914	0.12203274516099	YEF1
NC_001145	PRE5 mRNA	2.57	0.00271050572913474	2.57	0.324910167659246	0.000386051325254956	PRE5
NC_001143	RCI50 mRNA	0.90	0.124452909880744	0.90	0.324630020459991	0.0443450508741872	RCI50
NC_001148	PUF2 mRNA	1.30	0.0498877068767366	1.30	0.32454810772344	0.0133028331745113	PUF2
NC_001136	gag-pol fusion protein mRNA	2.47	0.00341833162689586	2.47	0.324138305678189	0.000506271523302159
NC_001136	GGA1 mRNA	1.90	0.0125314205877775	1.90	0.32376357099357	0.00242300635175261	GGA1
NC_001139	RMR1 mRNA	0.90	0.12447096120612	0.90	0.323747463726709	0.044372266183848	RMR1
NC_001133	uncharacterized protein mRNA	0.37	0.423377609802332	0.37	0.323232274032364	0.241980557414156
NC_001139	DSD1 mRNA	2.38	0.00416001728221314	2.38	0.323190144196844	0.00063417862392062	DSD1
NC_001142	OSM1 mRNA	1.71	0.0195446566849038	1.71	0.322986164564907	0.00410538956580548	OSM1
NC_001142	LSB6 mRNA	0.89	0.129775558164579	0.89	0.32298490636603	0.0466966651936329	LSB6
NC_001142	NCA3 mRNA	0.98	0.105554543916532	0.98	0.322529295140888	0.0353739362737001	NCA3
NC_001141	CKA1 mRNA	2.21	0.00619342719178524	2.21	0.322501032921366	0.00100724629901466	CKA1
NC_001140	YAP3 mRNA	1.25	0.0557926375394832	1.25	0.321983140228031	0.015277997255761	YAP3
NC_001147	HSP10 mRNA	1.60	0.0249007389852179	1.60	0.321809648849848	0.00555059050680679	HSP10
NC_001136	PAM1 mRNA	1.68	0.0211274543075722	1.68	0.32177288120139	0.00449430235228703	PAM1
NC_001146	YGP1 mRNA	1.85	0.0141028507377775	1.85	0.321651619099499	0.00278336443013075	YGP1
NC_001139	CUP2 mRNA	1.42	0.038076167556385	1.42	0.32123059656604	0.009485664049779	CUP2
NC_001148	uncharacterized protein mRNA	1.23	0.058866489307784	1.23	0.320467491642814	0.0164885123953781
NC_001148	LSP1 mRNA	2.46	0.00346574454413336	2.46	0.320426086559763	0.000514450976746461	LSP1
NC_001146	MVD1 mRNA	2.00	0.0100968018115516	2.00	0.319968912118177	0.00184436486589371	MVD1
NC_001147	FRE3 mRNA	0.85	0.139645457897553	0.85	0.319883833210548	0.0511341608230644	FRE3
NC_001138	AUA1 mRNA	1.35	0.0445833263579708	1.35	0.319477887615901	0.0114789596333263	AUA1
NC_001134	RFS1 mRNA	2.01	0.00966378027396709	2.01	0.319475064284171	0.00174877747359296	RFS1
NC_001140	YPT35 mRNA	0.51	0.307707041517948	0.51	0.319443941149203	0.153596494572685	YPT35
NC_001139	RPT6 mRNA	2.48	0.00334008063513758	2.48	0.319418172572562	0.000492145191117995	RPT6
NC_001139	VEL1 mRNA	0.41	0.390811340670496	0.41	0.319394185185697	0.214946808464881	VEL1
NC_001146	TOP2 mRNA	2.32	0.0048275827614406	2.32	0.317759755180565	0.000760934734813814	TOP2
NC_001145	PRE8 mRNA	2.10	0.00785859575275459	2.10	0.317694455358603	0.00134891241172679	PRE8
NC_001146	SIP3 mRNA	1.35	0.0442801467547054	1.35	0.317569475206464	0.0113787186267309	SIP3
NC_001136	AKR1 mRNA	2.17	0.00674979158942315	2.17	0.317252914099693	0.0011101260169614	AKR1
NC_001136	LYS20 mRNA	2.09	0.00817887857550276	2.09	0.317246907176036	0.00142027612598478	LYS20
NC_001143	PRP40 mRNA	1.76	0.017530352997651	1.76	0.317218299259073	0.00360032295660557	PRP40
NC_001146	TIM23 mRNA	2.00	0.00996291981550231	2.00	0.316794916211977	0.00180826412413608	TIM23
NC_001148	DPM1 mRNA	1.57	0.0269962145029655	1.57	0.316362503053033	0.00611235045350162	DPM1
NC_001148	HTC1 mRNA	0.94	0.114864870218639	0.94	0.315907323277763	0.0397395243100719	HTC1
NC_001140	OSH7 mRNA	1.69	0.0205305998566846	1.69	0.315614314818319	0.00434457147091168	OSH7
NC_001140	DUP240 family protein mRNA	0.68	0.208542343571706	0.68	0.315455243071238	0.088862925495908
NC_001146	MNT4 mRNA	1.17	0.0671860529579126	1.17	0.314731548538906	0.0195286030742883	MNT4
NC_001137	BUD25 mRNA	1.01	0.0968368471861522	1.01	0.314638843204375	0.0315297799320415	BUD25
NC_001146	PET494 mRNA	1.15	0.071279988556434	1.15	0.314579403365448	0.0211971380228768	PET494
NC_001145	NAB6 mRNA	1.78	0.0165669376195007	1.78	0.314503334955827	0.00334713550168572	NAB6
NC_001136	YPR1 mRNA	2.23	0.0058814704155603	2.23	0.31443237708792	0.000952584121404823	YPR1
NC_001144	PDC1 mRNA	1.56	0.0277514623767962	1.56	0.313233945223297	0.00633432110019709	PDC1
NC_001143	PTM1 mRNA	1.91	0.0122304690912111	1.91	0.313040153726545	0.00234531071172733	PTM1
NC_001139	NMA2 mRNA	1.17	0.0668829445471298	1.17	0.312248866196961	0.0193726675898126	NMA2
NC_001147	uncharacterized protein mRNA	0.28	0.526242169506503	0.28	0.312129801256691	0.33886792221808
NC_001133	CYS3 mRNA	1.07	0.0846548865532643	1.07	0.311707515373455	0.0264749711995765	CYS3
NC_001138	HXT10 mRNA	0.28	0.53078298738487	0.28	0.311638485225589	0.3436089391182	HXT10
NC_001134	TDP1 mRNA	0.75	0.177835580323729	0.75	0.311296482534239	0.0714248393061944	TDP1
NC_001139	HUL5 mRNA	1.31	0.0492196633256693	1.31	0.310539093881885	0.0130589489104172	HUL5
NC_001141	AYR1 mRNA	1.58	0.0262973671338637	1.58	0.310511440665468	0.00591899330379834	AYR1
NC_001145	ADH3 mRNA	1.95	0.0112751123128549	1.95	0.3101426641233	0.00211796649723857	ADH3
NC_001133	CNE1 mRNA	1.24	0.0580871200857785	1.24	0.310052704403536	0.0161681798602426	CNE1
NC_001147	GSH2 mRNA	2.35	0.00445235571145375	2.35	0.310006331533694	0.000689895825718665	GSH2
NC_001142	IKS1 mRNA	1.47	0.033927029481071	1.47	0.309898794047894	0.00825374552578402	IKS1
NC_001135	uncharacterized protein mRNA	0.84	0.143102190272203	0.84	0.309702739100696	0.0529900593693856
NC_001147	IRC10 mRNA	0.49	0.326396622659377	0.49	0.30914666436923	0.166931516982079	IRC10
NC_001138	LPD1 mRNA	1.97	0.010768809728836	1.97	0.308639693078392	0.002007585597841	LPD1
NC_001142	RAD26 mRNA	1.06	0.0871910536589903	1.06	0.308566761438168	0.0274209878960158	RAD26
NC_001139	UPF3 mRNA	1.83	0.0147371465060806	1.83	0.308333111706409	0.00293432902660096	UPF3
NC_001134	YRO2 mRNA	2.12	0.00765928819961507	2.12	0.308298373695171	0.00130447052322714	YRO2
NC_001134	PDB1 mRNA	2.35	0.00451593727214416	2.35	0.30799259040039	0.000702763990255194	PDB1
NC_001136	ESC2 mRNA	1.37	0.0427751696736951	1.37	0.307362934162746	0.0109277023878366	ESC2
NC_001145	TDA1 mRNA	1.04	0.0919168827889549	1.04	0.307360079511529	0.0293599927826466	TDA1
NC_001144	uncharacterized protein mRNA	0.33	0.463919666652225	0.33	0.307354168082122	0.277118982897604
NC_001141	CAP2 mRNA	1.83	0.0149440436134314	1.83	0.30730384050524	0.00297932677816615	CAP2
NC_001137	HPA3 mRNA	0.96	0.108689897139606	0.96	0.307147277545486	0.0367683639346874	HPA3
NC_001140	ECM14 mRNA	1.75	0.0178728196976359	1.75	0.306953681243206	0.00368856322362297	ECM14
NC_001145	uncharacterized protein mRNA	1.34	0.0453922840417721	1.34	0.306849866251372	0.0117099814400631
NC_001139	ENP2 mRNA	2.15	0.00701380673641041	2.15	0.306788914866237	0.00116291702942988	ENP2
NC_001145	MRPL24 mRNA	1.13	0.0735919290167433	1.13	0.306647750417208	0.0220689772105645	MRPL24
NC_001146	BSC4 mRNA	0.28	0.524114019074281	0.28	0.30642214216443	0.336315341918819	BSC4
NC_001143	MDH1 mRNA	1.99	0.0102106617012551	1.99	0.30620347407883	0.00187198306027353	MDH1
NC_001147	SGT2 mRNA	2.80	0.00158985935457378	2.80	0.306151215853295	0.000210246887430695	SGT2
NC_001148	uncharacterized protein mRNA	0.58	0.260236269211841	0.58	0.305127584119629	0.120623790838549
NC_001145	LCB1 mRNA	1.08	0.0824778452819128	1.08	0.305057443768737	0.0254911490427151	LCB1
NC_001147	MPD1 mRNA	1.11	0.0768520711995336	1.11	0.304777746987593	0.0233674439229171	MPD1
NC_001144	JLP1 mRNA	0.58	0.263760353856047	0.58	0.304441781334566	0.123005955638661	JLP1
NC_001148	ATG11 mRNA	0.80	0.160251566122902	0.80	0.303960596622729	0.0616646881443082	ATG11
NC_001147	uncharacterized protein mRNA	0.28	0.523142064938936	0.28	0.303263272158072	0.334901766067103
NC_001148	uncharacterized protein mRNA	1.99	0.0102840434675566	1.99	0.303129226446493	0.00189402236512189
NC_001141	putative metalloendopeptidase mRNA	1.08	0.0833780692534822	1.08	0.302741604817069	0.0259503625126884
NC_001145	FAR3 mRNA	0.79	0.161734666068941	0.79	0.302592625252862	0.0625227813603113	FAR3
NC_001138	LSB3 mRNA	2.07	0.00853788031879384	2.07	0.302420780318368	0.00149544772990729	LSB3
NC_001147	MSN1 mRNA	1.07	0.0857125373175	1.07	0.302319143829593	0.0268200525852388	MSN1
NC_001145	SUB1 mRNA	1.93	0.0117976753708526	1.93	0.301735959145652	0.00224370550131927	SUB1
NC_001142	CIS3 mRNA	1.45	0.0352756674971204	1.45	0.301147658305598	0.00862611214996428	CIS3
NC_001143	phosphatidylinositol/phosphatidylcholine-bindingprotein mRNA	1.17	0.0668444815329527	1.17	0.300875476797977	0.0193312142285981
NC_001148	PDH1 mRNA	0.60	0.248679434319676	0.60	0.300660202781057	0.113184469856189	PDH1
NC_001144	CDC3 mRNA	2.37	0.00423158386422609	2.37	0.30062310576923	0.000647208351917031	CDC3
NC_001142	JSN1 mRNA	1.43	0.0371617074109909	1.43	0.300231072281522	0.0091833907110146	JSN1
NC_001140	RPF1 mRNA	1.71	0.0196454315442549	1.71	0.300178918194601	0.00412983775492018	RPF1
NC_001148	HAA1 mRNA	1.54	0.0287966890486542	1.54	0.299968112035601	0.00671233560058796	HAA1
NC_001133	BOL1 mRNA	1.17	0.0681277178253477	1.17	0.299965193294677	0.0199412071043304	BOL1
NC_001144	uncharacterized protein mRNA	0.26	0.550156108216514	0.26	0.299836012595511	0.362392026534337
NC_001136	MRX10 mRNA	0.83	0.14892662535192	0.83	0.299712289482554	0.0559251929231039	MRX10
NC_001143	YET1 mRNA	1.48	0.0328483084830117	1.48	0.299288851038113	0.00793646725244914	YET1
NC_001139	SEC27 mRNA	2.24	0.00578117866030367	2.24	0.299207442001011	0.000933532526362765	SEC27
NC_001143	uncharacterized protein mRNA	0.28	0.523142064938936	0.28	0.29914044385689	0.334189544122383
NC_001143	VPS51 mRNA	1.17	0.0672975616477398	1.17	0.299084880885968	0.0195798783369235	VPS51
NC_001134	RAD16 mRNA	1.02	0.0945346267272273	1.02	0.299027910697061	0.0304960592481221	RAD16
NC_001139	GCD2 mRNA	2.06	0.00868028759965771	2.06	0.299009939212737	0.00152908722952728	GCD2
NC_001142	SOD1 mRNA	2.03	0.00942385092999157	2.03	0.298998005673902	0.0016946881702456	SOD1
NC_001136	RMT2 mRNA	2.05	0.00882409553090825	2.05	0.298779950346751	0.00156473358721399	RMT2
NC_001142	uncharacterized protein mRNA	0.69	0.203702157583915	0.69	0.298702940565007	0.0863582865429219
NC_001148	gag protein mRNA	1.59	0.0257781596220501	1.59	0.298262192672527	0.0057763049278329
NC_001142	LOH1 mRNA	0.36	0.432816634247722	0.36	0.298060009365583	0.250545566287295	LOH1
NC_001143	MTC2 mRNA	1.42	0.0378604199080854	1.42	0.298024586396772	0.00942559460393309	MTC2
NC_001148	SCD6 mRNA	1.42	0.0383979000173863	1.42	0.29792727274775	0.00957863794055353	SCD6
NC_001138	BUD27 mRNA	1.14	0.072337455017636	1.14	0.297845259993607	0.0215840761590442	BUD27
NC_001140	SBP1 mRNA	1.76	0.017249298952028	1.76	0.296909970652556	0.00351955974609755	SBP1
NC_001140	PPE1 mRNA	0.69	0.203189274983705	0.69	0.296841885433358	0.0861069260158029	PPE1
NC_001133	PEX22 mRNA	0.86	0.137668885163681	0.86	0.296163465098283	0.0501805270182526	PEX22
NC_001137	BCK2 mRNA	1.45	0.0353493116755452	1.45	0.296115222582788	0.00865287876379182	BCK2
NC_001148	VMA13 mRNA	1.96	0.0108698794261258	1.96	0.296082107209404	0.00203640085425165	VMA13
NC_001138	YFH7 mRNA	0.76	0.174355008229422	0.76	0.295823939441315	0.0695498605209701	YFH7
NC_001137	VAB2 mRNA	0.70	0.200017297529921	0.70	0.295295016250037	0.0841281637131192	VAB2
NC_001148	OPY2 mRNA	1.27	0.0539064064503975	1.27	0.294804100305422	0.0145454588117953	OPY2
NC_001144	uncharacterized protein mRNA	0.89	0.127419814837546	0.89	0.294338124491607	0.0456222525422396
NC_001147	SGT1 mRNA	1.27	0.0542101780781241	1.27	0.293685073019039	0.0147000382632182	SGT1
NC_001147	CIN5 mRNA	0.57	0.267652026260983	0.57	0.293655005918168	0.125491215518591	CIN5
NC_001145	TPS3 mRNA	1.26	0.0546272051232952	1.26	0.293489458765561	0.0148676480799751	TPS3
NC_001138	OTU1 mRNA	1.13	0.0749555926131664	1.13	0.293412204625237	0.0225805632993974	OTU1
NC_001141	FYV10 mRNA	0.95	0.111882707183372	0.95	0.293287800464469	0.0383528465265423	FYV10
NC_001136	CTH1 mRNA	1.31	0.0492196633256693	1.31	0.293216595255756	0.0130556270052996	CTH1
NC_001139	RAD2 mRNA	1.18	0.0666594958206653	1.18	0.293026537928775	0.0192554562981718	RAD2
NC_001146	HUB1 mRNA	0.99	0.102261857955114	0.99	0.292876982112826	0.0338425450771475	HUB1
NC_001146	ESF2 mRNA	1.31	0.048837307610217	1.31	0.292341969430869	0.0129085753793577	ESF2
NC_001142	SFC1 mRNA	0.30	0.506167159313533	0.30	0.292056036592313	0.315667780937727	SFC1
NC_001147	MCA1 mRNA	1.49	0.0323808289676483	1.49	0.291734026993264	0.00777118968804127	MCA1
NC_001148	MLH3 mRNA	0.80	0.157450996757376	0.80	0.291658184091915	0.0600979132078125	MLH3
NC_001134	uncharacterized protein mRNA	1.21	0.0618110830490162	1.21	0.291623511901578	0.0175143442868894
NC_001148	SRP54 mRNA	2.17	0.00674979158942315	2.17	0.291463470085215	0.00110996591721309	SRP54
NC_001145	ROT1 mRNA	1.92	0.0119199269228069	1.92	0.291307068692516	0.00227690706289716	ROT1
NC_001140	uncharacterized protein mRNA	0.52	0.302174988643442	0.52	0.291263072977901	0.148940960817247
NC_001137	RAD23 mRNA	1.99	0.0102729479549306	1.99	0.291228883427863	0.00188763608097196	RAD23
NC_001142	MTR4 mRNA	2.28	0.00521208485090905	2.28	0.290872288460604	0.000830243604569584	MTR4
NC_001136	gag protein mRNA	1.31	0.0492941606203818	1.31	0.290613299299706	0.0130951760806524
NC_001136	SWM1 mRNA	1.03	0.0939903626162376	1.03	0.290589737753878	0.0302577089871608	SWM1
NC_001136	SNM1 mRNA	0.80	0.160251566122902	0.80	0.290215821184254	0.0616763833550323	SNM1
NC_001135	APA1 mRNA	1.97	0.0107903449546739	1.97	0.289960292074675	0.00201429381521546	APA1
NC_001139	MPT5 mRNA	1.16	0.0695303011862936	1.16	0.289953819346911	0.0204910638827531	MPT5
NC_001141	IRC24 mRNA	0.79	0.160420225259123	0.79	0.289873300547592	0.0617680813904721	IRC24
NC_001140	NVJ1 mRNA	1.57	0.0269390954988178	1.57	0.289762883305259	0.00608592356151286	NVJ1
NC_001148	TOM5 mRNA	0.97	0.107722896683083	0.97	0.289697350155594	0.0362613724683745	TOM5
NC_001141	DFG10 mRNA	0.62	0.240472992019704	0.62	0.289143769876912	0.108050229007351	DFG10
NC_001139	CBP4 mRNA	0.96	0.108689897139606	0.96	0.287806935988369	0.0367591499298689	CBP4
NC_001139	UFD1 mRNA	1.32	0.0475829785351263	1.32	0.28709506800809	0.0124737479212136	UFD1
NC_001142	LIH1 mRNA	0.85	0.142263792803128	0.85	0.286845254837497	0.0526155119483936	LIH1
NC_001143	DGR2 mRNA	0.95	0.112446391489892	0.95	0.286737535226293	0.038658727680362	DGR2
NC_001144	XYL2 mRNA	0.46	0.346738985364147	0.46	0.286704940800424	0.181677564881064	XYL2
NC_001148	gag-pol fusion protein mRNA	2.01	0.00978839225098454	2.01	0.286618829837188	0.00177331868297182
NC_001139	OCH1 mRNA	1.24	0.057147674518334	1.24	0.286450526631999	0.0157921858954488	OCH1
NC_001146	HEF3 mRNA	0.49	0.322956146061325	0.49	0.286412130417462	0.164201279805766	HEF3
NC_001139	SPG1 mRNA	0.24	0.568969164264118	0.24	0.285615113183164	0.383592313056546	SPG1
NC_001136	GUD1 mRNA	0.70	0.199491646810249	0.70	0.285466643130255	0.0838404533346796	GUD1
NC_001139	gag protein mRNA	1.72	0.019268173249151	1.72	0.28545586480696	0.00403165447450957
NC_001145	HFD1 mRNA	1.67	0.0212427155845887	1.67	0.28541847908662	0.0045327280698634	HFD1
NC_001146	uncharacterized protein mRNA	0.66	0.218899866670752	0.66	0.285407500858178	0.0946287785624607
NC_001143	FOX2 mRNA	0.95	0.113080651481573	0.95	0.285354607608839	0.0389145471203076	FOX2
NC_001142	SFH5 mRNA	1.77	0.0168503453847795	1.77	0.285114169232683	0.00342127567004372	SFH5
NC_001133	YAT1 mRNA	0.40	0.394456169092308	0.40	0.28505811564999	0.218474445550833	YAT1
NC_001144	APC9 mRNA	0.66	0.220283744736537	0.66	0.284970968403521	0.0954477070614985	APC9
NC_001144	LCB5 mRNA	1.09	0.0813413379748878	1.09	0.284777396364819	0.0250719836202442	LCB5
NC_001133	SWH1 mRNA	1.27	0.0538435988555768	1.27	0.28442219235633	0.0145195211473963	SWH1
NC_001134	ATP1 mRNA	1.65	0.0223802086017571	1.65	0.284396811855526	0.00484674078418416	ATP1
NC_001139	ARI1 mRNA	1.56	0.0278589278414571	1.56	0.284294308634848	0.00640261597169989	ARI1
NC_001136	PRP11 mRNA	0.95	0.111594508785257	0.95	0.284209192027953	0.0381236208005737	PRP11
NC_001137	uncharacterized protein mRNA	0.78	0.164095440543504	0.78	0.283831095926873	0.0638407708242386
NC_001140	CPR2 mRNA	1.15	0.0710811869657728	1.15	0.28368330079234	0.0211261500749834	CPR2
NC_001145	PRM15 mRNA	1.39	0.0406771819799993	1.39	0.283502138715291	0.0102355173224009	PRM15
NC_001142	TMA22 mRNA	2.05	0.00884973956146484	2.05	0.283467127575411	0.00157075858304176	TMA22
NC_001142	ESS1 mRNA	0.91	0.122160653496343	0.91	0.283371957159659	0.0431925205455589	ESS1
NC_001143	RRP14 mRNA	1.63	0.0233274805457678	1.63	0.283215086052709	0.00510641626239799	RRP14
NC_001143	KKQ8 mRNA	0.83	0.148493580830943	0.83	0.283105603098841	0.0557219011399256	KKQ8
NC_001139	MON1 mRNA	1.14	0.0716926748926697	1.14	0.282433478034096	0.021343803528741	MON1
NC_001142	TMH11 mRNA	1.44	0.0367257596910107	1.44	0.282286658517932	0.00906339502810383	TMH11
NC_001147	CYC2 mRNA	0.91	0.121853568971131	0.91	0.282202181043568	0.043011929337948	CYC2
NC_001143	PAU16 mRNA	0.54	0.287180459492417	0.54	0.281652965460692	0.138945197986855	PAU16
NC_001139	gag-pol fusion protein mRNA	2.12	0.00762651226662728	2.12	0.281641941825283	0.0012963415407291
NC_001137	SLX8 mRNA	0.77	0.170138201348699	0.77	0.281624914003122	0.0672143904476578	SLX8
NC_001136	uncharacterized protein mRNA	0.54	0.287410747502649	0.54	0.281311799232419	0.139218330022572
NC_001134	PIN4 mRNA	1.37	0.0424543731393958	1.37	0.281256917906121	0.0108244828491998	PIN4
NC_001146	PBR1 mRNA	1.45	0.0358180339329853	1.45	0.281193983709673	0.0087975167666424	PBR1
NC_001139	EDC1 mRNA	0.46	0.349149027341916	0.46	0.28095646964767	0.183639912527473	EDC1
NC_001145	uncharacterized protein mRNA	1.46	0.0346407127307729	1.46	0.280401074721627	0.00845050614454152
NC_001143	PCK1 mRNA	0.47	0.338561143946151	0.47	0.280365083437024	0.175415608108011	PCK1
NC_001143	LHS1 mRNA	1.68	0.0207299794858042	1.68	0.280239913951079	0.0043959048166591	LHS1
NC_001135	uncharacterized protein mRNA	0.24	0.577956717756264	0.24	0.280028318394239	0.394996559569766
NC_001146	ATG3 mRNA	0.98	0.104839158627391	0.98	0.279984384222201	0.0350424812513828	ATG3
NC_001143	HOT13 mRNA	0.79	0.162474170489357	0.79	0.279471155216824	0.0629929911297859	HOT13
NC_001135	TRX3 mRNA	1.03	0.0925564232027258	1.03	0.27939637892731	0.0296106373111409	TRX3
NC_001139	ALG13 mRNA	0.91	0.123783601792942	0.91	0.279252698552361	0.0439872544434325	ALG13
NC_001134	KAP104 mRNA	1.75	0.0177102907069581	1.75	0.279109755419026	0.00364348295318568	KAP104
NC_001143	TPO5 mRNA	1.41	0.0389025968475999	1.41	0.279076277666746	0.00971752961830179	TPO5
NC_001142	ENT3 mRNA	1.50	0.0318788954452287	1.50	0.278990699154192	0.00761708121257677	ENT3
NC_001142	SSC1 mRNA	1.62	0.0240310250067413	1.62	0.278680658977197	0.00530456087141626	SSC1
NC_001134	ALG1 mRNA	1.32	0.0474150964805689	1.32	0.278666994720899	0.0124059870070214	ALG1
NC_001148	ERV2 mRNA	1.38	0.0413144124333731	1.38	0.278386159406638	0.0104234558668938	ERV2
NC_001145	uncharacterized protein mRNA	1.50	0.0314975587674974	1.50	0.277805206650855	0.00752070613416619
NC_001134	APN2 mRNA	0.84	0.145862270812267	0.84	0.277622398859077	0.0544208758509655	APN2
NC_001141	SGN1 mRNA	0.99	0.103335816421418	0.99	0.277365431257462	0.0343705036419209	SGN1
NC_001146	RAD50 mRNA	0.86	0.138591351550313	0.86	0.277223449065056	0.0506787543655345	RAD50
NC_001143	FRE2 mRNA	0.47	0.33817066004679	0.47	0.277158249255281	0.174997808130359	FRE2
NC_001136	REG1 mRNA	1.88	0.013051752749443	1.88	0.276188659683919	0.00254322849534145	REG1
NC_001147	uncharacterized protein mRNA	0.29	0.507793264345044	0.29	0.276083591518593	0.317868917687355
NC_001148	MEI5 mRNA	0.41	0.39185533447744	0.41	0.27554930684033	0.2159162804768	MEI5
NC_001147	DSC2 mRNA	0.77	0.16935183023442	0.77	0.275404437222395	0.0667057885328096	DSC2
NC_001146	SAM50 mRNA	1.24	0.0570843032480991	1.24	0.275396289081764	0.0157651423563793	SAM50
NC_001136	RAD34 mRNA	0.49	0.320341595711714	0.49	0.275313204096049	0.162230098479484	RAD34
NC_001134	SEC18 mRNA	1.53	0.0298189361473016	1.53	0.274971188315508	0.00700174507443942	SEC18
NC_001139	VPS73 mRNA	0.67	0.215774264679127	0.67	0.274803221759618	0.0928452629951762	VPS73
NC_001145	ERO1 mRNA	1.48	0.0334105396078964	1.48	0.274697063760442	0.00810020095352572	ERO1
NC_001144	CKI1 mRNA	0.73	0.186006020170713	0.73	0.274646690569999	0.0764335975355026	CKI1
NC_001142	ICS3 mRNA	0.63	0.234014392881063	0.63	0.274531573057869	0.104054153989359	ICS3
NC_001136	ARP2 mRNA	2.04	0.00911110650094059	2.04	0.274463191987115	0.00162772316391431	ARP2
NC_001139	LIF1 mRNA	0.64	0.230586711011855	0.64	0.274460948053942	0.101837009622033	LIF1
NC_001142	PHO86 mRNA	2.00	0.00990713313173793	2.00	0.274397467865298	0.00179648465203997	PHO86
NC_001136	SAS10 mRNA	1.44	0.036362187207565	1.44	0.274304985687287	0.00896152752018132	SAS10
NC_001147	VPS21 mRNA	1.51	0.031254735950114	1.51	0.274193283291785	0.00743141492619175	VPS21
NC_001134	ARA1 mRNA	1.91	0.0122304690912111	1.91	0.273848297134878	0.00234746825489712	ARA1
NC_001147	dipeptidyl-peptidase III mRNA	1.48	0.0327397918531948	1.48	0.273707782099374	0.00789931528266263
NC_001139	SRM1 mRNA	1.91	0.0122831490244338	1.91	0.273386126547766	0.00236064527085045	SRM1
NC_001143	SBA1 mRNA	2.11	0.00781863929755577	2.11	0.273295427764518	0.00133944296531845	SBA1
NC_001134	COQ21 mRNA	0.78	0.167071090239715	0.78	0.272633092547273	0.0655842600022656	COQ21
NC_001148	ATG21 mRNA	1.10	0.0792027908341738	1.10	0.271920143974681	0.0242541189497203	ATG21
NC_001148	KEL3 mRNA	1.63	0.023319453375243	1.63	0.27186675247866	0.00510076539014331	KEL3
NC_001146	POL2 mRNA	1.17	0.0677594341244612	1.17	0.271865205342041	0.019783064661235	POL2
NC_001147	IAH1 mRNA	0.75	0.178549773490477	0.75	0.271435482375544	0.07187902886718	IAH1
NC_001139	ASK10 mRNA	1.31	0.0486840714466623	1.31	0.271218411148532	0.0128518144860867	ASK10
NC_001135	ABP1 mRNA	1.02	0.0946358067300757	1.02	0.271127268366538	0.0305973270890192	ABP1
NC_001136	NAT1 mRNA	1.59	0.0257866046642178	1.59	0.271056086996558	0.0057825029327174	NAT1
NC_001143	NAP1 mRNA	1.23	0.0591896566653118	1.23	0.27100874611561	0.0166233098198455	NAP1
NC_001139	CWH41 mRNA	1.77	0.016992700270962	1.77	0.270994257059344	0.0034558538871317	CWH41
NC_001145	BUD22 mRNA	1.89	0.0128999828482744	1.89	0.270790349775242	0.00251150108550475	BUD22
NC_001145	RRB1 mRNA	1.99	0.0102729479549306	1.99	0.270354190604486	0.00189026359097238	RRB1
NC_001146	NOP13 mRNA	1.55	0.02787641508455	1.55	0.27007641760203	0.00642800621669118	NOP13
NC_001140	SPO11 mRNA	0.31	0.494462520840581	0.31	0.269526948620276	0.304695857418882	SPO11
NC_001140	MIP6 mRNA	0.41	0.390206278616137	0.41	0.269503043279764	0.214160634131114	MIP6
NC_001134	ENP1 mRNA	1.21	0.0615311477638855	1.21	0.269369939186436	0.0174042017552216	ENP1
NC_001139	TIF4632 mRNA	1.33	0.0470666759448551	1.33	0.268875436301244	0.012291247483345	TIF4632
NC_001136	MRP20 mRNA	0.79	0.160489183802017	0.79	0.268761272587588	0.0618214304610542	MRP20
NC_001140	DNA2 mRNA	0.95	0.111251069109667	0.95	0.268482582607071	0.0379134132664602	DNA2
NC_001136	PUS9 mRNA	1.22	0.0601476689595545	1.22	0.268379825448628	0.0169425809876054	PUS9
NC_001133	DUP240 family protein mRNA	0.37	0.425251595617624	0.37	0.267891501382133	0.243761684380581
NC_001136	SXM1 mRNA	1.56	0.0278427501494401	1.56	0.26785638115605	0.00639234955008853	SXM1
NC_001142	MNS1 mRNA	0.79	0.162066930285975	0.79	0.267824789427582	0.0627268566376506	MNS1
NC_001139	NAB2 mRNA	1.10	0.0791982726413012	1.10	0.267719358957661	0.0242224948447559	NAB2
NC_001138	ATG18 mRNA	0.65	0.22219019393562	0.65	0.267479570960477	0.096978655359444	ATG18
NC_001143	YNK1 mRNA	1.26	0.0543962256774378	1.26	0.26744558520645	0.0147957007227494	YNK1
NC_001141	AVT7 mRNA	1.63	0.0237100620481652	1.63	0.267275271304569	0.00520995853320845	AVT7
NC_001136	ATG20 mRNA	1.03	0.0938451375078995	1.03	0.267104671642275	0.0301952880243316	ATG20
NC_001142	SNX4 mRNA	1.15	0.0708999827943299	1.15	0.266678186675878	0.0210249406316129	SNX4
NC_001136	GIS1 mRNA	0.73	0.185009636829408	0.73	0.266605660725754	0.075653464784642	GIS1
NC_001145	putative methyltransferase mRNA	1.72	0.0189285147828388	1.72	0.266489398253061	0.00395068349950718
NC_001133	SEO1 mRNA	0.28	0.524114019074281	0.28	0.266424217410672	0.336749164367646	SEO1
NC_001147	UBP2 mRNA	1.56	0.0278145680699386	1.56	0.266220107938386	0.00636730219133174	UBP2
NC_001134	uncharacterized protein mRNA	0.78	0.165733661850124	0.78	0.265954800600775	0.0648055839137604
NC_001145	uncharacterized protein mRNA	0.22	0.598460412816033	0.22	0.265935486779139	0.419292017394569
NC_001145	GLO1 mRNA	1.51	0.030886148250112	1.51	0.265913792247399	0.00732314752298531	GLO1
NC_001136	BNA7 mRNA	0.94	0.11391445218348	0.94	0.265719180776625	0.0392775661644493	BNA7
NC_001136	IVY1 mRNA	1.05	0.088198239490478	1.05	0.265599223597692	0.0278187467686614	IVY1
NC_001147	ATF1 mRNA	1.17	0.0671860529579126	1.17	0.265434089522734	0.0195215023097658	ATF1
NC_001142	uncharacterized protein mRNA	0.52	0.302013162209563	0.52	0.264889281195952	0.148733524692014
NC_001136	GPR1 mRNA	1.27	0.0534241959867757	1.27	0.264877466104109	0.014397504144708	GPR1
NC_001140	PRS3 mRNA	1.73	0.018464735632139	1.73	0.26472889257781	0.00383846983837252	PRS3
NC_001148	pyridoxal 5'-phosphate synthase mRNA	0.91	0.123774301789722	0.91	0.264490928686729	0.0439585807157688
NC_001135	GRX1 mRNA	1.16	0.06926312446606	1.16	0.264388632611206	0.0204007599863299	GRX1
NC_001136	ATG9 mRNA	0.62	0.240704082045601	0.62	0.264380644298853	0.108274636338429	ATG9
NC_001145	GID8 mRNA	1.37	0.0423176187095759	1.37	0.263750873359892	0.0107754831411092	GID8
NC_001136	KIN28 mRNA	0.92	0.119606539798743	0.92	0.263455798837274	0.041959148458367	KIN28
NC_001146	RHO5 mRNA	1.09	0.0803640161686774	1.09	0.263282898789897	0.0246768117772913	RHO5
NC_001144	ORM2 mRNA	1.12	0.0757800963028292	1.12	0.263224744752757	0.0229023166318452	ORM2
NC_001133	DUP240 family protein mRNA	0.42	0.38157700594199	0.42	0.262891075476787	0.207831723723956
NC_001133	OAF1 mRNA	0.79	0.162620302188337	0.79	0.262885452380598	0.0631039542971608	OAF1
NC_001144	CHS5 mRNA	1.94	0.0116093614593879	1.94	0.262310241604227	0.00219626090056545	CHS5
NC_001148	RRP15 mRNA	1.36	0.0432649367201119	1.36	0.262286426462481	0.0110744945720373	RRP15
NC_001145	ADI1 mRNA	1.18	0.0654451116250424	1.18	0.262243084125411	0.0188609555292742	ADI1
NC_001134	PGI1 mRNA	2.15	0.00708961870313125	2.15	0.262227820229305	0.00118022204825878	PGI1
NC_001136	SIT4 mRNA	1.19	0.0651918886958614	1.19	0.262222630727021	0.0187474857643379	SIT4
NC_001139	NOP19 mRNA	1.03	0.0935117499503056	1.03	0.262121280788296	0.0300255627240671	NOP19
NC_001143	SIS2 mRNA	1.02	0.0961324849799567	1.02	0.262085192857251	0.031220184218737	SIS2
NC_001134	TAE1 mRNA	1.16	0.0699288239860449	1.16	0.262043318360256	0.0206435399578106	TAE1
NC_001147	nucleotide diphosphatase mRNA	0.78	0.167279591230613	0.78	0.2620120667357	0.0656940388335953
NC_001148	gag-pol fusion protein mRNA	0.56	0.275547875370134	0.56	0.261457566527502	0.130795834696116
NC_001148	JIP5 mRNA	1.53	0.0298244707299208	1.53	0.26118186163887	0.00701166384834337	JIP5
NC_001137	SOM1 mRNA	0.35	0.450120692307575	0.35	0.260344288792451	0.26489850248995	SOM1
NC_001146	YDJ1 mRNA	1.63	0.0236101502371501	1.63	0.260306012739988	0.00518011978821427	YDJ1
NC_001144	SSK1 mRNA	0.96	0.108847903047643	0.96	0.260289098875834	0.0368399898944017	SSK1
NC_001148	TIP41 mRNA	0.77	0.169704791381015	0.77	0.259651054302576	0.0669298242180595	TIP41
NC_001138	VTC2 mRNA	1.50	0.0313022662093446	1.50	0.259342928781226	0.00745316941301141	VTC2
NC_001147	uncharacterized protein mRNA	0.50	0.315449015114423	0.50	0.259109154612451	0.159123691982741
NC_001137	CAJ1 mRNA	1.92	0.0120500369466682	1.92	0.258939185044098	0.00230779635629128	CAJ1
NC_001137	PRO3 mRNA	1.31	0.0495030295151758	1.31	0.258701961407205	0.0131837255095518	PRO3
NC_001143	HBS1 mRNA	1.47	0.0335297729984138	1.47	0.258675986435629	0.00813470699059863	HBS1
NC_001146	LAP3 mRNA	1.24	0.0581130660238967	1.24	0.258071100611674	0.0161851050472299	LAP3
NC_001139	NSA1 mRNA	1.56	0.0278589278414571	1.56	0.257792917792711	0.00640536711265426	NSA1
NC_001147	LPL1 mRNA	1.11	0.0777582373326856	1.11	0.257701009239242	0.0237208715322786	LPL1
NC_001144	PAU17 mRNA	0.23	0.587786092506035	0.23	0.257451721979443	0.408083915952595	PAU17
NC_001147	GET4 mRNA	1.25	0.0559923069800659	1.25	0.257351751760768	0.0153551613890483	GET4
NC_001137	ICP55 mRNA	0.85	0.140289612547009	0.85	0.256498636062128	0.0514101258989055	ICP55
NC_001137	BUR6 mRNA	1.63	0.0232150433516455	1.63	0.256068786005305	0.00507345071258461	BUR6
NC_001137	CYC7 mRNA	0.53	0.298118817678516	0.53	0.255885010802638	0.14633067307899	CYC7
NC_001136	CBS2 mRNA	0.74	0.181448330654316	0.74	0.255851760898749	0.0734955508859096	CBS2
NC_001144	IMH1 mRNA	1.08	0.0830963195956111	1.08	0.255402368257166	0.0258147033403839	IMH1
NC_001146	MPP6 mRNA	1.23	0.0585154407318193	1.23	0.255007298173933	0.0163362526137255	MPP6
NC_001136	SAM2 mRNA	1.38	0.0415577296398698	1.38	0.254790623828272	0.0104917828043886	SAM2
NC_001136	PST2 mRNA	1.65	0.022320254670785	1.65	0.254236572626962	0.00481902287173555	PST2
NC_001144	CRN1 mRNA	1.32	0.0483816761373837	1.32	0.254204861227444	0.0127477517022527	CRN1
NC_001134	COR1 mRNA	1.42	0.037706818326345	1.42	0.254079537362919	0.00938105849161028	COR1
NC_001144	MMM1 mRNA	0.72	0.190563309768742	0.72	0.253760788903613	0.0788472001347373	MMM1
NC_001134	UBP14 mRNA	1.17	0.066894483622252	1.17	0.253542390684168	0.0193903529083703	UBP14
NC_001136	ARH1 mRNA	1.01	0.0974835721595874	1.01	0.253506568553897	0.0318380142167562	ARH1
NC_001141	FIS1 mRNA	0.88	0.130560559761467	0.88	0.25317102092079	0.0470418179779279	FIS1
NC_001140	ARD1 mRNA	0.98	0.104074037145486	0.98	0.253123949611048	0.0347029307362724	ARD1
NC_001147	MCO10 mRNA	0.80	0.157450996757376	0.80	0.252897307841679	0.0601778813788	MCO10
NC_001145	ESC1 mRNA	1.02	0.0946444033291172	1.02	0.252584530844813	0.0306262904745081	ESC1
NC_001145	MLO1 mRNA	0.76	0.174447500147141	0.76	0.252572486341664	0.0696158833447433	MLO1
NC_001148	MRPS16 mRNA	0.99	0.103277093908221	0.99	0.252553712644606	0.0343164830317849	MRPS16
NC_001139	COQ8 mRNA	0.77	0.170286639319206	0.77	0.252326437567864	0.067301465231017	COQ8
NC_001147	TRM11 mRNA	1.16	0.0697012984886558	1.16	0.252310592814943	0.0205647344180088	TRM11
NC_001146	uncharacterized protein mRNA	0.73	0.186906612374014	0.73	0.251931560194155	0.0768972938536603
NC_001141	GTT1 mRNA	0.93	0.118011838302438	0.93	0.251696979042928	0.0410844352747675	GTT1
NC_001148	SET6 mRNA	0.85	0.14121347783455	0.85	0.251562161308057	0.0520855856631361	SET6
NC_001144	PSY3 mRNA	0.49	0.321054264243597	0.49	0.251509686825558	0.162859050721664	PSY3
NC_001147	LAS17 mRNA	0.61	0.245981960061229	0.61	0.251085483614043	0.111552346556403	LAS17
NC_001137	BMH1 mRNA	1.57	0.0269659610321054	1.57	0.250661992320553	0.00609649544789961	BMH1
NC_001144	YHC1 mRNA	0.84	0.14426725969232	0.84	0.250618039475173	0.0536073509419981	YHC1
NC_001134	CDS1 mRNA	1.02	0.0954565711772165	1.02	0.250553767851342	0.030952857109059	CDS1
NC_001136	GRX3 mRNA	1.13	0.0745594317535432	1.13	0.249922646631551	0.022433811324075	GRX3
NC_001136	MSS2 mRNA	0.71	0.19571933155056	0.71	0.249437503760566	0.0817980989320528	MSS2
NC_001139	SDA1 mRNA	1.72	0.0191951187686056	1.72	0.249357377879188	0.00400953307388974	SDA1
NC_001147	gag protein mRNA	1.18	0.0654190164573987	1.18	0.24933592572606	0.0188315886412682
NC_001146	ASI2 mRNA	0.82	0.151248077973464	0.82	0.249301648168073	0.0570742704392528	ASI2
NC_001148	MMT2 mRNA	1.04	0.0911171914383771	1.04	0.24901068768216	0.0289828434947585	MMT2
NC_001142	GYP6 mRNA	1.13	0.0735414329967948	1.13	0.248549611408961	0.0220415548888373	GYP6
NC_001144	UPS1 mRNA	0.66	0.216889977660703	0.66	0.247868997697664	0.0933977713118971	UPS1
NC_001139	YRB30 mRNA	1.06	0.0871910536589903	1.06	0.247497791360689	0.0274122244755134	YRB30
NC_001144	ECI1 mRNA	0.58	0.264526801444668	0.58	0.247209074259671	0.123540067397017	ECI1
NC_001148	SPT14 mRNA	0.73	0.187978301232794	0.73	0.247055538849732	0.0774951453905108	SPT14
NC_001134	SAF1 mRNA	0.72	0.190680587626751	0.72	0.246738883774451	0.0789275633205401	SAF1
NC_001136	PRP9 mRNA	0.76	0.172683484902207	0.76	0.246609612280279	0.06865242570582	PRP9
NC_001137	HEM14 mRNA	1.02	0.0946358067300757	1.02	0.246516322422956	0.0306028584225657	HEM14
NC_001147	PHM7 mRNA	0.25	0.560455852995818	0.25	0.24609777043509	0.374374453024925	PHM7
NC_001136	gluconokinase mRNA	0.87	0.136128766210467	0.87	0.24585042801563	0.0494923161521362
NC_001138	WWM1 mRNA	0.95	0.111594508785257	0.95	0.245800644920657	0.0381103622175828	WWM1
NC_001140	EPT1 mRNA	0.91	0.123714188364848	0.91	0.245429051089236	0.0439165744637948	EPT1
NC_001139	LCL3 mRNA	0.63	0.233216960236114	0.63	0.245348828574204	0.10358275408717	LCL3
NC_001144	LIP2 mRNA	0.79	0.16373605235784	0.79	0.245172430747927	0.0636069044656529	LIP2
NC_001136	TMA17 mRNA	1.08	0.0835573232903133	1.08	0.245046520936883	0.0260480084459868	TMA17
NC_001145	uncharacterized protein mRNA	0.24	0.58079876361843	0.24	0.244762513357906	0.398771834362829
NC_001136	APA2 mRNA	0.97	0.106677283337231	0.97	0.244542666180256	0.0358559644945477	APA2
NC_001136	CDC48 mRNA	1.70	0.0200277478579095	1.70	0.244435582653422	0.00421689598410818	CDC48
NC_001142	TES1 mRNA	0.49	0.32314946894224	0.49	0.244352248276352	0.164563715384706	TES1
NC_001148	gag-pol fusion protein mRNA	1.66	0.0216555398664485	1.66	0.244321662422769	0.00464641321228691
NC_001141	MND2 mRNA	0.48	0.331656350736566	0.48	0.244209352977073	0.170673713970629	MND2
NC_001136	gag-pol fusion protein mRNA	1.38	0.0412599592132666	1.38	0.24376306914355	0.0104028282538041
NC_001136	SCM3 mRNA	0.49	0.321739595450899	0.49	0.243736459799691	0.163404790102379	SCM3
NC_001139	RPN14 mRNA	0.84	0.145745079376088	0.84	0.24365653956075	0.0543410856982474	RPN14
NC_001141	GAT4 mRNA	0.20	0.633266623550028	0.20	0.243268229453404	0.459961564942832	GAT4
NC_001136	EXG2 mRNA	1.21	0.0623614393956735	1.21	0.243052385101393	0.0177119399585975	EXG2
NC_001139	GTF1 mRNA	0.56	0.274695468706461	0.56	0.242682362895176	0.129940267631559	GTF1
NC_001135	SOL2 mRNA	0.75	0.179307005855344	0.75	0.242522028493912	0.0723635052850836	SOL2
NC_001144	FAR10 mRNA	0.77	0.171086464202828	0.77	0.24245587094355	0.0678175431653889	FAR10
NC_001145	ERR3 mRNA	0.22	0.597682120932021	0.22	0.24229895544238	0.418547138952896	ERR3
NC_001137	uncharacterized protein mRNA	0.58	0.261814005588647	0.58	0.241984915642209	0.121486245037711
NC_001147	INP54 mRNA	0.73	0.18650895822664	0.73	0.241901563772778	0.0766714067714121	INP54
NC_001144	STP3 mRNA	0.98	0.105028909164934	0.98	0.241538060383781	0.0351440864863128	STP3
NC_001138	SAD1 mRNA	0.91	0.122160653496343	0.91	0.240939488237817	0.0431461147264928	SAD1
NC_001144	TML25 mRNA	0.98	0.104839158627391	0.98	0.240853773001599	0.0350455828305288	TML25
NC_001147	SDH5 mRNA	0.57	0.267107286387731	0.57	0.240657877167859	0.12514200905051	SDH5
NC_001136	CDC37 mRNA	0.93	0.118450031916421	0.93	0.240527324861403	0.0412567651657461	CDC37
NC_001138	MSH4 mRNA	0.36	0.432816634247722	0.36	0.240114085901522	0.250698347122267	MSH4
NC_001142	NTA1 mRNA	0.93	0.118011838302438	0.93	0.238797216047531	0.0410795507294273	NTA1
NC_001134	AAC3 mRNA	0.60	0.253082556738443	0.60	0.238441173980868	0.115828900988491	AAC3
NC_001141	RPN2 mRNA	1.85	0.0140105200063465	1.85	0.238293927006021	0.00275578436591688	RPN2
NC_001140	LEU5 mRNA	0.55	0.284687792406296	0.55	0.238146994744476	0.137233871543993	LEU5
NC_001143	GPM1 mRNA	1.76	0.0175249851532586	1.76	0.238067601079333	0.00359629433183416	GPM1
NC_001146	RAS2 mRNA	1.45	0.0355563186742484	1.45	0.237919755358137	0.00872136118424962	RAS2
NC_001139	LSO2 mRNA	0.87	0.135075672650414	0.87	0.237239887118327	0.0488969875281512	LSO2
NC_001144	SMF3 mRNA	0.98	0.104258174601994	0.98	0.236969363582849	0.0347991469409561	SMF3
NC_001141	PAN6 mRNA	0.95	0.112138903909438	0.95	0.236557412755922	0.0384968419498755	PAN6
NC_001142	BIT61 mRNA	0.48	0.33136963469745	0.48	0.236389455342148	0.170415507575245	BIT61
NC_001140	APE4 mRNA	0.96	0.108922845582937	0.96	0.236040713468243	0.0369093804271003	APE4
NC_001147	PPM2 mRNA	0.28	0.526242169506503	0.28	0.236033353147591	0.338821050543696	PPM2
NC_001134	SCO1 mRNA	0.54	0.285178480456696	0.54	0.235734225516043	0.13756564201693	SCO1
NC_001148	NOT5 mRNA	1.13	0.0749555926131664	1.13	0.235702329872307	0.0225813858407811	NOT5
NC_001146	uncharacterized protein mRNA	0.24	0.569837233135509	0.24	0.235651930451034	0.384966011899527
NC_001141	HOS4 mRNA	1.23	0.0586062619791527	1.23	0.234763975301532	0.0163774172611123	HOS4
NC_001148	VPS30 mRNA	0.56	0.278136165535186	0.56	0.2345726916918	0.13296106894761	VPS30
NC_001136	RAD61 mRNA	0.53	0.294293466052996	0.53	0.234383203624458	0.143828681545238	RAD61
NC_001145	CMP2 mRNA	0.86	0.137711653625419	0.86	0.234224206266529	0.0502191102885148	CMP2
NC_001135	KRR1 mRNA	1.23	0.058866489307784	1.23	0.2340983380808	0.016493232435876	KRR1
NC_001144	FYV7 mRNA	0.97	0.107792375518163	0.97	0.233479629932289	0.0363207570204796	FYV7
NC_001140	WSS1 mRNA	0.60	0.25228403686356	0.60	0.233407740399939	0.115379191345682	WSS1
NC_001141	GVP36 mRNA	0.89	0.129322469899259	0.89	0.233295107064832	0.0464688520993832	GVP36
NC_001134	ICS2 mRNA	0.51	0.306115461220416	0.51	0.233215339707701	0.152214366925096	ICS2
NC_001148	PXA1 mRNA	0.50	0.313219167663919	0.50	0.233197556880415	0.157420219513842	PXA1
NC_001144	PSR2 mRNA	0.76	0.174282200062424	0.76	0.232977568361777	0.0694739335991487	PSR2
NC_001146	LRO1 mRNA	0.85	0.140860873945021	0.85	0.232935036333766	0.0518379305685135	LRO1
NC_001144	NHA1 mRNA	1.32	0.0476623110147956	1.32	0.232885328307413	0.0125091575132692	NHA1
NC_001148	ELP3 mRNA	1.23	0.0584617771570594	1.23	0.232296746606756	0.0163115093720899	ELP3
NC_001146	LTO1 mRNA	0.49	0.320341595711714	0.49	0.231934547518363	0.162158285864363	LTO1
NC_001148	uncharacterized protein mRNA	0.20	0.626636690525896	0.20	0.231870663907996	0.451170046676851
NC_001147	PUP1 mRNA	0.83	0.146521267794677	0.83	0.231690699601025	0.054728347980747	PUP1
NC_001139	RNH70 mRNA	0.95	0.11219441752976	0.95	0.231599008038916	0.0385533663844124	RNH70
NC_001139	uncharacterized protein mRNA	0.27	0.539620263805458	0.27	0.231435659996404	0.352028113322412
NC_001133	ERV46 mRNA	0.90	0.12625287177094	0.90	0.231330460940625	0.0450918171177224	ERV46
NC_001136	SEC1 mRNA	0.85	0.141747179669842	0.85	0.231126704326316	0.0523534415477862	SEC1
NC_001142	VPS70 mRNA	1.21	0.0621081236285343	1.21	0.231071395352167	0.0176192523033695	VPS70
NC_001146	FOL1 mRNA	1.10	0.0794610389578372	1.10	0.231066452853947	0.0243597374397377	FOL1
NC_001146	PHO23 mRNA	0.79	0.160897792062517	0.79	0.231055831854707	0.0620482283677083	PHO23
NC_001139	PRP43 mRNA	1.02	0.0963821004810271	1.02	0.230939174350984	0.0313495294267892	PRP43
NC_001144	GSP1 mRNA	1.24	0.0576605059236016	1.24	0.230886210056389	0.0159910178447266	GSP1
NC_001137	2-aminoadipate transaminase mRNA	0.73	0.185191445255393	0.73	0.230451203245624	0.0758087463233487
NC_001147	OSW1 mRNA	0.26	0.544201945281023	0.26	0.230386711560611	0.357379571011899	OSW1
NC_001139	uncharacterized protein mRNA	1.02	0.0953964163820457	1.02	0.230155705725836	0.0309174226411005
NC_001140	uncharacterized protein mRNA	0.94	0.114838084091743	0.94	0.229721997526628	0.039689747493082
NC_001143	MYO3 mRNA	0.72	0.190920445564338	0.72	0.229647101689343	0.0790587251627247	MYO3
NC_001139	USE1 mRNA	0.80	0.158722272697199	0.80	0.229443756491331	0.0607697731331903	USE1
NC_001141	CAB2 mRNA	0.74	0.183033501203735	0.74	0.229422256949086	0.0744480896530802	CAB2
NC_001148	SSO1 mRNA	0.83	0.146862176027652	0.83	0.229156924082571	0.0549537713270944	SSO1
NC_001146	URE2 mRNA	1.30	0.0503234385545825	1.30	0.228757050929051	0.0134274260828557	URE2
NC_001147	MNE1 mRNA	0.49	0.326935428715074	0.49	0.228524747411807	0.167261671995824	MNE1
NC_001143	STE3 mRNA	0.30	0.506943448850043	0.30	0.228437895474513	0.316575137535342	STE3
NC_001139	SER2 mRNA	1.28	0.0521549035821829	1.28	0.22839309236194	0.0140067125566019	SER2
NC_001145	AIP1 mRNA	1.09	0.0806863156672174	1.09	0.228201439881507	0.0248296676865389	AIP1
NC_001142	IMA4 mRNA	0.25	0.557909169144725	0.25	0.227593223718295	0.370945004001066	IMA4
NC_001136	XRS2 mRNA	0.55	0.280013569199668	0.55	0.227582363741934	0.134305855470864	XRS2
NC_001142	gag-pol fusion protein mRNA	1.54	0.0291174815633929	1.54	0.227369244881856	0.0068065577206128
NC_001146	CRS1 mRNA	1.40	0.0398251170437952	1.40	0.227049242958032	0.00995461683328794	CRS1
NC_001146	ARP5 mRNA	1.23	0.0595027069941858	1.23	0.22688476223192	0.0167311001132424	ARP5
NC_001136	RVS167 mRNA	1.03	0.0941628202752038	1.03	0.226634155715413	0.0303289497930987	RVS167
NC_001143	uncharacterized protein mRNA	0.92	0.119090166879113	0.92	0.226514317539452	0.0417174583708345
NC_001142	MNN14 mRNA	0.59	0.255166001533766	0.59	0.226505509806257	0.117549340162241	MNN14
NC_001134	KTR3 mRNA	1.05	0.0899070803699367	1.05	0.226238827453949	0.0284866528698613	KTR3
NC_001145	VBA1 mRNA	0.86	0.136690941372452	0.86	0.226103341716447	0.049778417621192	VBA1
NC_001134	ETR1 mRNA	1.01	0.0985779233417569	1.01	0.22580830580202	0.0322941869421485	ETR1
NC_001134	TSC10 mRNA	0.79	0.163923476492341	0.79	0.225797352857535	0.0637191272790398	TSC10
NC_001139	PDX1 mRNA	1.01	0.0986413821288157	1.01	0.225627374607566	0.0323479169312062	PDX1
NC_001134	MUD1 mRNA	0.74	0.183608478205313	0.74	0.225522538967319	0.0748352471696724	MUD1
NC_001136	MFA1 mRNA	1.34	0.0458590931040773	1.34	0.22547610293022	0.0118686916532509	MFA1
NC_001138	AGP3 mRNA	0.35	0.448844308650738	0.35	0.22529761440452	0.263805638078243	AGP3
NC_001135	NFS1 mRNA	0.73	0.184388471427139	0.73	0.225269921254907	0.0752763086724588	NFS1
NC_001134	ATP3 mRNA	0.91	0.124276781611139	0.91	0.225057247216437	0.0442200403428515	ATP3
NC_001148	TAZ1 mRNA	0.58	0.261907346649424	0.58	0.225006108463977	0.121660751106812	TAZ1
NC_001134	APD1 mRNA	1.33	0.0468076379619321	1.33	0.224632775362114	0.01218718733101	APD1
NC_001136	CDC34 mRNA	1.23	0.0595027069941858	1.23	0.224305216901178	0.0167227052918718	CDC34
NC_001144	SSQ1 mRNA	0.78	0.164528612142997	0.78	0.224253821157109	0.0640367665562406	SSQ1
NC_001147	MDM12 mRNA	0.56	0.277999317622152	0.56	0.224025912262062	0.132802813110198	MDM12
NC_001139	uncharacterized protein mRNA	0.53	0.294135663084774	0.53	0.223250036936511	0.143556277040707
NC_001143	KTI12 mRNA	0.80	0.158853508777564	0.80	0.223208372066966	0.0608995919441121	KTI12
NC_001141	SNP1 mRNA	0.37	0.426552275215799	0.37	0.223196169758897	0.245005815118108	SNP1
NC_001138	AGX1 mRNA	0.36	0.439142903195089	0.36	0.223135490024295	0.256783844880481	AGX1
NC_001135	SSK22 mRNA	0.78	0.165328926392741	0.78	0.223107746084778	0.0645414977302101	SSK22
NC_001147	TRE2 mRNA	0.89	0.127871142013917	0.89	0.223091073982721	0.0459260020824737	TRE2
NC_001143	MNR2 mRNA	1.16	0.0686157352018707	1.16	0.223063311219745	0.0201298792368821	MNR2
NC_001143	APE2 mRNA	1.25	0.0557926375394832	1.25	0.222649049155226	0.015269843537569	APE2
NC_001134	3'-5'-exodeoxyribonuclease mRNA	0.85	0.142070438180405	0.85	0.2226178693487	0.0525202788664913
NC_001137	AST2 mRNA	0.47	0.340326067008143	0.47	0.222370842594381	0.176896818600158	AST2
NC_001135	CDC10 mRNA	1.06	0.0864745939952521	1.06	0.222343924486556	0.0271018221621453	CDC10
NC_001142	RAV1 mRNA	0.55	0.279588280264858	0.55	0.222339041497966	0.134028711410988	RAV1
NC_001146	APP1 mRNA	0.68	0.209720213744413	0.68	0.222333849233247	0.0896799912171383	APP1
NC_001143	uncharacterized protein mRNA	0.31	0.494926382474309	0.31	0.222286693184096	0.305269336593771
NC_001135	RAD18 mRNA	0.51	0.309499109630192	0.51	0.222119357480184	0.154878749634611	RAD18
NC_001134	NPL4 mRNA	0.78	0.167556555345845	0.78	0.222070518439492	0.0658307855616584	NPL4
NC_001147	ROD1 mRNA	0.76	0.174967520898975	0.76	0.222039261323054	0.0699402646572293	ROD1
NC_001140	FMO1 mRNA	0.29	0.517161938521008	0.29	0.221873089606488	0.328558205480884	FMO1
NC_001136	RPT3 mRNA	1.08	0.084137138637962	1.08	0.221751984383194	0.0262990020922132	RPT3
NC_001136	DPL1 mRNA	0.94	0.11409741849647	0.94	0.221590128833167	0.0393597038927547	DPL1
NC_001145	AIM33 mRNA	0.31	0.485727209115771	0.31	0.221449765765018	0.296687251836093	AIM33
NC_001136	CNL1 mRNA	0.56	0.275699261079095	0.56	0.221409190217428	0.130967506723998	CNL1
NC_001144	CCW14 mRNA	0.87	0.134480416919825	0.87	0.221157732009044	0.0486441031667234	CCW14
NC_001148	SPO24 mRNA	0.91	0.122827505665083	0.91	0.220890293432486	0.0435402896187964	SPO24
NC_001145	PDL32 mRNA	0.48	0.330186411907861	0.48	0.220788206877537	0.169365947133236	PDL32
NC_001144	PEX30 mRNA	0.76	0.174886625025449	0.76	0.220611476940233	0.0698203239999747	PEX30
NC_001137	CHO1 mRNA	0.80	0.158029198236932	0.80	0.219915803394993	0.0604516435399583	CHO1
NC_001136	BSC1 mRNA	0.55	0.281954729816372	0.55	0.219207567512901	0.135633924962593	BSC1
NC_001142	RAD7 mRNA	0.70	0.2001673802316	0.70	0.219166558680633	0.0842247116686647	RAD7
NC_001137	OXA1 mRNA	0.56	0.274833119626753	0.56	0.219115658809683	0.130097160484529	OXA1
NC_001135	HMLALPHA2 mRNA	0.53	0.294135663084774	0.53	0.218894556702724	0.143519228201562	HMLALPHA2
NC_001139	uncharacterized protein mRNA	1.13	0.0736910285258075	1.13	0.218171961888129	0.0221109998765864
NC_001139	COS6 mRNA	0.99	0.10328844264244	0.99	0.217776529581968	0.0343375003007342	COS6
NC_001145	SPT5 mRNA	0.91	0.124369637989075	0.91	0.21758626484591	0.0442738467511619	SPT5
NC_001139	PEX35 mRNA	0.51	0.31245638786196	0.51	0.216985519189699	0.156839127252187	PEX35
NC_001140	TRR2 mRNA	0.57	0.270508097878998	0.57	0.216794544871501	0.127372321926661	TRR2
NC_001136	LDB17 mRNA	0.64	0.231498580647938	0.64	0.216465169390956	0.102510308211443	LDB17
NC_001143	MST1 mRNA	0.43	0.369087108653316	0.43	0.216217308797449	0.19825567349102	MST1
NC_001139	BRP1 mRNA	0.17	0.67700858267623	0.17	0.21621264717734	0.51061074769553	BRP1
NC_001136	RRI1 mRNA	0.51	0.306468747235146	0.51	0.215931588212225	0.152559303227749	RRI1
NC_001137	PTC2 mRNA	0.85	0.14121347783455	0.85	0.215731379303668	0.0520625228117336	PTC2
NC_001146	PPN2 mRNA	1.15	0.0710740263685861	1.15	0.215394712076684	0.0211121544347495	PPN2
NC_001144	uncharacterized protein mRNA	0.23	0.588905640280471	0.23	0.215178612336319	0.409254251068121
NC_001145	TMA23 mRNA	0.69	0.201881099995982	0.69	0.2150094766215	0.0853502997478421	TMA23
NC_001141	CSM2 mRNA	0.22	0.605055189577302	0.22	0.214911448269444	0.426337101355187	CSM2
NC_001136	PPZ2 mRNA	0.54	0.290030119372569	0.54	0.214836695410151	0.140971393804233	PPZ2
NC_001139	UGA1 mRNA	0.89	0.130082342260929	0.89	0.21477146855877	0.0468287744055039	UGA1
NC_001138	uncharacterized protein mRNA	0.17	0.679136784335712	0.17	0.21463043600207	0.512669701637376
NC_001139	SDS23 mRNA	0.63	0.234127126723067	0.63	0.214575766194761	0.104221559499699	SDS23
NC_001146	RFA2 mRNA	0.87	0.136128766210467	0.87	0.214494017693702	0.0494890439579318	RFA2
NC_001137	uncharacterized protein mRNA	0.63	0.232265924611178	0.63	0.214076392391702	0.103005225541374
NC_001147	MSB4 mRNA	0.87	0.136115237821677	0.87	0.213750928701729	0.049432399776615	MSB4
NC_001145	UNG1 mRNA	0.77	0.169759087772858	0.77	0.213616433201227	0.0669795833039343	UNG1
NC_001136	uncharacterized protein mRNA	0.44	0.359659788828111	0.44	0.213402690680146	0.191450226546004
NC_001136	IWR1 mRNA	0.76	0.1729928379669	0.76	0.212619140174119	0.0688042978856498	IWR1
NC_001148	SUE1 mRNA	0.20	0.629957169403545	0.20	0.212580011337867	0.456400761068957	SUE1
NC_001135	PBN1 mRNA	0.77	0.168199483563257	0.77	0.212576563106988	0.0661676378819558	PBN1
NC_001139	PHB2 mRNA	1.14	0.0725664123925263	1.14	0.212551529604811	0.0216766257756269	PHB2
NC_001136	IRC3 mRNA	0.64	0.227769532475874	0.64	0.212212559290277	0.100136446653695	IRC3
NC_001147	HXT11 mRNA	0.28	0.526617958311768	0.28	0.211947646898035	0.339670813705818	HXT11
NC_001136	THI13 mRNA	0.17	0.670563909586689	0.17	0.211832382348076	0.503062889593086	THI13
NC_001139	ERP6 mRNA	0.66	0.220335450022971	0.66	0.211504757529442	0.0955804807413057	ERP6
NC_001140	uncharacterized protein mRNA	0.27	0.540097285091997	0.27	0.21149790741129	0.352595738790678
NC_001144	DPH5 mRNA	0.84	0.144986722899239	0.84	0.211327359280892	0.0539372881314917	DPH5
NC_001139	uncharacterized protein mRNA	0.38	0.415701190842391	0.38	0.211318076267434	0.235463549467999
NC_001139	BNS1 mRNA	0.34	0.459454358360383	0.34	0.211300618955354	0.273417153647755	BNS1
NC_001134	PIM1 mRNA	0.87	0.135950281153558	0.87	0.211283176298385	0.0493313611071091	PIM1
NC_001139	EFG1 mRNA	0.65	0.224818750986762	0.65	0.211151030338803	0.0984262422920839	EFG1
NC_001133	FUN12 mRNA	1.08	0.0826827688397219	1.08	0.211052649515343	0.0256235129348011	FUN12
NC_001146	ELA1 mRNA	0.43	0.373907421825075	0.43	0.211019964522114	0.20228085602158	ELA1
NC_001137	SCS2 mRNA	0.78	0.16505496898554	0.78	0.210492736306675	0.0644069899013535	SCS2
NC_001136	CYM1 mRNA	0.77	0.170608775453017	0.77	0.210421183883399	0.0674857553929197	CYM1
NC_001142	QCR8 mRNA	0.85	0.140343922101785	0.85	0.210402093636424	0.0514835015017094	QCR8
NC_001145	RIT1 mRNA	0.54	0.290273723424934	0.54	0.209898158602436	0.141138267258876	RIT1
NC_001145	ATG16 mRNA	0.28	0.530392623785107	0.28	0.209840817395305	0.343174389241491	ATG16
NC_001148	MRPL40 mRNA	0.60	0.253750196664824	0.60	0.209795437939325	0.116261569485436	MRPL40
NC_001139	CPD1 mRNA	0.62	0.239089695984937	0.62	0.209402272586108	0.107109309455266	CPD1
NC_001136	COX20 mRNA	0.63	0.23212669403573	0.63	0.20937235714728	0.102827203085122	COX20
NC_001134	MRX3 mRNA	0.35	0.448271013471847	0.35	0.209161349082916	0.26316929092787	MRX3
NC_001140	PFS1 mRNA	0.17	0.680050154831914	0.17	0.209146148322704	0.514153798810971	PFS1
NC_001145	RAD52 mRNA	0.62	0.239083507149097	0.62	0.20891019236758	0.106986775615224	RAD52
NC_001135	uncharacterized protein mRNA	0.86	0.138165260171277	0.86	0.2084254522592	0.0504661846447131
NC_001136	UBX3 mRNA	0.61	0.24759436257944	0.61	0.208256315173414	0.112407592561946	UBX3
NC_001141	VID28 mRNA	0.69	0.202202023513181	0.69	0.208190338610461	0.0855473162781654	VID28
NC_001133	FLO9 mRNA	0.48	0.328112854405003	0.48	0.208178700236486	0.168191988501765	FLO9
NC_001147	RRT8 mRNA	0.56	0.273146489679138	0.56	0.208158793348689	0.128979507899917	RRT8
NC_001134	HSM3 mRNA	0.66	0.218899866670752	0.66	0.208114909260965	0.0946283782669447	HSM3
NC_001146	IDH1 mRNA	0.77	0.16950804705236	0.77	0.207661223122338	0.0668239270480251	IDH1
NC_001148	PEP4 mRNA	1.06	0.0871910536589903	1.06	0.207534998768556	0.0274260800687896	PEP4
NC_001146	uncharacterized protein mRNA	0.56	0.276332837187784	0.56	0.207512948349982	0.131406899367308
NC_001145	TAF11 mRNA	0.72	0.189601279190564	0.72	0.207191051092138	0.0783541769905905	TAF11
NC_001140	uncharacterized protein mRNA	0.24	0.575251215301615	0.24	0.207052632667477	0.391312982324058
NC_001144	VPS34 mRNA	0.57	0.270508097878998	0.57	0.207017248110873	0.127334199500852	VPS34
NC_001136	SBE2 mRNA	0.77	0.169834458248647	0.77	0.206824716233745	0.0670376789613961	SBE2
NC_001146	SOL1 mRNA	0.43	0.375141485282577	0.43	0.206150893034147	0.203386943181254	SOL1
NC_001147	AAD15 mRNA	0.16	0.693206773238527	0.16	0.206080884292807	0.530083281706627	AAD15
NC_001145	uncharacterized protein mRNA	0.16	0.688105901162657	0.16	0.205985020874009	0.523576321856441
NC_001133	uncharacterized protein mRNA	0.29	0.512024429672796	0.29	0.205562928263381	0.322825888536397
NC_001136	ASP1 mRNA	0.92	0.120538106238332	0.92	0.205504543138753	0.0424067106101461	ASP1
NC_001147	DFG16 mRNA	0.59	0.256815921165596	0.59	0.205467603705891	0.118738234380954	DFG16
NC_001136	TRM1 mRNA	0.73	0.185191445255393	0.73	0.205316064950201	0.0758514969463147	TRM1
NC_001136	CRF1 mRNA	0.35	0.450369941701024	0.35	0.204972852888416	0.2655233193585	CRF1
NC_001147	PSK2 mRNA	0.84	0.145733316300251	0.84	0.204891077595228	0.0543123663353081	PSK2
NC_001139	CLC1 mRNA	1.00	0.101128581509108	1.00	0.204582517161124	0.0333661841813319	CLC1
NC_001143	LOT5 mRNA	0.87	0.135950281153558	0.87	0.20450144427674	0.0493460793577038	LOT5
NC_001139	MRF1 mRNA	0.54	0.285227552260131	0.54	0.204217715548342	0.137688690815186	MRF1
NC_001134	GRS1 mRNA	1.12	0.0764285141349325	1.12	0.203702290001298	0.0231876123197816	GRS1
NC_001142	SOP4 mRNA	0.87	0.13337326772455	0.87	0.20359182240119	0.0481693735328439	SOP4
NC_001134	RRT2 mRNA	0.58	0.262457766814351	0.58	0.203169288014118	0.122068269554467	RRT2
NC_001143	ASH1 mRNA	0.70	0.200189610563286	0.70	0.203015696921307	0.0842674917732584	ASH1
NC_001148	NOP53 mRNA	0.69	0.206399968673733	0.69	0.20300674049938	0.0878121756855354	NOP53
NC_001138	RRT5 mRNA	0.18	0.667207263457585	0.18	0.202930947142869	0.49943064987149	RRT5
NC_001136	ARO80 mRNA	0.56	0.278402572037718	0.56	0.202757023591357	0.133271142833517	ARO80
NC_001142	PHS1 mRNA	0.79	0.162203911523541	0.79	0.202735760573727	0.0628340415319111	PHS1
NC_001144	COX19 mRNA	0.34	0.452219993950493	0.34	0.202308083057116	0.267224337717615	COX19
NC_001144	DUS3 mRNA	0.73	0.187545109207707	0.73	0.201925527841496	0.0772852445357525	DUS3
NC_001147	RFM1 mRNA	0.45	0.358268708680907	0.45	0.201723810123227	0.190350814997937	RFM1
NC_001140	LIN1 mRNA	0.49	0.320341595711714	0.49	0.201462248857094	0.162208834982736	LIN1
NC_001140	MRP4 mRNA	0.51	0.307466905011353	0.51	0.201226234749532	0.153342857929174	MRP4
NC_001139	uncharacterized protein mRNA	0.64	0.226987787782242	0.64	0.20065760860915	0.099716959368021
NC_001143	COY1 mRNA	0.82	0.149948387449997	0.82	0.200613612538178	0.0563839987539477	COY1
NC_001147	RPB8 mRNA	0.71	0.194569158037617	0.71	0.200324929931268	0.0810894337054421	RPB8
NC_001144	HIF1 mRNA	0.46	0.345576558011646	0.46	0.200284984962601	0.180953094994911	HIF1
NC_001142	VPS25 mRNA	0.48	0.330998736454159	0.48	0.20003330765917	0.17011422788544	VPS25
NC_001148	ATG5 mRNA	0.54	0.287180459492417	0.54	0.199516248017213	0.138830111650791	ATG5
NC_001140	gag-pol fusion protein mRNA	0.36	0.435583015772388	0.36	0.199202693627942	0.253393091826849
NC_001143	JEN1 mRNA	0.31	0.485204366221697	0.31	0.198993094698628	0.295878791529555	JEN1
NC_001135	IMG1 mRNA	0.49	0.325737977360146	0.49	0.198739335744588	0.166485882233997	IMG1
NC_001136	PHO13 mRNA	0.93	0.118491352565383	0.93	0.198453448570501	0.0413107270256335	PHO13
NC_001139	KEL2 mRNA	0.40	0.398830218808452	0.40	0.198413329897269	0.221957107912601	KEL2
NC_001134	RIB7 mRNA	0.52	0.302264847455375	0.52	0.198333987789728	0.149138858612562	RIB7
NC_001144	MRPL4 mRNA	0.40	0.401788757955068	0.40	0.198280280112072	0.224140297266302	MRPL4
NC_001142	LSO1 mRNA	0.17	0.671624121789425	0.17	0.198037486656331	0.504418984773557	LSO1
NC_001144	ACF2 mRNA	0.51	0.305872852597348	0.51	0.198004624701331	0.151837414752654	ACF2
NC_001136	UBX5 mRNA	0.60	0.250150949912873	0.60	0.197932753216678	0.11402773305429	UBX5
NC_001143	YJU2 mRNA	0.45	0.357977570822527	0.45	0.197845177500796	0.190086785565292	YJU2
NC_001147	ATX2 mRNA	0.62	0.239340576817259	0.62	0.197821439591249	0.107301627776647	ATX2
NC_001148	TIM50 mRNA	0.91	0.122531444563566	0.91	0.197800430970655	0.0433739626773684	TIM50
NC_001138	uncharacterized protein mRNA	0.23	0.5947354869296	0.23	0.197426951619813	0.414696175224246
NC_001147	SEC63 mRNA	0.94	0.11391445218348	0.94	0.197302620208728	0.0392712396309485	SEC63
NC_001133	ATS1 mRNA	0.51	0.307141319023317	0.51	0.197287065228193	0.153083459222675	ATS1
NC_001137	CHZ1 mRNA	0.82	0.152309156488901	0.82	0.197157205089995	0.0575514478434434	CHZ1
NC_001147	RPN8 mRNA	0.67	0.212303844098036	0.67	0.19701746664966	0.0910683879592344	RPN8
NC_001144	BRE2 mRNA	0.70	0.199582783266787	0.70	0.196979265811505	0.0839120801913122	BRE2
NC_001148	uncharacterized protein mRNA	0.76	0.173771933275374	0.76	0.1969205664963	0.0692012123662994
NC_001143	TFA1 mRNA	0.98	0.105318500671777	0.98	0.196735657112461	0.0352761583482358	TFA1
NC_001136	RAV2 mRNA	0.50	0.314854747479159	0.50	0.196592396365854	0.158505103297656	RAV2
NC_001147	HRT1 mRNA	0.57	0.268694088628025	0.57	0.196585750583716	0.126204119437408	HRT1
NC_001145	ELP6 mRNA	0.65	0.223397294074202	0.65	0.196349922755776	0.0976174183657013	ELP6
NC_001141	SEC28 mRNA	0.82	0.150870918139667	0.82	0.196092030793169	0.0568316565909315	SEC28
NC_001144	gag-pol fusion protein mRNA	0.93	0.117939501178934	0.93	0.196051990769138	0.0410198665813523
NC_001134	MIX23 mRNA	0.54	0.289421935429989	0.54	0.196033473895996	0.140579130099489	MIX23
NC_001148	ATP4 mRNA	0.93	0.11629158009262	0.93	0.196016198902466	0.0403107898267289	ATP4
NC_001148	ARR1 mRNA	0.59	0.255853837731507	0.59	0.196008598941095	0.118122534868529	ARR1
NC_001136	MRX9 mRNA	0.57	0.268943115841077	0.57	0.195612660386707	0.126455804676653	MRX9
NC_001146	TDA7 mRNA	0.53	0.291959923136535	0.53	0.195608922009155	0.142299384811412	TDA7
NC_001135	gag protein mRNA	0.36	0.435866868781415	0.36	0.195471520210875	0.253630996444019
NC_001142	PAM16 mRNA	0.68	0.208992726654101	0.68	0.195381065385559	0.0892586713732831	PAM16
NC_001136	HMO1 mRNA	0.93	0.117755458946833	0.93	0.195299933521523	0.0409361939434473	HMO1
NC_001147	RGS2 mRNA	0.44	0.362717330413623	0.44	0.195209315239411	0.193804551231189	RGS2
NC_001148	MKK2 mRNA	0.58	0.265025871837911	0.58	0.195088009522987	0.123950153117046	MKK2
NC_001143	YSR3 mRNA	0.43	0.369372734566809	0.43	0.195043483980802	0.198655798637451	YSR3
NC_001147	AIM41 mRNA	0.67	0.211999120419524	0.67	0.195023198859436	0.0909022777153679	AIM41
NC_001141	THS1 mRNA	1.25	0.0559923069800659	1.25	0.194892449448823	0.0153469404731934	THS1
NC_001139	RAD6 mRNA	0.83	0.148493580830943	0.83	0.194626801854315	0.0557335689708972	RAD6
NC_001136	CDC53 mRNA	0.91	0.122160653496343	0.91	0.194583754599027	0.043201914193564	CDC53
NC_001139	ERG26 mRNA	0.88	0.130989973499103	0.88	0.194380927554233	0.0472430026311675	ERG26
NC_001137	RPN3 mRNA	1.04	0.0905496086906441	1.04	0.194213139287014	0.0287569470244791	RPN3
NC_001140	UBA4 mRNA	0.66	0.221210854242143	0.66	0.194172454300818	0.0963665250822759	UBA4
NC_001141	URM1 mRNA	0.64	0.231498580647938	0.64	0.193775289228371	0.102496924131692	URM1
NC_001136	uncharacterized protein mRNA	0.28	0.524519586990068	0.28	0.193747442717949	0.337272487810778
NC_001139	COQ6 mRNA	0.68	0.211280777921486	0.68	0.193530253968356	0.0904884280127919	COQ6
NC_001139	ROM1 mRNA	0.60	0.248406455725195	0.60	0.193274704105459	0.112900713388542	ROM1
NC_001148	AOS1 mRNA	0.70	0.20115154505659	0.70	0.193060647732764	0.0848067542607933	AOS1
NC_001140	TDA11 mRNA	0.38	0.413226270246694	0.38	0.193045314105423	0.233251287804561	TDA11
NC_001147	THP1 mRNA	0.37	0.429734300355672	0.37	0.192657121585083	0.247551066326109	THP1
NC_001135	RVS161 mRNA	0.71	0.19571933155056	0.71	0.192619351192608	0.0818406113155515	RVS161
NC_001147	BFR1 mRNA	1.03	0.0929195508061393	1.03	0.192266261333539	0.0297888691848034	BFR1
NC_001137	THO1 mRNA	0.70	0.200541886850245	0.70	0.192108345182217	0.0844492634223271	THO1
NC_001147	GAC1 mRNA	0.38	0.413226270246694	0.38	0.191995220397061	0.233333059825426	GAC1
NC_001139	PAU11 mRNA	0.24	0.58079876361843	0.24	0.191920764923356	0.398599487486521	PAU11
NC_001144	uncharacterized protein mRNA	0.78	0.164662674109917	0.78	0.191271744196299	0.0641368576800402
NC_001148	RPN7 mRNA	0.87	0.134480416919825	0.87	0.190878078188837	0.0486590521731944	RPN7
NC_001134	uncharacterized protein mRNA	0.75	0.179882359438695	0.75	0.190853988542284	0.0726257380402013
NC_001147	gag protein mRNA	0.40	0.39943881496668	0.40	0.190800367014921	0.222495890253606
NC_001139	VPS62 mRNA	0.68	0.208992726654101	0.68	0.190745616003975	0.0892642168611105	VPS62
NC_001146	MLF3 mRNA	0.59	0.256974053456527	0.59	0.190719959471943	0.118854254145029	MLF3
NC_001134	uncharacterized protein mRNA	0.15	0.71218361355388	0.15	0.190379074003748	0.552123646306673
NC_001141	uncharacterized protein mRNA	0.61	0.243761263030193	0.61	0.190265449198631	0.110056846757997
NC_001133	DEP1 mRNA	0.47	0.339180365949821	0.47	0.190260462632998	0.176188031135397	DEP1
NC_001144	ATG17 mRNA	0.37	0.421798067043359	0.37	0.189643845531073	0.240768631812329	ATG17
NC_001147	YRM1 mRNA	0.56	0.277383676943805	0.56	0.189530171509072	0.132277138312157	YRM1
NC_001137	ZRG8 mRNA	0.30	0.499265795387541	0.30	0.189390437111202	0.309863242854482	ZRG8
NC_001145	PRC1 mRNA	0.95	0.113154451638689	0.95	0.189347088821778	0.0389588377490361	PRC1
NC_001146	MSK1 mRNA	0.56	0.275159662182126	0.56	0.189059052555045	0.130389567753026	MSK1
NC_001136	uncharacterized protein mRNA	0.36	0.434475364792492	0.36	0.189054349600406	0.252458552258786
NC_001146	uncharacterized protein mRNA	0.20	0.635457949935054	0.20	0.18867677826752	0.462273246205719
NC_001140	TDA3 mRNA	0.81	0.155267135434293	0.81	0.188518096476741	0.0590321034202515	TDA3
NC_001143	UBA1 mRNA	0.95	0.111459942980311	0.95	0.188497313326207	0.0380218172497539	UBA1
NC_001134	SLX1 mRNA	0.37	0.430305838670918	0.37	0.187927264787924	0.248024003187846	SLX1
NC_001140	uncharacterized protein mRNA	0.15	0.703899848561853	0.15	0.187827473979241	0.544055852963414
NC_001147	THI20 mRNA	0.44	0.364858745218007	0.44	0.187752485745771	0.195436108642405	THI20
NC_001133	FLO1 mRNA	0.31	0.490996195627298	0.31	0.187752022188762	0.301533479298247	FLO1
NC_001146	CSE2 mRNA	0.32	0.477520183596053	0.32	0.187704040669307	0.288867797817836	CSE2
NC_001144	NUP2 mRNA	0.73	0.186929898939337	0.73	0.187604832783084	0.0769380866397504	NUP2
NC_001146	RSM19 mRNA	0.43	0.374397493127395	0.43	0.187538263998493	0.202733523161152	RSM19
NC_001141	AIM21 mRNA	0.45	0.353446375765126	0.45	0.187510469974417	0.186829754102883	AIM21
NC_001139	MLC1 mRNA	0.96	0.109496159571901	0.96	0.187341072954463	0.0372239407060261	MLC1
NC_001142	PBS2 mRNA	0.60	0.253874298206493	0.60	0.187288757472721	0.116485365658625	PBS2
NC_001136	UBC5 mRNA	0.50	0.313338446307001	0.50	0.187240347389113	0.157532486530369	UBC5
NC_001136	KIN1 mRNA	0.71	0.19571933155056	0.71	0.187112661985564	0.0818541376954058	KIN1
NC_001142	gag-pol fusion protein mRNA	0.92	0.120526801732179	0.92	0.186860240801986	0.042382608857567
NC_001144	FRA1 mRNA	0.80	0.159582436777808	0.80	0.186766597511944	0.0612589784859211	FRA1
NC_001139	uncharacterized protein mRNA	0.14	0.721223726581439	0.14	0.186440866846087	0.566962121012502
NC_001135	YIH1 mRNA	0.60	0.251035490867481	0.60	0.186169872113698	0.114640518871692	YIH1
NC_001133	SPC72 mRNA	0.36	0.435389545057753	0.36	0.186048832522297	0.253188370861289	SPC72
NC_001142	KRE9 mRNA	0.85	0.140367373606215	0.85	0.186014307106855	0.0515301880125889	KRE9
NC_001139	gag-pol fusion protein mRNA	1.05	0.0887844433598695	1.05	0.185583945888253	0.0280332914332131
NC_001142	MHP1 mRNA	0.46	0.3475917746889	0.46	0.185494633164916	0.182414584713176	MHP1
NC_001136	SRP101 mRNA	0.82	0.151268591705244	0.82	0.185369065352311	0.0571077451737446	SRP101
NC_001148	FAS2 mRNA	0.93	0.116892025559142	0.93	0.185291334968567	0.0405969966877633	FAS2
NC_001136	RPN4 mRNA	0.58	0.260049037010831	0.58	0.185130184236911	0.120493584522467	RPN4
NC_001142	MEF2 mRNA	0.38	0.419218892192221	0.38	0.184862375547555	0.238447700965227	MEF2
NC_001141	POR2 mRNA	0.64	0.229825559573088	0.64	0.184840400995672	0.101232230114177	POR2
NC_001136	RCR2 mRNA	0.43	0.369457354572867	0.43	0.184823094400054	0.198927906189132	RCR2
NC_001147	TSR4 mRNA	0.80	0.157450996757376	0.80	0.184805170397658	0.0601015211081375	TSR4
NC_001140	PAU13 mRNA	0.18	0.66512499678726	0.18	0.184779653220823	0.497205645452757	PAU13
NC_001139	ELP2 mRNA	0.92	0.11923516526973	0.92	0.184652151170361	0.0417890485725769	ELP2
NC_001141	MCM10 mRNA	0.28	0.52403669258214	0.28	0.184356407711044	0.335736982707909	MCM10
NC_001134	uncharacterized protein mRNA	0.17	0.674370044285559	0.17	0.184082162090305	0.507382103782055
NC_001146	PSD1 mRNA	0.60	0.248679434319676	0.60	0.184054458824884	0.113096824278962	PSD1
NC_001136	uncharacterized protein mRNA	0.36	0.433613371789786	0.36	0.18401151635346	0.251378464994846
NC_001148	PRM4 mRNA	0.45	0.358492918128549	0.45	0.183938825036179	0.190529797696305	PRM4
NC_001136	OMS1 mRNA	0.47	0.341809428129566	0.47	0.183797636556869	0.178186356565019	OMS1
NC_001136	RPT2 mRNA	0.86	0.136513211178609	0.86	0.183789883355134	0.0496909000449772	RPT2
NC_001136	CDC7 mRNA	0.40	0.394381894306248	0.40	0.183730445641934	0.218296744618591	CDC7
NC_001136	PPN1 mRNA	0.96	0.108689897139606	0.96	0.18370939485531	0.0367262818519974	PPN1
NC_001144	YCT1 mRNA	0.40	0.393659212272444	0.40	0.18354798896503	0.217356377154258	YCT1
NC_001142	IML2 mRNA	0.62	0.237909845056236	0.62	0.183519385202461	0.106382128078243	IML2
NC_001144	GTT2 mRNA	0.32	0.473435154242468	0.32	0.183480489849476	0.285277259985206	GTT2
NC_001148	AGC1 mRNA	0.47	0.33817066004679	0.47	0.18317862873605	0.17504241879196	AGC1
NC_001146	VPS75 mRNA	0.69	0.202202023513181	0.69	0.183105773475784	0.0855535026853234	VPS75
NC_001136	NKP1 mRNA	0.53	0.298118817678516	0.53	0.182991886112663	0.146148582266752	NKP1
NC_001144	NKP2 mRNA	0.20	0.626525557186046	0.20	0.182973739661251	0.450462355859595	NKP2
NC_001139	SOH1 mRNA	0.32	0.477520183596053	0.32	0.182774109083806	0.288885531767111	SOH1
NC_001146	RLP7 mRNA	0.78	0.164095440543504	0.78	0.182655456241654	0.063831250917152	RLP7
NC_001135	uncharacterized protein mRNA	0.68	0.209959632561854	0.68	0.182600646238725	0.0898174283892922
NC_001148	VPS4 mRNA	0.78	0.166248952356262	0.78	0.182557824055171	0.0650949729963992	VPS4
NC_001140	NEM1 mRNA	0.65	0.22610990554229	0.65	0.182165992000298	0.099117920350993	NEM1
NC_001136	UGA4 mRNA	0.19	0.652614750475111	0.19	0.1817950624085	0.482296357589388	UGA4
NC_001145	FOL3 mRNA	0.58	0.264494987004233	0.58	0.181782268836973	0.123481045861385	FOL3
NC_001145	CSI1 mRNA	0.26	0.544173169694285	0.26	0.181648354267482	0.357269811861401	CSI1
NC_001142	RPA34 mRNA	0.59	0.258720378851845	0.59	0.181373331983424	0.119791552939751	RPA34
NC_001137	SPR6 mRNA	0.42	0.377715928756339	0.42	0.181027013140808	0.205144992579381	SPR6
NC_001144	NMA1 mRNA	0.44	0.361718372447737	0.44	0.180744511577957	0.192979086367031	NMA1
NC_001140	DOG2 mRNA	0.64	0.230739957146656	0.64	0.180634399757695	0.101943216999508	DOG2
NC_001137	FMP52 mRNA	0.61	0.245638804249807	0.61	0.180483447737787	0.111233365305669	FMP52
NC_001147	SNU66 mRNA	0.51	0.305872852597348	0.51	0.180405630039987	0.151962821114374	SNU66
NC_001148	GCR1 mRNA	0.71	0.19571933155056	0.71	0.180348186789354	0.0818629029110289	GCR1
NC_001148	CIT3 mRNA	0.29	0.514132731028218	0.29	0.18018473520296	0.3245843807009	CIT3
NC_001136	NUR1 mRNA	0.43	0.370174598690016	0.43	0.179974092448551	0.199519720249019	NUR1
NC_001136	gag protein mRNA	0.29	0.509929641264987	0.29	0.179923601802413	0.320220572132398
NC_001139	GUP1 mRNA	0.65	0.22219019393562	0.65	0.179729450987621	0.0969653117498947	GUP1
NC_001148	ARR3 mRNA	0.22	0.602360109034626	0.22	0.179714353612116	0.423094966418148	ARR3
NC_001136	NOP14 mRNA	0.82	0.152317720554264	0.82	0.179699811660681	0.0575966152171222	NOP14
NC_001144	MCM5 mRNA	0.68	0.210773810999483	0.68	0.179519788146945	0.0902009146087286	MCM5
NC_001137	uncharacterized protein mRNA	0.32	0.481993839504085	0.32	0.179501042582113	0.293510023822241
NC_001138	FAR7 mRNA	0.31	0.491853903659473	0.31	0.179142349210124	0.302388724874634	FAR7
NC_001146	SNO2 mRNA	0.23	0.586080492839247	0.23	0.178737121048749	0.406704045456656	SNO2
NC_001146	HCH1 mRNA	0.70	0.200747253349241	0.70	0.178115443156575	0.0845692636834421	HCH1
NC_001134	KTR4 mRNA	0.81	0.156409585915389	0.81	0.178000339827367	0.0595872251716534	KTR4
NC_001147	CDC21 mRNA	0.40	0.395701906748704	0.40	0.177976105438201	0.219489352850091	CDC21
NC_001147	RIO1 mRNA	0.68	0.208903302274106	0.68	0.177709067210584	0.0891213787460913	RIO1
NC_001146	URK1 mRNA	0.64	0.229614771945492	0.64	0.177675030159479	0.101062704766792	URK1
NC_001136	QRI1 mRNA	0.61	0.245095431500358	0.61	0.177440095212079	0.110822913425107	QRI1
NC_001133	SAW1 mRNA	0.42	0.381348194101342	0.42	0.177083928586478	0.207516073564247	SAW1
NC_001135	LRE1 mRNA	0.45	0.354379754215116	0.45	0.176983345641211	0.187515351662665	LRE1
NC_001140	YAP1801 mRNA	0.80	0.159977440343708	0.80	0.176885389374197	0.0614640324312695	YAP1801
NC_001142	LOG1 mRNA	0.85	0.141747179669842	0.85	0.176808334400116	0.0523424623425456	LOG1
NC_001146	MRPS12 mRNA	0.60	0.253591437614096	0.60	0.176780514292172	0.116146487456248	MRPS12
NC_001139	EMC4 mRNA	0.68	0.210970596912381	0.68	0.17585294313702	0.0903203557327342	EMC4
NC_001137	RRT13 mRNA	0.24	0.573239751840715	0.24	0.175572016502778	0.388304776601344	RRT13
NC_001133	RBG1 mRNA	0.69	0.203725710966639	0.69	0.175545452396618	0.0864022885048027	RBG1
NC_001148	BRO1 mRNA	0.50	0.315449015114423	0.50	0.175530987209653	0.159131327267716	BRO1
NC_001138	YPI1 mRNA	0.51	0.305872852597348	0.51	0.175450995659938	0.151931552830176	YPI1
NC_001146	RFC3 mRNA	0.58	0.263042604858683	0.58	0.175075165623452	0.122461352995902	RFC3
NC_001147	VPS5 mRNA	0.64	0.231498580647938	0.64	0.174910490440082	0.102441644719936	VPS5
NC_001139	uncharacterized protein mRNA	0.16	0.694590357170168	0.16	0.174901444790144	0.532453553142134
NC_001139	NIF3 mRNA	0.68	0.211312756167821	0.68	0.17483571017801	0.0905374073011571	NIF3
NC_001139	GTS1 mRNA	0.54	0.28854825507581	0.54	0.174801143687604	0.140010223618351	GTS1
NC_001143	VPS24 mRNA	0.51	0.305872852597348	0.51	0.17426012015143	0.151895340135029	VPS24
NC_001144	UBR2 mRNA	0.43	0.371060749954512	0.43	0.174230626626014	0.200121259367686	UBR2
NC_001145	YKU70 mRNA	0.47	0.338561143946151	0.47	0.173988244768325	0.175371298689684	YKU70
NC_001140	SPO12 mRNA	0.70	0.201614808862948	0.70	0.173914713144359	0.0850810723209159	SPO12
NC_001141	RGI2 mRNA	0.13	0.742082155686765	0.13	0.173812172027826	0.591038885060255	RGI2
NC_001148	TIF5 mRNA	0.83	0.147989349750503	0.83	0.173781015382049	0.0554002541560574	TIF5
NC_001144	CDC73 mRNA	0.64	0.230533960517815	0.64	0.173761594718249	0.101775219837886	CDC73
NC_001145	MIN3 mRNA	0.13	0.747134145746821	0.13	0.173761007954992	0.597145126195616	MIN3
NC_001144	ACO1 mRNA	0.62	0.240122870244338	0.62	0.173685441250111	0.107852816990695	ACO1
NC_001147	RET1 mRNA	0.73	0.184097698183025	0.73	0.173603011579523	0.0751268616395582	RET1
NC_001139	GUS1 mRNA	0.84	0.145958870700453	0.84	0.173299701744528	0.0544939113184525	GUS1
NC_001147	ATP19 mRNA	0.45	0.35872716321254	0.45	0.173227047989447	0.190833985973477	ATP19
NC_001145	MVP1 mRNA	0.53	0.294970399338703	0.53	0.173153908117822	0.144209939766859	MVP1
NC_001142	ECM27 mRNA	0.35	0.448578940943056	0.35	0.17306763728725	0.263521939685999	ECM27
NC_001142	TAH11 mRNA	0.48	0.330761388498178	0.48	0.173051837727063	0.169771332149507	TAH11
NC_001147	REV1 mRNA	0.64	0.230100036664516	0.64	0.172754279371815	0.101468391522957	REV1
NC_001136	uncharacterized protein mRNA	0.56	0.277383676943805	0.56	0.172590862203078	0.132164551905825
NC_001145	glucose-6-phosphate 1-epimerase mRNA	0.77	0.167910010357589	0.77	0.172524783273424	0.066025726230109
NC_001135	PDI1 mRNA	0.55	0.280893671541697	0.55	0.172287805336927	0.134982799582068	PDI1
NC_001148	HSP32 mRNA	0.13	0.747895766006642	0.13	0.172086825800682	0.59841651539553	HSP32
NC_001144	GAA1 mRNA	0.54	0.285227552260131	0.54	0.171961934680273	0.137732189202922	GAA1
NC_001141	CBR1 mRNA	0.78	0.166777678902871	0.78	0.171891469584893	0.0654041780616454	CBR1
NC_001148	NAT3 mRNA	0.47	0.33870080144042	0.47	0.171849294214666	0.175712704971679	NAT3
NC_001141	BCY1 mRNA	0.63	0.233090853637968	0.63	0.171793494827706	0.103475754253952	BCY1
NC_001144	RSA3 mRNA	0.63	0.236493754719644	0.63	0.171769373879788	0.105630454812998	RSA3
NC_001145	TRM9 mRNA	0.46	0.349387702842828	0.46	0.171538515613101	0.183998800261526	TRM9
NC_001144	SDH2 mRNA	0.54	0.288950209065978	0.54	0.171259980064724	0.140253507723293	SDH2
NC_001135	RBK1 mRNA	0.57	0.267107286387731	0.57	0.171042200221691	0.125149546524452	RBK1
NC_001145	NUP53 mRNA	0.49	0.322094440213403	0.49	0.170199597438713	0.163709379864685	NUP53
NC_001136	PEX29 mRNA	0.49	0.32314946894224	0.49	0.170194247841478	0.164673038760186	PEX29
NC_001140	RPN10 mRNA	0.60	0.250646549852639	0.60	0.170119072690369	0.114379198655412	RPN10
NC_001134	RGD1 mRNA	0.39	0.408448734270252	0.39	0.169879951747998	0.229015002451078	RGD1
NC_001141	uncharacterized protein mRNA	0.13	0.73874253968306	0.13	0.169582592775547	0.586775465231644
NC_001136	CSN9 mRNA	0.29	0.511609502757403	0.29	0.16933920279368	0.322051732408651	CSN9
NC_001144	SEC39 mRNA	0.45	0.357165155355521	0.45	0.16932735905087	0.189525941512748	SEC39
NC_001139	SNT2 mRNA	0.41	0.391746512569941	0.41	0.169264249892398	0.215660085480563	SNT2
NC_001147	RPS15 mRNA	0.75	0.179213999536211	0.75	0.168959328059238	0.0722779771370791	RPS15
NC_001136	HXT3 mRNA	0.90	0.127308875771756	0.90	0.168944925898663	0.045532745350326	HXT3
NC_001142	ASF1 mRNA	0.39	0.406237383047445	0.39	0.16892029832967	0.227164634467506	ASF1
NC_001145	ERG6 mRNA	0.78	0.165031569788929	0.78	0.168890594608539	0.0643703033940456	ERG6
NC_001143	PAN3 mRNA	0.42	0.383269576731308	0.42	0.168833245661676	0.209329568456856	PAN3
NC_001144	XDJ1 mRNA	0.48	0.330744250318627	0.48	0.168807916692761	0.169707310273692	XDJ1
NC_001139	TAF6 mRNA	0.65	0.223231352388894	0.65	0.16874451638199	0.097507633636558	TAF6
NC_001139	VPS45 mRNA	0.57	0.26934347368697	0.57	0.168638599870615	0.126689024106895	VPS45
NC_001146	uncharacterized protein mRNA	0.28	0.522657347016294	0.28	0.168570318756862	0.333718766904376
NC_001143	AIM29 mRNA	0.51	0.306468747235146	0.51	0.168448395774137	0.152508952243587	AIM29
NC_001142	ARP3 mRNA	0.61	0.244663905344723	0.61	0.168085140099098	0.110586941353843	ARP3
NC_001136	ECM18 mRNA	0.24	0.570404030730283	0.24	0.167814469169422	0.385456220082458	ECM18
NC_001139	CAB4 mRNA	0.55	0.280893671541697	0.55	0.167743037053194	0.134975046362446	CAB4
NC_001146	ALF1 mRNA	0.49	0.325858902328872	0.49	0.167694017056608	0.166602096999667	ALF1
NC_001144	HOG1 mRNA	0.63	0.235519932859484	0.63	0.16767623388749	0.105038193465968	HOG1
NC_001142	uncharacterized protein mRNA	0.57	0.268469060266628	0.57	0.167607826296552	0.125967869503509
NC_001136	KGD2 mRNA	0.66	0.220423246134272	0.66	0.167390201942085	0.0956553709639295	KGD2
NC_001142	HXT8 mRNA	0.20	0.632746876771834	0.20	0.167272484711541	0.459055798893575	HXT8
NC_001143	RAM2 mRNA	0.49	0.327143686747807	0.49	0.167044694740283	0.167477465949036	RAM2
NC_001136	VPS60 mRNA	0.54	0.287388920468986	0.54	0.166900030309219	0.139158818948746	VPS60
NC_001148	TFB2 mRNA	0.49	0.32314946894224	0.49	0.166867253698852	0.164488469979281	TFB2
NC_001136	VPS74 mRNA	0.53	0.298118817678516	0.53	0.166742580493845	0.146319615676887	VPS74
NC_001143	PXA2 mRNA	0.34	0.459545730856791	0.34	0.166726326145846	0.273624991857625	PXA2
NC_001135	RNQ1 mRNA	0.55	0.283344232492514	0.55	0.16667245833365	0.136538897140323	RNQ1
NC_001139	MST27 mRNA	0.31	0.485727209115771	0.31	0.166637403384314	0.296814136579267	MST27
NC_001142	uncharacterized protein mRNA	0.14	0.719016092512571	0.14	0.166584453737092	0.562038708739306
NC_001143	LTV1 mRNA	0.76	0.173971505055095	0.76	0.166581313270834	0.0693097363602366	LTV1
NC_001141	PKP1 mRNA	0.28	0.519780128715457	0.28	0.166184737598822	0.33110054951569	PKP1
NC_001144	BNA5 mRNA	0.57	0.269812046310638	0.57	0.166098023385214	0.126954474286755	BNA5
NC_001148	ATH1 mRNA	0.30	0.497544866906633	0.30	0.16595676872309	0.307698198108085	ATH1
NC_001146	IGO1 mRNA	0.56	0.275716793023599	0.56	0.165926770315626	0.131021872256664	IGO1
NC_001144	FRS1 mRNA	0.74	0.183691001998812	0.74	0.164981905929792	0.0748995536618967	FRS1
NC_001145	FPY1 mRNA	0.52	0.299879814286764	0.52	0.164703069487776	0.147361211128059	FPY1
NC_001135	NPP1 mRNA	0.56	0.276326773020059	0.56	0.164519812834243	0.131357876571733	NPP1
NC_001136	COI1 mRNA	0.28	0.524037657729329	0.28	0.164403066175545	0.335976185088696	COI1
NC_001143	putative short-chain dehydrogenase/reductase mRNA	0.13	0.749847896570283	0.13	0.164337993390822	0.601856543465245
NC_001144	RFX1 mRNA	0.24	0.575251215301615	0.24	0.164240128737235	0.391287305772291	RFX1
NC_001143	CWP2 mRNA	0.58	0.265561125043894	0.58	0.164148202325769	0.124244827579394	CWP2
NC_001136	SNF3 mRNA	0.29	0.511670647754176	0.29	0.163907675859689	0.322517397774589	SNF3
NC_001145	uncharacterized protein mRNA	0.22	0.605524982351459	0.22	0.163885467378987	0.426769235349058
NC_001143	SRP21 mRNA	0.51	0.311169133413211	0.51	0.163565545532244	0.156078156081697	SRP21
NC_001140	uncharacterized protein mRNA	0.47	0.341794962727168	0.47	0.163426786888292	0.178073927233024
NC_001140	LNP1 mRNA	0.50	0.318653670579894	0.50	0.163344788525456	0.161008648575523	LNP1
NC_001139	uncharacterized protein mRNA	0.14	0.730396552031265	0.14	0.162980808378188	0.576487644256435
NC_001139	SCL1 mRNA	0.65	0.222048019201053	0.65	0.162328632286563	0.0968053728725913	SCL1
NC_001148	HRR25 mRNA	0.56	0.275247953484428	0.56	0.162248366559196	0.130569282993698	HRR25
NC_001139	MVB12 mRNA	0.28	0.524616159435211	0.28	0.161988526316175	0.337509778310882	MVB12
NC_001136	ATG31 mRNA	0.23	0.585596668142918	0.23	0.161562664788875	0.405683849745361	ATG31
NC_001142	PRM10 mRNA	0.29	0.509681456854232	0.29	0.161377150507842	0.319561507845658	PRM10
NC_001135	GIT1 mRNA	0.16	0.684913543697804	0.16	0.161189315493855	0.51977493005619	GIT1
NC_001134	URA7 mRNA	0.84	0.144788669398326	0.84	0.161182316955714	0.0538394334196145	URA7
NC_001148	HST2 mRNA	0.41	0.39185533447744	0.41	0.16097990223788	0.215848641458117	HST2
NC_001141	SDP1 mRNA	0.25	0.560389087305718	0.25	0.160496653787775	0.37381105423048	SDP1
NC_001145	OGG1 mRNA	0.31	0.487388328035404	0.31	0.160477915056033	0.29842260793218	OGG1
NC_001135	uncharacterized protein mRNA	0.63	0.235519932859484	0.63	0.160394084295314	0.104976724792959
NC_001145	TAF4 mRNA	0.48	0.33113202923623	0.48	0.160290540081571	0.170238022711363	TAF4
NC_001136	GCD6 mRNA	0.74	0.182706781414411	0.74	0.160264660186712	0.0742403477405466	GCD6
NC_001148	ARR2 mRNA	0.18	0.658845168419647	0.18	0.160259205431437	0.488880936459662	ARR2
NC_001143	SRP40 mRNA	0.66	0.217636441361713	0.66	0.160073300918573	0.0938026160269401	SRP40
NC_001136	GLO2 mRNA	0.47	0.33879814079858	0.47	0.16000226504526	0.175819773184503	GLO2
NC_001147	RDL2 mRNA	0.48	0.332549632518643	0.48	0.159919866173256	0.171411039503264	RDL2
NC_001140	uncharacterized protein mRNA	0.12	0.758708462121549	0.12	0.159604793546824	0.613402299815084
NC_001135	TAH1 mRNA	0.44	0.362003351832178	0.44	0.159577152866797	0.193302173845267	TAH1
NC_001142	uncharacterized protein mRNA	0.19	0.643531171822385	0.19	0.159368483071907	0.471822570624828
NC_001140	MRPL6 mRNA	0.45	0.353446375765126	0.45	0.159340010587661	0.186903434972141	MRPL6
NC_001139	TDH3 mRNA	0.50	0.316870473627754	0.50	0.15923166838179	0.159996044790504	TDH3
NC_001143	AVT3 mRNA	0.44	0.364283270939717	0.44	0.159041441385524	0.194884555032702	AVT3
NC_001146	PHA2 mRNA	0.31	0.490213775850932	0.31	0.158897370980605	0.300799579569508	PHA2
NC_001137	UTP7 mRNA	0.69	0.20481889654064	0.69	0.158826341534179	0.0870369162958638	UTP7
NC_001140	GAR1 mRNA	0.78	0.167687585972483	0.78	0.158591752061007	0.0659102650491277	GAR1
NC_001142	uncharacterized protein mRNA	0.36	0.431818795272547	0.36	0.158307939681292	0.2495449741924
NC_001136	uncharacterized protein mRNA	0.46	0.348196946829689	0.46	0.158225213530515	0.182921098279097
NC_001142	MAD2 mRNA	0.41	0.390362190222582	0.41	0.157992638624572	0.214376564308244	MAD2
NC_001141	SDS3 mRNA	0.32	0.479692546761071	0.32	0.157980405232178	0.291223453970999	SDS3
NC_001139	MAL13 mRNA	0.24	0.580642906028038	0.24	0.157629822604028	0.398373969088197	MAL13
NC_001145	putative endodeoxyribonuclease mRNA	0.29	0.5074188663694	0.29	0.157509406034304	0.316956750557343
NC_001147	ALE1 mRNA	0.60	0.250991600515177	0.60	0.157313331061106	0.114578566673651	ALE1
NC_001145	ADH6 mRNA	0.82	0.151248077973464	0.82	0.156998527841565	0.0570747464050806	ADH6
NC_001134	EDS1 mRNA	0.22	0.603494379487353	0.22	0.156995658027048	0.424229643954209	EDS1
NC_001144	VPS13 mRNA	0.52	0.304307454146485	0.52	0.156887835500468	0.150553178600106	VPS13
NC_001148	uncharacterized protein mRNA	0.32	0.478669261264199	0.32	0.156612693423766	0.290126802202211
NC_001134	PKC1 mRNA	0.52	0.304267649874898	0.52	0.156586696968593	0.150482681404149	PKC1
NC_001143	PEX1 mRNA	0.35	0.443234141670854	0.35	0.156577855621541	0.259694206565875	PEX1
NC_001139	DBP3 mRNA	0.73	0.185541539001012	0.73	0.156393358484858	0.0761188113751019	DBP3
NC_001148	DAP1 mRNA	0.51	0.309297123368522	0.51	0.156367263469471	0.15467438378506	DAP1
NC_001144	uncharacterized protein mRNA	0.16	0.697739497407007	0.16	0.15618879876467	0.536498645109245
NC_001146	SLA2 mRNA	0.43	0.375261362354914	0.43	0.156018741399553	0.203514594244241	SLA2
NC_001147	HAP5 mRNA	0.28	0.523164486425322	0.28	0.156004008556455	0.335003473942413	HAP5
NC_001134	CSG2 mRNA	0.55	0.280893671541697	0.55	0.15599545742877	0.134969900169758	CSG2
NC_001146	PDR18 mRNA	0.25	0.563212258671791	0.25	0.155915747536436	0.377292967405447	PDR18
NC_001140	aldose 1-epimerase superfamily protein mRNA	0.18	0.659448891890892	0.18	0.154787191173395	0.489603340615182
NC_001147	AHC1 mRNA	0.31	0.493873093181573	0.31	0.154754395145149	0.304042426876016	AHC1
NC_001146	uncharacterized protein mRNA	0.21	0.615823999842978	0.21	0.154740303227257	0.437935283909041
NC_001138	uncharacterized protein mRNA	0.11	0.776268286481978	0.11	0.154689252647555	0.634598352081443
NC_001134	SEC66 mRNA	0.54	0.291043208472505	0.54	0.154577331187846	0.141685880458936	SEC66
NC_001141	uncharacterized protein mRNA	0.24	0.575985880306677	0.24	0.154375024582927	0.392604041565478
NC_001145	VTI1 mRNA	0.47	0.342003419678893	0.47	0.154222476103852	0.178396841388689	VTI1
NC_001141	uncharacterized protein mRNA	0.11	0.781145764877247	0.11	0.154217196473251	0.639498695139947
NC_001139	AMS1 mRNA	0.26	0.552222695191129	0.26	0.15397388809982	0.365136395551322	AMS1
NC_001144	ERG27 mRNA	0.56	0.278402572037718	0.56	0.153555123864914	0.133190376996081	ERG27
NC_001148	ubiquitinyl hydrolase 1 mRNA	0.29	0.511670647754176	0.29	0.152680315262323	0.322473524761973
NC_001148	NAN1 mRNA	0.66	0.221117209737881	0.66	0.152633545642304	0.0960672866485166	NAN1
NC_001146	IDP3 mRNA	0.25	0.563941884969387	0.25	0.1525807616207	0.378158392058283	IDP3
NC_001136	CIA1 mRNA	0.52	0.304994035246042	0.52	0.152566918909847	0.151249109871637	CIA1
NC_001139	YIP1 mRNA	0.49	0.323344314741224	0.49	0.152548602718112	0.165041228592677	YIP1
NC_001141	CCT2 mRNA	0.52	0.299406135362565	0.52	0.152527312130409	0.147078452201814	CCT2
NC_001143	EMC3 mRNA	0.64	0.230098712696418	0.64	0.152422891003828	0.10142938746344	EMC3
NC_001141	TED1 mRNA	0.66	0.216517975720935	0.66	0.152414584874003	0.0932014261827634	TED1
NC_001147	HRD1 mRNA	0.49	0.323344314741224	0.49	0.152375209183528	0.165043655405992	HRD1
NC_001145	putative methyltransferase mRNA	0.32	0.473435154242468	0.32	0.152199657216985	0.285024625176921
NC_001136	CWC15 mRNA	0.40	0.397447204126103	0.40	0.151762748939005	0.220549212196812	CWC15
NC_001136	RGA2 mRNA	0.51	0.310307077832585	0.51	0.151730978148084	0.15549032235358	RGA2
NC_001145	ABZ2 mRNA	0.49	0.323269828575565	0.49	0.151179821640107	0.164792584177859	ABZ2
NC_001146	NIS1 mRNA	0.30	0.496050425824476	0.30	0.151033173333843	0.306542432121621	NIS1
NC_001146	SRP1 mRNA	0.59	0.254206838223416	0.59	0.150903579082089	0.116847939934918	SRP1
NC_001144	UBC12 mRNA	0.31	0.492693082477633	0.31	0.150863082547716	0.303069179470295	UBC12
NC_001145	PAH1 mRNA	0.33	0.464802988970104	0.33	0.150705664972041	0.277764217319085	PAH1
NC_001143	RQT4 mRNA	0.48	0.331499705402166	0.48	0.150675319648707	0.170537751268004	RQT4
NC_001134	TCM62 mRNA	0.41	0.384982086802059	0.41	0.150428660734766	0.210779138858566	TCM62
NC_001139	RTA1 mRNA	0.18	0.664795543119733	0.18	0.150291902560671	0.496768897088815	RTA1
NC_001136	EHD3 mRNA	0.30	0.506823160323242	0.30	0.150276425237408	0.316343177428586	EHD3
NC_001139	SWC4 mRNA	0.37	0.42648280640799	0.37	0.150212374410867	0.24489470216014	SWC4
NC_001140	YCK1 mRNA	0.44	0.362880583180425	0.44	0.150169822262604	0.194012961653652	YCK1
NC_001134	IPP1 mRNA	0.67	0.214676577277568	0.67	0.149873894101276	0.0922295597487366	IPP1
NC_001138	BLM10 mRNA	0.56	0.278497822348537	0.56	0.149719444735379	0.13336646426709	BLM10
NC_001140	SOL3 mRNA	0.65	0.22610990554229	0.65	0.149645898017992	0.0990811219454341	SOL3
NC_001134	COQ1 mRNA	0.41	0.387311737281827	0.41	0.149532503567202	0.212320358764929	COQ1
NC_001147	NOB1 mRNA	0.56	0.274324381806282	0.56	0.149378506152384	0.129672400916701	NOB1
NC_001148	SGV1 mRNA	0.39	0.410503318899314	0.39	0.149344539376641	0.230578254262363	SGV1
NC_001141	EGH1 mRNA	0.25	0.557958330173928	0.25	0.14925686541457	0.371071636180123	EGH1
NC_001133	SNC1 mRNA	0.31	0.486668585047472	0.31	0.148989846705838	0.297575615034871	SNC1
NC_001136	uncharacterized protein mRNA	0.43	0.372114889871192	0.43	0.148743423586955	0.201027210080642
NC_001142	RPE1 mRNA	0.44	0.361718372447737	0.44	0.14865097231061	0.192917824539691	RPE1
NC_001143	SKA1 mRNA	0.34	0.459364824167981	0.34	0.148634229955287	0.273170395334836	SKA1
NC_001146	uncharacterized protein mRNA	0.47	0.338561143946151	0.47	0.148517169564692	0.175470661347279
NC_001147	VMA4 mRNA	0.70	0.19746126764873	0.70	0.14821406148472	0.0828222915901834	VMA4
NC_001135	SRO9 mRNA	0.34	0.456168264701522	0.34	0.147692474238993	0.270471448982318	SRO9
NC_001148	APL5 mRNA	0.54	0.288153297393175	0.54	0.147323761571473	0.139770467344661	APL5
NC_001141	COA1 mRNA	0.45	0.35858441420989	0.45	0.147285006605673	0.190657096416251	COA1
NC_001139	DOC1 mRNA	0.17	0.682831595177167	0.17	0.147162341996105	0.517054814514686	DOC1
NC_001148	LGE1 mRNA	0.27	0.533823292567814	0.27	0.147127880305518	0.346463706497094	LGE1
NC_001145	ERG13 mRNA	0.48	0.332409742611835	0.48	0.147094297221005	0.171283430572737	ERG13
NC_001137	FMP10 mRNA	0.38	0.413087266606473	0.38	0.147032568482679	0.232701423779403	FMP10
NC_001140	uncharacterized protein mRNA	0.20	0.628180577522506	0.20	0.146872187099622	0.453465335934771
NC_001148	MAY24 mRNA	0.13	0.749304909858886	0.13	0.146868135911096	0.600899547717764	MAY24
NC_001143	DID4 mRNA	0.62	0.241587666827707	0.62	0.146708840768985	0.108873787404906	DID4
NC_001139	uncharacterized protein mRNA	0.10	0.788410257957172	0.10	0.146663135778221	0.648593131005224
NC_001141	uncharacterized protein mRNA	0.19	0.642592785477271	0.19	0.145833573701398	0.470705384853697
NC_001136	MHR1 mRNA	0.38	0.419657636216221	0.38	0.145223281071636	0.238943486307783	MHR1
NC_001133	GEM1 mRNA	0.28	0.519180163880862	0.28	0.145202031388554	0.330631682257741	GEM1
NC_001135	SYP1 mRNA	0.29	0.508725228682566	0.29	0.144681280509725	0.318877025959985	SYP1
NC_001134	PBY1 mRNA	0.39	0.40649652068459	0.39	0.144655644389306	0.227445289833705	PBY1
NC_001136	gag-pol fusion protein mRNA	0.61	0.245638804249807	0.61	0.144623574531822	0.11127368107025
NC_001136	NUS1 mRNA	0.36	0.43428213153366	0.36	0.144476341708776	0.251968038430302	NUS1
NC_001146	DSE4 mRNA	0.48	0.332300477635604	0.48	0.14443808902331	0.171116158461881	DSE4
NC_001143	CWP1 mRNA	0.33	0.465840064752598	0.33	0.144397620108472	0.278539534459685	CWP1
NC_001135	BPH1 mRNA	0.41	0.390811340670496	0.41	0.144251608078587	0.214913396798512	BPH1
NC_001135	MATALPHA2 mRNA	0.33	0.470283378886002	0.33	0.144149600108383	0.282060092996914	MATALPHA2
NC_001147	RSB1 mRNA	0.24	0.580178336558507	0.24	0.144116548806161	0.397377114136416	RSB1
NC_001145	ERG12 mRNA	0.53	0.294236283915973	0.53	0.143881287954426	0.143654515640392	ERG12
NC_001141	CST6 mRNA	0.36	0.437865676396914	0.36	0.143828201438222	0.255452107752683	CST6
NC_001136	TFB5 mRNA	0.24	0.574865486091943	0.24	0.143531577143799	0.390150757931388	TFB5
NC_001146	TRM112 mRNA	0.28	0.523142064938936	0.28	0.143468589615359	0.334222700946724	TRM112
NC_001140	ETP1 mRNA	0.27	0.531242528828041	0.27	0.143459996086321	0.344089459834572	ETP1
NC_001147	ATG19 mRNA	0.37	0.424996756628991	0.37	0.143362304494191	0.243544643304508	ATG19
NC_001142	TIM54 mRNA	0.54	0.287180459492417	0.54	0.143191746054082	0.138962927301557	TIM54
NC_001145	CUE1 mRNA	0.54	0.287701222119083	0.54	0.143051051064616	0.139407070727931	CUE1
NC_001138	COS4 mRNA	0.23	0.583281095769003	0.23	0.142590177344169	0.402742974225225	COS4
NC_001145	BCH1 mRNA	0.44	0.366193263898804	0.44	0.142364206362935	0.196334374750219	BCH1
NC_001137	NUG1 mRNA	0.63	0.234061744496471	0.63	0.142359062046589	0.104153372697127	NUG1
NC_001144	TSR2 mRNA	0.46	0.346781551800312	0.46	0.142301714597125	0.181757771097208	TSR2
NC_001143	YPK1 mRNA	0.56	0.277713657175482	0.56	0.142031415406481	0.132573609261096	YPK1
NC_001140	ENO2 mRNA	0.43	0.369457354572867	0.43	0.141917554901006	0.19894806620429	ENO2
NC_001141	YVH1 mRNA	0.50	0.315449015114423	0.50	0.141900903548174	0.159053396364233	YVH1
NC_001143	ACP1 mRNA	0.40	0.394381894306248	0.40	0.141729100556921	0.218268725922621	ACP1
NC_001148	uncharacterized protein mRNA	0.36	0.440877418317176	0.36	0.141709276513799	0.257945312035963
NC_001144	HRT3 mRNA	0.35	0.445297831055843	0.35	0.141609962377682	0.261099005839296	HRT3
NC_001146	RIA1 mRNA	0.42	0.383017554941628	0.42	0.141571785979625	0.209064015211919	RIA1
NC_001145	MME1 mRNA	0.20	0.627254046898504	0.20	0.141455022725706	0.452138206789254	MME1
NC_001144	COQ9 mRNA	0.38	0.418288770387079	0.38	0.141393660985191	0.23767518544452	COQ9
NC_001143	HYM1 mRNA	0.24	0.575985880306677	0.24	0.14131579868819	0.392723042130929	HYM1
NC_001134	MUM2 mRNA	0.37	0.421798067043359	0.37	0.141016182636295	0.240745853305409	MUM2
NC_001146	CUZ1 mRNA	0.39	0.408692620174002	0.39	0.140587310815348	0.229288229050701	CUZ1
NC_001146	ARC35 mRNA	0.56	0.272393103701014	0.56	0.140451485599563	0.128396348597089	ARC35
NC_001144	NYV1 mRNA	0.45	0.352404569723426	0.45	0.14041140054477	0.185881789239656	NYV1
NC_001136	STB3 mRNA	0.28	0.524037657729329	0.28	0.140255487023633	0.33600010113218	STB3
NC_001136	GET3 mRNA	0.58	0.261907346649424	0.58	0.140099672765209	0.12158863413461	GET3
NC_001136	gag protein mRNA	0.21	0.622252086360592	0.21	0.140084857460946	0.446176632255557
NC_001136	HEH2 mRNA	0.47	0.33817066004679	0.47	0.139981221065229	0.175034977502611	HEH2
NC_001147	PEX15 mRNA	0.25	0.557909169144725	0.25	0.139971737077361	0.370751592521112	PEX15
NC_001137	GCG1 mRNA	0.32	0.473631614491321	0.32	0.139893148341221	0.28549175627211	GCG1
NC_001134	MRPL36 mRNA	0.33	0.463919666652225	0.33	0.139109011231979	0.277158885837646	MRPL36
NC_001144	PWP1 mRNA	0.64	0.231444315405525	0.64	0.139106163853259	0.102370344215935	PWP1
NC_001143	uncharacterized protein mRNA	0.20	0.629410437292308	0.20	0.139083892240177	0.455479184375499
NC_001135	BIK1 mRNA	0.29	0.516799730236884	0.29	0.138981992094834	0.328011153063142	BIK1
NC_001147	gag-pol fusion protein mRNA	0.54	0.289421935429989	0.54	0.138980351073489	0.14055854292887
NC_001141	MPH1 mRNA	0.38	0.412862583421648	0.38	0.138765008250289	0.232041318383247	MPH1
NC_001139	TRX2 mRNA	0.41	0.384809430108644	0.41	0.138506888456497	0.210556103266994	TRX2
NC_001140	RPL8A mRNA	0.58	0.261907346649424	0.58	0.138471109797888	0.121622646447983	RPL8A
NC_001142	AIM22 mRNA	0.29	0.511262323721583	0.29	0.138407022990885	0.321577086902522	AIM22
NC_001141	NRE1 mRNA	0.51	0.307998380746126	0.51	0.138296270989812	0.153870622005745	NRE1
NC_001137	uncharacterized protein mRNA	0.24	0.572033702281152	0.24	0.13795193386391	0.386927454990975
NC_001146	uncharacterized protein mRNA	0.11	0.778591895982787	0.11	0.137928748200884	0.636757907250575
NC_001139	BOL2 mRNA	0.38	0.418920937044459	0.38	0.137722344910708	0.238174284627881	BOL2
NC_001142	GSH1 mRNA	0.40	0.39838322270666	0.40	0.137633836616806	0.22144226889138	GSH1
NC_001148	uncharacterized protein mRNA	0.15	0.710230779029818	0.15	0.137524691940233	0.550016756243162
NC_001133	MST28 mRNA	0.29	0.517375625480928	0.29	0.13747700907129	0.32887777695874	MST28
NC_001147	TIR2 mRNA	0.15	0.703018972643451	0.15	0.137419198932864	0.542772946478229	TIR2
NC_001136	GMC1 mRNA	0.21	0.617641080897747	0.21	0.137174633347924	0.440920758806226	GMC1
NC_001142	BBC1 mRNA	0.39	0.412047889344866	0.39	0.137068852459645	0.231514634771327	BBC1
NC_001136	EUG1 mRNA	0.43	0.374022943198945	0.43	0.137060655489179	0.202405803791582	EUG1
NC_001148	uncharacterized protein mRNA	0.13	0.738071387393604	0.13	0.136954924812702	0.584270570651708
NC_001139	uncharacterized protein mRNA	0.20	0.637580467304579	0.20	0.136629069702334	0.464904641963449
NC_001140	AIM46 mRNA	0.34	0.461176848295163	0.34	0.136601598696469	0.274822569924327	AIM46
NC_001136	VAM6 mRNA	0.26	0.548745017372944	0.26	0.136537380766975	0.361096028296338	VAM6
NC_001140	HTD2 mRNA	0.25	0.560455852995818	0.25	0.136499737131937	0.374010827837444	HTD2
NC_001139	SCY1 mRNA	0.32	0.479881077107325	0.32	0.13632286309812	0.291902949390881	SCY1
NC_001142	NCE101 mRNA	0.24	0.579340489837488	0.24	0.13625063149485	0.396535925699746	NCE101
NC_001136	DOA4 mRNA	0.29	0.515004956774275	0.29	0.136137788445361	0.326080947752221	DOA4
NC_001140	KSP1 mRNA	0.51	0.308557812930685	0.51	0.136119166386052	0.154201625330029	KSP1
NC_001145	COG8 mRNA	0.38	0.413226270246694	0.38	0.135992538823218	0.233134875862468	COG8
NC_001144	MAP1 mRNA	0.43	0.373188113409649	0.43	0.135876060675335	0.201718904466881	MAP1
NC_001148	ERG10 mRNA	0.66	0.221150872286738	0.66	0.135760175249099	0.0961972205756439	ERG10
NC_001147	HNT3 mRNA	0.23	0.584928419342387	0.23	0.135730926642139	0.404768593352917	HNT3
NC_001148	uncharacterized protein mRNA	0.40	0.398861287258964	0.40	0.135371848899924	0.22210759609428
NC_001143	ASK1 mRNA	0.30	0.505945085694382	0.30	0.135222997959765	0.315275849025119	ASK1
NC_001143	MLP1 mRNA	0.53	0.296968480066006	0.53	0.135054560101064	0.145385136676161	MLP1
NC_001144	ATG23 mRNA	0.26	0.555059752165937	0.26	0.134940212443534	0.368124450760244	ATG23
NC_001148	RGL1 mRNA	0.27	0.540288047322659	0.27	0.134757055649317	0.353005030751973	RGL1
NC_001146	FIG4 mRNA	0.26	0.544018374221363	0.26	0.134466545578405	0.357077346646214	FIG4
NC_001140	uncharacterized protein mRNA	0.15	0.707158299822948	0.15	0.134308995848994	0.54716506284514
NC_001146	ATP11 mRNA	0.38	0.413226270246694	0.38	0.133849249681437	0.232949053139144	ATP11
NC_001148	NOC4 mRNA	0.28	0.519956261535797	0.28	0.133786618124341	0.33138638341662	NOC4
NC_001135	THR4 mRNA	0.53	0.296422006396591	0.53	0.133425002146564	0.144969119508368	THR4
NC_001144	PUS5 mRNA	0.24	0.575922880193932	0.24	0.133320669197425	0.392084972123514	PUS5
NC_001142	uncharacterized protein mRNA	0.29	0.514390335699427	0.29	0.133122044126059	0.325176458667228
NC_001136	AAD4 mRNA	0.25	0.560875048498373	0.25	0.133057787076111	0.374978075503003	AAD4
NC_001143	NTR2 mRNA	0.32	0.478996452645362	0.32	0.132966134624644	0.290555424120681	NTR2
NC_001136	CPR1 mRNA	0.48	0.327428992587191	0.48	0.132943887093157	0.167678196738172	CPR1
NC_001143	MDM35 mRNA	0.33	0.467603146695115	0.33	0.132616437304912	0.280140272222754	MDM35
NC_001138	IRC7 mRNA	0.55	0.28037875066824	0.55	0.132529038070791	0.134548093074056	IRC7
NC_001136	MTC5 mRNA	0.37	0.430310254829561	0.37	0.132517821967737	0.24809839871873	MTC5
NC_001146	DDI3 mRNA	0.11	0.783162672319294	0.11	0.13229139612156	0.641803706085005	DDI3
NC_001147	HEM4 mRNA	0.26	0.552071592285004	0.26	0.132103407332164	0.364759941671692	HEM4
NC_001144	PML1 mRNA	0.28	0.524219995154688	0.28	0.132073513984552	0.336904785665452	PML1
NC_001147	RPT4 mRNA	0.58	0.263230645071078	0.58	0.131917004848066	0.122714970953156	RPT4
NC_001144	FRE1 mRNA	0.56	0.277565524712272	0.56	0.131867475835439	0.132410202722151	FRE1
NC_001138	RPN12 mRNA	0.46	0.347254888846542	0.46	0.131574351100632	0.182121824322422	RPN12
NC_001140	TCD1 mRNA	0.32	0.473435154242468	0.32	0.131573053693871	0.28519910296989	TCD1
NC_001143	MEH1 mRNA	0.27	0.543069885587141	0.27	0.131421462297381	0.35627343136949	MEH1
NC_001146	AGA1 mRNA	0.28	0.526529563085616	0.28	0.131382673846493	0.33918033968681	AGA1
NC_001137	YPT31 mRNA	0.52	0.302264847455375	0.52	0.131355290804668	0.149121855178833	YPT31
NC_001139	FZF1 mRNA	0.23	0.588905640280471	0.23	0.130369087320388	0.409173373087305	FZF1
NC_001139	DPC13 mRNA	0.26	0.547170020387613	0.26	0.130195641482416	0.359876892687729	DPC13
NC_001135	uncharacterized protein mRNA	0.18	0.661705774402314	0.18	0.1301024809959	0.4921084520267
NC_001148	RDS3 mRNA	0.22	0.605055189577302	0.22	0.129970001210374	0.426038007878013	RDS3
NC_001148	MEX67 mRNA	0.34	0.459114409473022	0.34	0.129849957018938	0.272908214680908	MEX67
NC_001144	ARC18 mRNA	0.43	0.371950663685148	0.43	0.129800901187679	0.200787526414106	ARC18
NC_001144	BER1 mRNA	0.30	0.497746707572576	0.30	0.129777449982871	0.308255558254581	BER1
NC_001146	IST1 mRNA	0.37	0.426439905922472	0.37	0.129763931584301	0.24479886401093	IST1
NC_001138	SAP155 mRNA	0.39	0.406264233370444	0.39	0.129732697100853	0.2272474840192	SAP155
NC_001145	SMA2 mRNA	0.14	0.718346466130723	0.14	0.129585302953992	0.560859588516824	SMA2
NC_001147	DNL4 mRNA	0.26	0.550642612080611	0.26	0.129514259640598	0.363032218918586	DNL4
NC_001143	PGM1 mRNA	0.38	0.414706362362725	0.38	0.129400020866071	0.234463565799701	PGM1
NC_001144	FBP1 mRNA	0.11	0.768114062140919	0.11	0.129364133611276	0.623947863463532	FBP1
NC_001144	AVL9 mRNA	0.45	0.353446375765126	0.45	0.129108580026319	0.186767796438701	AVL9
NC_001147	PTH4 mRNA	0.13	0.740054400936404	0.13	0.128839130486637	0.588721859700679	PTH4
NC_001144	PAU18 mRNA	0.10	0.795602613813517	0.10	0.128635763017228	0.662758630875879	PAU18
NC_001146	MRPL50 mRNA	0.27	0.537551968482603	0.27	0.128263937025808	0.350038405852834	MRPL50
NC_001141	TPM2 mRNA	0.34	0.459454358360383	0.34	0.127959214127664	0.273344680687226	TPM2
NC_001139	MDR1 mRNA	0.39	0.407061972385469	0.39	0.127422427510747	0.227829642918032	MDR1
NC_001144	YKE2 mRNA	0.31	0.484857048527763	0.31	0.127420056073925	0.295496448009073	YKE2
NC_001142	ADO1 mRNA	0.53	0.294293466052996	0.53	0.126875877617737	0.143829850582254	ADO1
NC_001133	CDC19 mRNA	0.33	0.465231248960104	0.33	0.126678422002453	0.278097824557885	CDC19
NC_001136	INH1 mRNA	0.29	0.511262323721583	0.29	0.126615916279812	0.321540188083016	INH1
NC_001144	STE11 mRNA	0.29	0.512173784433905	0.29	0.126587353748356	0.323005574187153	STE11
NC_001144	uncharacterized protein mRNA	0.08	0.823899564590653	0.08	0.126413663238898	0.700522149841573
NC_001145	AVO2 mRNA	0.20	0.634877850225364	0.20	0.126393076146547	0.461555879091874	AVO2
NC_001135	EMC1 mRNA	0.43	0.371630261356274	0.43	0.126311810609081	0.200552513725744	EMC1
NC_001136	PFU1 mRNA	0.33	0.463525293891189	0.33	0.126183012488604	0.276768484046567	PFU1
NC_001135	RDS1 mRNA	0.20	0.635659313244275	0.20	0.126161627171086	0.462548553534572	RDS1
NC_001136	MRP10 mRNA	0.25	0.559549014869832	0.25	0.126153062916217	0.372590035327054	MRP10
NC_001135	CDC50 mRNA	0.25	0.555986526838135	0.25	0.126139470250145	0.368924771690558	CDC50
NC_001145	SCW10 mRNA	0.44	0.362818602617862	0.44	0.1260987894367	0.193919243108996	SCW10
NC_001147	NTG2 mRNA	0.24	0.581656663445595	0.24	0.125917230945479	0.400137828251103	NTG2
NC_001144	SEC13 mRNA	0.52	0.30343879784244	0.52	0.125661338597452	0.14977977306333	SEC13
NC_001147	SKM1 mRNA	0.32	0.475420627248293	0.32	0.125561054304108	0.287363945673538	SKM1
NC_001142	CPS1 mRNA	0.31	0.486772087152275	0.31	0.125503691791304	0.29785483313951	CPS1
NC_001133	FUN26 mRNA	0.37	0.430756980618793	0.37	0.125486225005897	0.24864366037722	FUN26
NC_001139	NOP7 mRNA	0.40	0.398830218808452	0.40	0.125480991307988	0.221884554017257	NOP7
NC_001146	uncharacterized protein mRNA	0.27	0.53940347907968	0.27	0.125132560420218	0.351796625360699
NC_001137	MRX1 mRNA	0.29	0.518018614358544	0.29	0.124847837422215	0.329632482771817	MRX1
NC_001136	RPN5 mRNA	0.42	0.381666343475671	0.42	0.124744117058666	0.207944110663068	RPN5
NC_001137	NOP16 mRNA	0.48	0.33096499662921	0.48	0.124689452635581	0.169993615200168	NOP16
NC_001141	CFD1 mRNA	0.27	0.537551968482603	0.27	0.124679442469767	0.350034747194386	CFD1
NC_001140	THR1 mRNA	0.32	0.474846525799063	0.32	0.124454903910859	0.286633583181197	THR1
NC_001140	EFM1 mRNA	0.38	0.420563393408681	0.38	0.124446742885867	0.239599649075041	EFM1
NC_001136	PPM1 mRNA	0.29	0.508725228682566	0.29	0.124406601973977	0.318819322892783	PPM1
NC_001135	BUD5 mRNA	0.23	0.593496001375984	0.23	0.124366521898845	0.413522460190777	BUD5
NC_001145	TSA1 mRNA	0.49	0.323344314741224	0.49	0.12425247973731	0.165046513635652	TSA1
NC_001143	VPS1 mRNA	0.45	0.353446375765126	0.45	0.124168385218883	0.186859334699866	VPS1
NC_001139	uncharacterized protein mRNA	0.09	0.82174906351293	0.09	0.124024790102448	0.697437049563571
NC_001147	DUF1 mRNA	0.31	0.493633230475242	0.31	0.123950800375159	0.303812337206836	DUF1
NC_001145	USA1 mRNA	0.25	0.56000405453683	0.25	0.123872128384127	0.37336720483646	USA1
NC_001139	uncharacterized protein mRNA	0.40	0.394170570620281	0.40	0.123453507702205	0.217758407563231
NC_001144	STM1 mRNA	0.38	0.416526820375152	0.38	0.123367611235416	0.236264176255748	STM1
NC_001145	YKU80 mRNA	0.18	0.665804554178414	0.18	0.123287650097177	0.497985518008026	YKU80
NC_001145	YTA12 mRNA	0.40	0.395472823241934	0.40	0.123112236400524	0.21929625079086	YTA12
NC_001139	BGL2 mRNA	0.47	0.336993979374397	0.47	0.123031156790885	0.174095737549572	BGL2
NC_001146	LST8 mRNA	0.31	0.490997426760548	0.31	0.12297460168728	0.301616218576066	LST8
NC_001147	TRM13 mRNA	0.27	0.534592415259234	0.27	0.122920546245942	0.34714140974172	TRM13
NC_001147	uncharacterized protein mRNA	0.14	0.724653860078608	0.14	0.122873818123797	0.570140088276908
NC_001136	HIM1 mRNA	0.16	0.689011805877183	0.16	0.122865689708676	0.524840851295994	HIM1
NC_001145	TIF34 mRNA	0.47	0.340979665778886	0.47	0.122800400882026	0.177407353242112	TIF34
NC_001137	SPT2 mRNA	0.32	0.47455678592643	0.32	0.122796595351485	0.286240582743654	SPT2
NC_001142	CYR1 mRNA	0.36	0.43611734305301	0.36	0.122768480984975	0.253849567186975	CYR1
NC_001147	TFB6 mRNA	0.25	0.559549014869832	0.25	0.122686700914374	0.372970390275567	TFB6
NC_001146	RPL9B mRNA	0.32	0.47781090171966	0.32	0.122635322886042	0.289526759449098	RPL9B
NC_001141	BMT5 mRNA	0.29	0.516799730236884	0.29	0.122619895809373	0.328029401281279	BMT5
NC_001136	uncharacterized protein mRNA	0.22	0.605055189577302	0.22	0.122539826096891	0.426213253623575
NC_001136	RRG1 mRNA	0.24	0.576219660922578	0.24	0.122427211465251	0.393126320676182	RRG1
NC_001138	FET5 mRNA	0.29	0.516799730236884	0.29	0.122350372922045	0.327896397173429	FET5
NC_001139	MDS3 mRNA	0.24	0.577956717756264	0.24	0.122105267031533	0.395276459497355	MDS3
NC_001145	uncharacterized protein mRNA	0.24	0.574865486091943	0.24	0.122022667043296	0.390186709127358
NC_001136	uncharacterized protein mRNA	0.33	0.473106428644547	0.33	0.121980047259473	0.284227238314089
NC_001147	PIP2 mRNA	0.23	0.585955083743389	0.23	0.121973712163517	0.40646299057216	PIP2
NC_001141	RRD1 mRNA	0.22	0.602360109034626	0.22	0.121902057322211	0.42303313884625	RRD1
NC_001137	HAT2 mRNA	0.34	0.458158857738201	0.34	0.121628014611425	0.272187212528388	HAT2
NC_001137	CEM1 mRNA	0.30	0.50444470301444	0.30	0.121494850539234	0.31417243984703	CEM1
NC_001148	uncharacterized protein mRNA	0.08	0.831235046497469	0.08	0.121456663394657	0.710708691989256
NC_001143	HCS1 mRNA	0.24	0.574542021449061	0.24	0.121410322881369	0.389775293562788	HCS1
NC_001148	uncharacterized protein mRNA	0.21	0.613905601095317	0.21	0.121349150188201	0.435294894669703
NC_001148	ULP1 mRNA	0.33	0.470545142170187	0.33	0.121344305443973	0.282295658009264	ULP1
NC_001145	TPP1 mRNA	0.16	0.690956969140321	0.16	0.121285422335064	0.527130137251983	TPP1
NC_001145	BUL1 mRNA	0.31	0.485384403103292	0.31	0.121003848964304	0.296142028542232	BUL1
NC_001136	HNT1 mRNA	0.37	0.427676311145478	0.37	0.120912463062688	0.245794266649313	HNT1
NC_001141	STS1 mRNA	0.35	0.447280029373626	0.35	0.120854994293119	0.262377968970492	STS1
NC_001146	SMM1 mRNA	0.24	0.569136178537387	0.24	0.120308571592038	0.383827187362249	SMM1
NC_001147	NOP58 mRNA	0.40	0.394381894306248	0.40	0.120083491917023	0.218105662315765	NOP58
NC_001139	RSM23 mRNA	0.24	0.568969164264118	0.24	0.119801382486658	0.383619550058191	RSM23
NC_001142	SPT10 mRNA	0.21	0.622252086360592	0.21	0.119791034103051	0.445977833499563	SPT10
NC_001133	GDH3 mRNA	0.19	0.649263646845604	0.19	0.119779265113693	0.478180092619785	GDH3
NC_001139	uncharacterized protein mRNA	0.08	0.831554916087291	0.08	0.119449293960829	0.712007615577831
NC_001139	MAD1 mRNA	0.35	0.450119201348312	0.35	0.119425201120838	0.264780421831709	MAD1
NC_001143	ZRT3 mRNA	0.31	0.490213775850932	0.31	0.119322642380351	0.300807417974984	ZRT3
NC_001139	uncharacterized protein mRNA	0.25	0.559549014869832	0.25	0.119262202807864	0.372960326249169
NC_001134	uncharacterized protein mRNA	0.08	0.825988707873777	0.08	0.119254434883398	0.703420190128187
NC_001145	CLU1 mRNA	0.46	0.350351782044663	0.46	0.119228909260587	0.184565014585225	CLU1
NC_001136	EMI1 mRNA	0.28	0.528519645589747	0.28	0.119068013428029	0.341256548588338	EMI1
NC_001144	POM33 mRNA	0.32	0.477520183596053	0.32	0.118706578550085	0.288980903205122	POM33
NC_001139	CLG1 mRNA	0.36	0.438273537712549	0.36	0.118635674719879	0.256078545794929	CLG1
NC_001138	GNA1 mRNA	0.29	0.509929641264987	0.29	0.118535869138369	0.320227981432229	GNA1
NC_001136	TGL2 mRNA	0.23	0.594589647086749	0.23	0.118444297490283	0.414495203971811	TGL2
NC_001147	uncharacterized protein mRNA	0.21	0.6177035745207	0.21	0.118120502786596	0.441128433498921
NC_001145	FAA4 mRNA	0.34	0.4542709050804	0.34	0.117823282650447	0.268967211456854	FAA4
NC_001136	SVF1 mRNA	0.42	0.37828733484128	0.42	0.117748252643142	0.205724135845391	SVF1
NC_001136	uncharacterized protein mRNA	0.31	0.495296258995973	0.31	0.11749309941377	0.305740708446418
NC_001135	STP22 mRNA	0.19	0.649238515697515	0.19	0.117454378601429	0.477958359611011	STP22
NC_001141	VHR1 mRNA	0.22	0.597682120932021	0.22	0.117376969640697	0.41854019879627	VHR1
NC_001140	COX23 mRNA	0.16	0.688670221175335	0.16	0.117166016934843	0.524235688485281	COX23
NC_001134	BAP2 mRNA	0.42	0.382095518383007	0.42	0.117061248365205	0.208399958128833	BAP2
NC_001143	MIA40 mRNA	0.40	0.393659212272444	0.40	0.116656129393098	0.217370348135744	MIA40
NC_001147	RIM20 mRNA	0.29	0.514793499067597	0.29	0.116514728405341	0.325861104519162	RIM20
NC_001143	DEF1 mRNA	0.36	0.434445204279889	0.36	0.116458435868544	0.252165347797896	DEF1
NC_001146	COQ2 mRNA	0.21	0.616920538440912	0.21	0.11642407937665	0.439059807259988	COQ2
NC_001148	RRD2 mRNA	0.18	0.662351728999248	0.18	0.116409729853717	0.493584198785047	RRD2
NC_001143	TUL1 mRNA	0.23	0.589042337977034	0.23	0.116391794659565	0.409450887687883	TUL1
NC_001144	MLH2 mRNA	0.19	0.642425882658721	0.19	0.116256358990721	0.470475859298907	MLH2
NC_001142	HOM6 mRNA	0.46	0.344869869180131	0.46	0.116223136458223	0.1805254700083	HOM6
NC_001144	ART10 mRNA	0.24	0.579818456284553	0.24	0.116143770240335	0.397033810189172	ART10
NC_001140	SAM35 mRNA	0.29	0.517161938521008	0.29	0.116001231987412	0.328569239618039	SAM35
NC_001148	LOA1 mRNA	0.31	0.485727209115771	0.31	0.115955344441956	0.29683780019431	LOA1
NC_001134	BIT2 mRNA	0.19	0.649263646845604	0.19	0.115937077005648	0.478193679451655	BIT2
NC_001136	OSH2 mRNA	0.29	0.511670647754176	0.29	0.115608242323093	0.322376869110211	OSH2
NC_001134	AKL1 mRNA	0.29	0.507612360533771	0.29	0.115602365953165	0.317501402998749	AKL1
NC_001145	ATP25 mRNA	0.26	0.552071592285004	0.26	0.114896336170843	0.364712501922093	ATP25
NC_001146	PET8 mRNA	0.25	0.560875048498373	0.25	0.114797104007982	0.374961161638289	PET8
NC_001144	MEF1 mRNA	0.30	0.497544866906633	0.30	0.114395989116973	0.307881328561694	MEF1
NC_001146	MRPL19 mRNA	0.21	0.622252086360592	0.21	0.114332223047854	0.446076760435314	MRPL19
NC_001139	COX13 mRNA	0.29	0.517673964829069	0.29	0.11430992238707	0.329253501088778	COX13
NC_001143	CNB1 mRNA	0.34	0.456037220939766	0.34	0.114262203372931	0.270241458860449	CNB1
NC_001140	PIH1 mRNA	0.22	0.605924196364838	0.22	0.11412862376172	0.427151771089054	PIH1
NC_001136	uncharacterized protein mRNA	0.08	0.84054554225611	0.08	0.114106946513208	0.72747798272445
NC_001140	GUT1 mRNA	0.25	0.565301947179701	0.25	0.114037147585318	0.37982551936068	GUT1
NC_001139	MTE1 mRNA	0.25	0.564318900247801	0.25	0.113972638116364	0.378599656235709	MTE1
NC_001140	NBL1 mRNA	0.13	0.742554889248429	0.13	0.113964055137296	0.591911344343296	NBL1
[truncated: 3,996 more rows]
