# Supplementary material for: Defining the role of the polyasparagine repeat domain of the S. cerevisiae transcription factor Azf1p
Source: PLoS One. 2021 May 21;16(5):e0247285. doi: 10.1371/journal.pone.0247285 (PMC8139511; doi:10.1371/journal.pone.0247285)
Supplement: S6 Table — (CSV) [file pone.0247285.s009.csv]

Sequence Name	Name	Differential Expression Absolute Confidence	Differential Expression Adjusted p-value	Differential Expression Confidence	Differential Expression Log2 Ratio	Differential Expression p-value	gene
NC_001135	LEU2 mRNA	0.00	NA	0.00	NA	NA	LEU2
NC_001136	uncharacterized protein mRNA	0.00	NA	0.00	NA	NA
NC_001136	uncharacterized protein mRNA	0.00	NA	0.00	NA	NA
NC_001144	MET17 mRNA	0.00	NA	0.00	NA	NA	MET17
NC_001145	PAU19 mRNA	0.00	NA	0.00	NA	NA	PAU19
NC_001145	TSL1 mRNA	7.08	8.40798908287254e-08	7.08	0.584582344511398	1.46048099407201e-11	TSL1
NC_001145	PGM2 mRNA	5.35	4.45356418560512e-06	5.35	0.535620410407118	1.54718227743794e-09	PGM2
NC_001148	CIP1 mRNA	3.33	0.000472697378241712	3.33	0.468026333002821	6.11180045602749e-07	CIP1
NC_001137	RGI1 mRNA	3.33	0.000472697378241712	3.33	0.463640357402851	8.44774575373001e-07	RGI1
NC_001148	GPH1 mRNA	4.41	3.9086133260676e-05	4.41	0.463619515599417	2.03679693906597e-08	GPH1
NC_001146	EGO4 mRNA	3.33	0.000472697378241712	3.33	0.441017418657747	5.02294332674201e-07	EGO4
NC_001136	HSP42 mRNA	3.33	0.000472697378241712	3.33	0.435658844400314	9.03191099645446e-07	HSP42
NC_001140	RTC3 mRNA	3.10	0.000791712158872239	3.10	0.435037301552469	1.787781494761e-06	RTC3
NC_001138	GSY1 mRNA	3.33	0.000472697378241712	3.33	0.419583492413773	8.97012012916866e-07	GSY1
NC_001144	GSY2 mRNA	3.50	0.000316421888746895	3.50	0.411372371346854	2.19851928953896e-07	GSY2
NC_001136	TPS2 mRNA	3.33	0.000472697378241712	3.33	0.404719783408528	8.20820791271224e-07	TPS2
NC_001138	HXK1 mRNA	2.42	0.00376424489833482	2.42	0.401067652857718	1.11155399117061e-05	HXK1
NC_001138	IGD1 mRNA	2.19	0.00639342377481068	2.19	0.400778457693441	2.1100408497725e-05	IGD1
NC_001138	HSP12 mRNA	2.55	0.00284781403577336	2.55	0.399343168669799	7.42004699263511e-06	HSP12
NC_001136	STP4 mRNA	2.42	0.00376239721448619	2.42	0.397253763955693	1.04565494931004e-05	STP4
NC_001140	AIM17 mRNA	3.15	0.000705180241433093	3.15	0.385027464496815	1.46989107125189e-06	AIM17
NC_001133	BDH2 mRNA	2.31	0.00486401083300021	2.31	0.384744661366766	1.52079546628459e-05	BDH2
NC_001140	PAL2 mRNA	2.01	0.00982127901811006	2.01	0.384152810775487	3.75313771753381e-05	PAL2
NC_001142	TDH1 mRNA	3.40	0.000399332124652443	3.40	0.37823683872603	3.46823106350915e-07	TDH1
NC_001136	EMI2 mRNA	2.77	0.00168365955444416	2.77	0.37760725641182	4.09436056317843e-06	EMI2
NC_001144	TFS1 mRNA	1.79	0.0161143792834501	1.79	0.372750022447601	6.43791425255086e-05	TFS1
NC_001145	MSC1 mRNA	2.10	0.00789161904964947	2.10	0.366746705801074	2.74157340616622e-05	MSC1
NC_001147	DDR2 mRNA	1.42	0.0380064149846936	1.42	0.346181683231694	0.000178247907692675	DDR2
NC_001136	RTN2 mRNA	1.25	0.0562014911277804	1.25	0.33958827241882	0.000312393211062875	RTN2
NC_001145	TDA1 mRNA	1.35	0.0448576797776033	1.35	0.337792956085873	0.000233755496496109	TDA1
NC_001147	TPO4 mRNA	2.03	0.00933855284342561	2.03	0.337567476885534	3.40645491943613e-05	TPO4
NC_001143	HAP4 mRNA	1.26	0.0545373395914541	1.26	0.323854343671657	0.000293669884894056	HAP4
NC_001139	STF2 mRNA	1.54	0.0289756682775745	1.54	0.3232980767499	0.000130861103911227	STF2
NC_001148	TDA6 mRNA	1.23	0.0586177064884948	1.23	0.323021279547786	0.00033600561301378	TDA6
NC_001134	TPS1 mRNA	1.61	0.0243995162725008	1.61	0.319035308935203	0.000105162152215642	TPS1
NC_001139	CTT1 mRNA	0.92	0.120853274722876	0.92	0.309689483007431	0.00100763543281189	CTT1
NC_001136	STF1 mRNA	1.16	0.0699422360565221	1.16	0.308660640189113	0.000425217693586638	STF1
NC_001135	GLK1 mRNA	1.35	0.0447937379570502	1.35	0.307636369613646	0.000217860806461248	GLK1
NC_001141	OM45 mRNA	1.07	0.0846296684590214	1.07	0.302344062926045	0.000529211058628586	OM45
NC_001135	uncharacterized protein mRNA	1.04	0.0912715145886474	1.04	0.300845212130155	0.00061830624786473
NC_001142	TPK1 mRNA	1.01	0.0981323630884386	1.01	0.299465084308281	0.000759268129466404	TPK1
NC_001144	HSP104 mRNA	1.16	0.0699422360565221	1.16	0.285064767510378	0.000422563185679486	HSP104
NC_001136	HXT6 mRNA	1.01	0.0981323630884386	1.01	0.284926952872527	0.000754041477275218	HXT6
NC_001143	GPX1 mRNA	0.61	0.242677359809939	0.61	0.283912139880408	0.00257135990071327	GPX1
NC_001144	TMA10 mRNA	0.61	0.247953586861156	0.61	0.282381625432875	0.00271340558837117	TMA10
NC_001134	YRO2 mRNA	1.05	0.0897585739269271	1.05	0.28131777117524	0.000592465834501169	YRO2
NC_001145	GAD1 mRNA	0.65	0.223633598827867	0.65	0.280995013499414	0.00221419404780067	GAD1
NC_001147	SGO1 mRNA	0.71	0.192870889118247	0.71	0.27981172025114	0.00180910682862347	SGO1
NC_001145	SIP5 mRNA	0.63	0.233377441777943	0.63	0.276369928272687	0.00235120577090858	SIP5
NC_001147	DCS2 mRNA	0.55	0.279032987493176	0.55	0.275695646538013	0.0034412614403362	DCS2
NC_001146	YGP1 mRNA	0.89	0.127895995847281	0.89	0.27528078904849	0.00111078683209381	YGP1
NC_001139	FMP48 mRNA	0.58	0.264389169181444	0.58	0.274843867937287	0.00297533636023318	FMP48
NC_001145	FAR3 mRNA	0.55	0.282504165862344	0.55	0.274073580686884	0.00358221367169552	FAR3
NC_001137	PIC2 mRNA	0.91	0.123300150272422	0.91	0.273890133789369	0.00104945411904615	PIC2
NC_001137	uncharacterized protein mRNA	0.94	0.113910921358836	0.94	0.272852149127583	0.000929965833570484
NC_001140	COS8 mRNA	0.57	0.268178972205575	0.57	0.269721856522619	0.00314117095679597	COS8
NC_001143	UGP1 mRNA	1.01	0.0981323630884386	1.01	0.268952264874345	0.000719957337977487	UGP1
NC_001139	SOL4 mRNA	0.47	0.339350930459917	0.47	0.266369953844816	0.00465671764918073	SOL4
NC_001136	HXT7 mRNA	0.61	0.242677359809939	0.61	0.264963586295311	0.00253951304642326	HXT7
NC_001136	GPM2 mRNA	0.45	0.3512740135999	0.45	0.264194252759536	0.00500338181608334	GPM2
NC_001135	HSP30 mRNA	0.97	0.106406119979612	0.97	0.263516309135074	0.00085021391680774	HSP30
NC_001137	CYC7 mRNA	0.44	0.362556066390778	0.44	0.261944019388755	0.00541598431641601	CYC7
NC_001137	GLC3 mRNA	0.56	0.276030321662287	0.56	0.261139501348865	0.00335628322326908	GLC3
NC_001134	SDS24 mRNA	0.69	0.206447674017827	0.69	0.261124959955699	0.00197231580180311	SDS24
NC_001136	TMA17 mRNA	0.67	0.214799475013829	0.67	0.261015354609742	0.00208941646704437	TMA17
NC_001148	uncharacterized protein mRNA	0.45	0.353024608815742	0.45	0.260168213805876	0.00511273292340049
NC_001144	uncharacterized protein mRNA	0.55	0.282504165862344	0.55	0.258549859765499	0.003571052234865
NC_001139	TPO2 mRNA	0.61	0.24746681680268	0.61	0.258123980959935	0.00266509338922463	TPO2
NC_001144	RRT15 mRNA	0.42	0.382626688642712	0.42	0.254281281411263	0.00598165745663437	RRT15
NC_001136	uncharacterized protein mRNA	0.58	0.264389169181444	0.58	0.252752257558032	0.00298511307917211
NC_001142	YAK1 mRNA	0.50	0.315379237139096	0.50	0.252023891084437	0.00416342227246332	YAK1
NC_001134	RCR1 mRNA	0.43	0.369043102176855	0.43	0.251750264396958	0.00557699320642459	RCR1
NC_001134	AIM3 mRNA	0.42	0.376568980956396	0.42	0.251696841859444	0.0058215458233662	AIM3
NC_001146	uncharacterized protein mRNA	0.35	0.442862613312328	0.35	0.251599971737438	0.00756811046846921
NC_001136	GPD1 mRNA	0.58	0.265541902318358	0.58	0.248419105837733	0.00304425317926205	GPD1
NC_001139	PNC1 mRNA	0.63	0.236290403290846	0.63	0.248310795526876	0.00242159697657806	PNC1
NC_001148	TPK2 mRNA	0.43	0.37580100475148	0.43	0.242757341589337	0.00574439611223384	TPK2
NC_001147	MDY2 mRNA	0.35	0.442862613312328	0.35	0.237445103311286	0.00764253066698695	MDY2
NC_001137	SPI1 mRNA	0.21	0.617042066375895	0.21	0.236132058303857	0.0122186547797207	SPI1
NC_001144	bifunctional fructose-2,6-bisphosphate 2-phosphatase/6-phosphofructo-2-kinase mRNA	0.35	0.442862613312328	0.35	0.234979239151671	0.00770309254126348
NC_001137	COM2 mRNA	0.24	0.577267061517501	0.24	0.230843388793115	0.0106854362857265	COM2
NC_001136	COX26 mRNA	0.21	0.617042066375895	0.21	0.230686650556486	0.0121488637367046	COX26
NC_001137	PRB1 mRNA	0.29	0.514694100982448	0.29	0.228083965617804	0.00920852742768666	PRB1
NC_001147	CYT1 mRNA	0.35	0.442862613312328	0.35	0.227763964978501	0.00728441236980871	CYT1
NC_001148	UIP4 mRNA	0.15	0.705346062005615	0.15	0.22719495086813	0.0159275643669845	UIP4
NC_001140	WSC4 mRNA	0.16	0.685152183303953	0.16	0.224704877722932	0.0146458380616807	WSC4
NC_001147	CMK2 mRNA	0.35	0.442862613312328	0.35	0.224328575690439	0.00748443137534057	CMK2
NC_001134	YPC1 mRNA	0.17	0.674262201191894	0.17	0.224068412118922	0.013937328806989	YPC1
NC_001140	MUP3 mRNA	0.25	0.559247142789704	0.25	0.223398593238243	0.0101999218330587	MUP3
NC_001144	YPS1 mRNA	0.38	0.412288418902863	0.38	0.223090631181022	0.00666020895570023	YPS1
NC_001139	MGA1 mRNA	0.14	0.720134121558877	0.14	0.222191537068511	0.0165116734489789	MGA1
NC_001134	MNC1 mRNA	0.10	0.792612877786813	0.10	0.219541972328824	0.0195502915834163	MNC1
NC_001144	uncharacterized protein mRNA	0.10	0.792612877786813	0.10	0.219382483333794	0.0194961900098184
NC_001143	GLG1 mRNA	0.17	0.668500887425573	0.17	0.218926538214384	0.0135860003176641	GLG1
NC_001145	uncharacterized protein mRNA	0.10	0.786503658570598	0.10	0.218058903840659	0.0185799023042559
NC_001143	NNR2 mRNA	0.24	0.58163331674594	0.24	0.217631077996714	0.0109113076617269	NNR2
NC_001148	TPO3 mRNA	0.35	0.442862613312328	0.35	0.216614849503415	0.00776951953179523	TPO3
NC_001147	HRK1 mRNA	0.15	0.712937679691188	0.15	0.216260694695902	0.016222830647828	HRK1
NC_001148	DBP1 mRNA	0.16	0.685152183303953	0.16	0.215955863145201	0.015204004007978	DBP1
NC_001139	uncharacterized protein mRNA	0.18	0.66154393674387	0.18	0.21482640234713	0.0133297023905313
NC_001139	ENO1 mRNA	0.47	0.337494024558392	0.47	0.214502271385632	0.00457261315191151	ENO1
NC_001139	COS12 mRNA	0.35	0.442862613312328	0.35	0.213774775369051	0.00743806940659798	COS12
NC_001144	uncharacterized protein mRNA	0.09	0.805402024518024	0.09	0.213333838998835	0.0201455430833065
NC_001143	phosphatidylinositol/phosphatidylcholine-bindingprotein mRNA	0.17	0.66961763116616	0.17	0.213238078706258	0.013725009636548
NC_001136	FMP16 mRNA	0.29	0.514694100982448	0.29	0.210035294879463	0.00920492614225499	FMP16
NC_001142	HAL5 mRNA	0.10	0.790489069897695	0.10	0.209619323316182	0.0192232881336942	HAL5
NC_001147	PNS1 mRNA	0.08	0.838769601089121	0.08	0.208225977207035	0.0215629496198002	PNS1
NC_001142	TPH3 mRNA	0.18	0.654051300527279	0.18	0.208198592219206	0.0130651206462805	TPH3
NC_001143	PIR3 mRNA	0.04	0.910344658610193	0.04	0.207391813207938	0.0253005289869082	PIR3
NC_001146	GOR1 mRNA	0.07	0.842122724041106	0.07	0.205798866884465	0.0226222082442789	GOR1
NC_001145	HOR7 mRNA	0.11	0.780303886232218	0.11	0.205794956789405	0.0182979024911151	HOR7
NC_001134	uncharacterized protein mRNA	0.02	0.944383122735861	0.02	0.204555177567645	0.0266224322581188
NC_001136	VHS1 mRNA	0.00	0.99968196841687	0.00	0.200161468094869	0.033656686640042	VHS1
NC_001146	CIT1 mRNA	0.15	0.705346062005615	0.15	0.199930947262076	0.0159017962314448	CIT1
NC_001138	LAM5 mRNA	0.00	0.99968196841687	0.00	0.198045116450628	0.0313226971528255	LAM5
NC_001136	HSP78 mRNA	0.06	0.867463916940099	0.06	0.197716254824523	0.0239580967159069	HSP78
NC_001145	DIA1 mRNA	0.00	0.99968196841687	0.00	0.197479213508848	0.030791523546795	DIA1
NC_001136	aldo-keto reductase superfamily protein mRNA	0.21	0.617042066375895	0.21	0.197290374496367	0.0118685870294533
NC_001134	SCS22 mRNA	0.00	0.99968196841687	0.00	0.196546037019106	0.0331014986648651	SCS22
NC_001139	BTN2 mRNA	0.00	0.99968196841687	0.00	0.196143742269156	0.0323360024174471	BTN2
NC_001138	YFH7 mRNA	0.00	0.99968196841687	0.00	0.195097445623193	0.037848896205951	YFH7
NC_001134	uncharacterized protein mRNA	0.00	0.99968196841687	0.00	0.194778280064933	0.0377913205257325
NC_001134	FIG1 mRNA	0.26	0.547632023646505	0.26	0.194263604004459	0.00989295300664174	FIG1
NC_001139	XKS1 mRNA	0.00	0.99968196841687	0.00	0.192610231476557	0.0387391275552533	XKS1
NC_001145	NDI1 mRNA	0.07	0.850193116336422	0.07	0.192599240751714	0.0231141174196643	NDI1
NC_001137	uncharacterized protein mRNA	0.00	0.99968196841687	0.00	0.19254000997232	0.0408690112031986
NC_001145	putative endodeoxyribonuclease mRNA	0.00	0.99968196841687	0.00	0.192202577969823	0.039462917897197
NC_001141	RCI37 mRNA	0.00	0.99968196841687	0.00	0.190536221998627	0.042397899290763	RCI37
NC_001144	uncharacterized protein mRNA	0.00	0.99968196841687	0.00	0.190512997778893	0.038056216798638
NC_001146	NNR1 mRNA	0.00	0.99968196841687	0.00	0.190458403705984	0.0344449663299299	NNR1
NC_001134	PIN4 mRNA	0.06	0.865223179295211	0.06	0.18982452526039	0.0237459201543588	PIN4
NC_001139	RAD2 mRNA	0.00	0.99968196841687	0.00	0.189696654815556	0.0351205679143506	RAD2
NC_001138	ROG3 mRNA	0.00	0.99968196841687	0.00	0.18952036554228	0.0421088735886255	ROG3
NC_001147	LAS17 mRNA	0.00	0.99968196841687	0.00	0.188902011373401	0.0379007762880858	LAS17
NC_001145	uncharacterized protein mRNA	0.00	0.99968196841687	0.00	0.188059458810735	0.0399424055105002
NC_001140	uncharacterized protein mRNA	0.00	0.99968196841687	0.00	0.186665018941499	0.043907236576082
NC_001142	PTK2 mRNA	0.00	0.99968196841687	0.00	0.185387704586891	0.0332795595044929	PTK2
NC_001143	APE1 mRNA	0.00	0.99968196841687	0.00	0.184961795692218	0.0371565368017201	APE1
NC_001134	SSE2 mRNA	0.00	0.99968196841687	0.00	0.184787957193597	0.0341349144456525	SSE2
NC_001148	USV1 mRNA	0.00	0.99968196841687	0.00	0.183864163974087	0.0510874061914662	USV1
NC_001136	OSH2 mRNA	0.00	0.99968196841687	0.00	0.183767468331639	0.0322802396021677	OSH2
NC_001137	MIT1 mRNA	0.00	0.99968196841687	0.00	0.183648089961404	0.0336690986218467	MIT1
NC_001145	ISF1 mRNA	0.00	0.99968196841687	0.00	0.183566240217839	0.0507496245640209	ISF1
NC_001136	CIN10 mRNA	0.00	0.99968196841687	0.00	0.182613068943462	0.0450496314392074	CIN10
NC_001145	uncharacterized protein mRNA	0.00	0.99968196841687	0.00	0.181764508359306	0.0367219798945317
NC_001147	GCY1 mRNA	0.00	0.99968196841687	0.00	0.180564577126358	0.0365714283450968	GCY1
NC_001139	EDC1 mRNA	0.00	0.99968196841687	0.00	0.179720216694415	0.0533162540483989	EDC1
NC_001139	RIE1 mRNA	0.00	0.99968196841687	0.00	0.17945177620631	0.0420125143852478	RIE1
NC_001136	THI74 mRNA	0.00	0.99968196841687	0.00	0.179062674396246	0.0558146583932255	THI74
NC_001139	uncharacterized protein mRNA	0.00	0.99968196841687	0.00	0.176772667422706	0.041874480745596
NC_001139	MTL1 mRNA	0.00	0.99968196841687	0.00	0.176609522632729	0.0607876989057058	MTL1
NC_001136	COQ4 mRNA	0.00	0.99968196841687	0.00	0.176602997604992	0.0521139270513087	COQ4
NC_001137	SSA4 mRNA	0.00	0.99968196841687	0.00	0.175789347007435	0.0531744869886608	SSA4
NC_001147	uncharacterized protein mRNA	0.00	0.99968196841687	0.00	0.175386630354953	0.0517800602540243
NC_001144	UPS1 mRNA	0.00	0.99968196841687	0.00	0.175343266059727	0.0573929830251363	UPS1
NC_001139	YPS5 mRNA	0.16	0.685152183303953	0.16	0.174929812408982	0.0148573567058486	YPS5
NC_001142	ROQ1 mRNA	0.00	0.99968196841687	0.00	0.174299887767504	0.0522055317667027	ROQ1
NC_001146	SOL1 mRNA	0.00	0.99968196841687	0.00	0.17402809431092	0.0646814985901303	SOL1
NC_001147	BAG7 mRNA	0.00	0.99968196841687	0.00	0.173168547118927	0.0660023375737672	BAG7
NC_001142	AIM23 mRNA	0.00	0.99968196841687	0.00	0.172938497408719	0.0543606736005065	AIM23
NC_001137	DOT6 mRNA	0.00	0.99968196841687	0.00	0.171841515396412	0.0415540201092932	DOT6
NC_001147	RCN2 mRNA	0.00	0.99968196841687	0.00	0.171576129584104	0.0485728089037186	RCN2
NC_001144	NCW2 mRNA	0.00	0.99968196841687	0.00	0.171371353273923	0.0588653055586173	NCW2
NC_001140	DIA4 mRNA	0.00	0.99968196841687	0.00	0.170715668251187	0.0687838976610132	DIA4
NC_001140	APM2 mRNA	0.00	0.99968196841687	0.00	0.170496323524313	0.0601381968032643	APM2
NC_001134	ATG8 mRNA	0.00	0.99968196841687	0.00	0.170456989372385	0.0572497062620745	ATG8
NC_001145	uncharacterized protein mRNA	0.00	0.99968196841687	0.00	0.169727739342344	0.0336754110754412
NC_001134	SCO1 mRNA	0.00	0.99968196841687	0.00	0.169482779404586	0.0701712938567631	SCO1
NC_001136	INM2 mRNA	0.00	0.99968196841687	0.00	0.168354255733365	0.0634049114113277	INM2
NC_001145	EIS1 mRNA	0.00	0.99968196841687	0.00	0.167912635140423	0.035613850034723	EIS1
NC_001136	SNA4 mRNA	0.00	0.99968196841687	0.00	0.167777046477227	0.0730423858663277	SNA4
NC_001139	CUP2 mRNA	0.00	0.99968196841687	0.00	0.167760524903123	0.0575217334212872	CUP2
NC_001141	Y' element ATP-dependent helicase mRNA	0.00	0.99968196841687	0.00	0.166489905418985	0.0650259838948619
NC_001142	BNA2 mRNA	0.00	0.99968196841687	0.00	0.166280331887927	0.0551954699393101	BNA2
NC_001139	SIP2 mRNA	0.00	0.99968196841687	0.00	0.16614224861511	0.0775358929949565	SIP2
NC_001133	SSA1 mRNA	0.00	0.99968196841687	0.00	0.165008801015265	0.0454339542805913	SSA1
NC_001146	SIS1 mRNA	0.00	0.99968196841687	0.00	0.164817115783178	0.0498831349194316	SIS1
NC_001139	MAL11 mRNA	0.00	0.99968196841687	0.00	0.164135620843926	0.0788941938351047	MAL11
NC_001134	FMT1 mRNA	0.00	0.99968196841687	0.00	0.16346871809576	0.0530492127360595	FMT1
NC_001145	Y' element ATP-dependent helicase mRNA	0.00	0.99968196841687	0.00	0.162962262255343	0.071440670095987
NC_001148	MRPL40 mRNA	0.00	0.99968196841687	0.00	0.162939959987478	0.0741669140376322	MRPL40
NC_001141	PIG2 mRNA	0.00	0.99968196841687	0.00	0.162478575839348	0.0824499297902523	PIG2
NC_001134	COS111 mRNA	0.00	0.99968196841687	0.00	0.162415455135064	0.0847812193521222	COS111
NC_001134	ACH1 mRNA	0.00	0.99968196841687	0.00	0.161484873800281	0.0736388778910373	ACH1
NC_001147	LDS2 mRNA	0.00	0.99968196841687	0.00	0.161035845536875	0.0692304468560284	LDS2
NC_001142	PEX2 mRNA	0.00	0.99968196841687	0.00	0.160429941283212	0.0652436669808228	PEX2
NC_001134	CSH1 mRNA	0.00	0.99968196841687	0.00	0.159687832359813	0.082200210514083	CSH1
NC_001139	PMC1 mRNA	0.00	0.99968196841687	0.00	0.159657783833053	0.0462594243745108	PMC1
NC_001140	uncharacterized protein mRNA	0.00	0.99968196841687	0.00	0.158688398780629	0.0906586764664978
NC_001147	ECM3 mRNA	0.00	0.99968196841687	0.00	0.157672116643022	0.0816965648163614	ECM3
NC_001136	STB3 mRNA	0.00	0.99968196841687	0.00	0.157271332406573	0.0909697963229913	STB3
NC_001145	FPR3 mRNA	0.00	0.99968196841687	0.00	0.157221046064074	0.0581163412199531	FPR3
NC_001144	RFX1 mRNA	0.00	0.99968196841687	0.00	0.156764556356193	0.0957584728515916	RFX1
NC_001135	SYP1 mRNA	0.00	0.99968196841687	0.00	0.156209847183689	0.0915682768835658	SYP1
NC_001148	NCE102 mRNA	0.00	0.99968196841687	0.00	0.155849273403107	0.0541475719803289	NCE102
NC_001142	JSN1 mRNA	0.00	0.99968196841687	0.00	0.155677157188756	0.0688137441516306	JSN1
NC_001145	uncharacterized protein mRNA	0.00	0.99968196841687	0.00	0.155551670617647	0.0986641487743868
NC_001147	MCP1 mRNA	0.00	0.99968196841687	0.00	0.155521766442915	0.0987129221873241	MCP1
NC_001140	uncharacterized protein mRNA	0.00	0.99968196841687	0.00	0.154811406500112	0.0831711882451438
NC_001148	HSP82 mRNA	0.00	0.99968196841687	0.00	0.15445576802867	0.0639928720340031	HSP82
NC_001144	uncharacterized protein mRNA	0.00	0.99968196841687	0.00	0.154409261229178	0.0957401165570091
NC_001133	uncharacterized protein mRNA	0.00	0.99968196841687	0.00	0.154331159712959	0.101406171379364
NC_001147	OPI10 mRNA	0.00	0.99968196841687	0.00	0.153988665107905	0.0942217612143304	OPI10
NC_001137	FCY22 mRNA	0.00	0.99968196841687	0.00	0.15328621098212	0.10300707785991	FCY22
NC_001139	uncharacterized protein mRNA	0.00	0.99968196841687	0.00	0.15308842050929	0.100419369934389
NC_001137	GIP2 mRNA	0.00	0.99968196841687	0.00	0.152872387480713	0.10038356454538	GIP2
NC_001136	THI3 mRNA	0.00	0.99968196841687	0.00	0.152788011231761	0.0760845852422868	THI3
NC_001133	DEP1 mRNA	0.00	0.99968196841687	0.00	0.152787482073112	0.0891743980910975	DEP1
NC_001133	FUN19 mRNA	0.00	0.99968196841687	0.00	0.152579439550682	0.104449381604442	FUN19
NC_001139	ROM1 mRNA	0.00	0.99968196841687	0.00	0.152265300740868	0.0895369447245972	ROM1
NC_001142	ASG7 mRNA	0.00	0.99968196841687	0.00	0.151845290884757	0.103233542867921	ASG7
NC_001140	INM1 mRNA	0.00	0.99968196841687	0.00	0.151595691363578	0.0892637657171203	INM1
NC_001144	BDF1 mRNA	0.00	0.99968196841687	0.00	0.151576391477514	0.0615113198991213	BDF1
NC_001145	uncharacterized protein mRNA	0.00	0.99968196841687	0.00	0.151573104129808	0.0811487673231524
NC_001146	PET494 mRNA	0.00	0.99968196841687	0.00	0.151165052425153	0.0979246092063112	PET494
NC_001136	JIP4 mRNA	0.00	0.99968196841687	0.00	0.151052542400398	0.102454494202468	JIP4
NC_001145	CSI1 mRNA	0.00	0.99968196841687	0.00	0.150652944108571	0.108578461841484	CSI1
NC_001147	HMS1 mRNA	0.00	0.99968196841687	0.00	0.150361565089642	0.087900509306535	HMS1
NC_001148	RLM1 mRNA	0.00	0.99968196841687	0.00	0.150224296636232	0.093546836552558	RLM1
NC_001136	ARG82 mRNA	0.00	0.99968196841687	0.00	0.150137094056547	0.111151317361976	ARG82
NC_001143	uncharacterized protein mRNA	0.00	0.99968196841687	0.00	0.150079064931222	0.0826480974531438
NC_001145	GFD1 mRNA	0.00	0.99968196841687	0.00	0.149469497011251	0.0804386902282549	GFD1
NC_001134	VID24 mRNA	0.00	0.99968196841687	0.00	0.149408941746823	0.0957469860824113	VID24
NC_001133	SEO1 mRNA	0.00	0.99968196841687	0.00	0.148401796467713	0.060317805696478	SEO1
NC_001147	HPF1 mRNA	0.00	0.99968196841687	0.00	0.14835966937167	0.0572055546895346	HPF1
NC_001147	AZF1 mRNA	0.00	0.99968196841687	0.00	0.148355279466294	0.107838468344325	AZF1
NC_001145	MCM1 mRNA	0.00	0.99968196841687	0.00	0.147844193384241	0.0993130597340163	MCM1
NC_001136	GIS1 mRNA	0.00	0.99968196841687	0.00	0.147714283151358	0.114029874355802	GIS1
NC_001140	HXT4 mRNA	0.00	0.99968196841687	0.00	0.147264154636246	0.0821125131141892	HXT4
NC_001136	MFA1 mRNA	0.00	0.99968196841687	0.00	0.147258200098455	0.0496269438747023	MFA1
NC_001141	CSS1 mRNA	0.00	0.99968196841687	0.00	0.147256913395951	0.074455447520458	CSS1
NC_001134	uncharacterized protein mRNA	0.00	0.99968196841687	0.00	0.147237235018388	0.117887637234475
NC_001133	FRT2 mRNA	0.00	0.99968196841687	0.00	0.146877217228653	0.119058981684835	FRT2
NC_001148	ATH1 mRNA	0.00	0.99968196841687	0.00	0.14607828065625	0.118260010496207	ATH1
NC_001142	COS5 mRNA	0.00	0.99968196841687	0.00	0.146077610702238	0.111123342432152	COS5
NC_001144	UBI4 mRNA	0.00	0.99968196841687	0.00	0.144920110890648	0.0633635326966899	UBI4
NC_001145	RSF1 mRNA	0.00	0.99968196841687	0.00	0.144874875461263	0.124237359445495	RSF1
NC_001134	LDH1 mRNA	0.00	0.99968196841687	0.00	0.144689578659733	0.108981519103777	LDH1
NC_001148	ATG29 mRNA	0.00	0.99968196841687	0.00	0.143986683722579	0.126434180452989	ATG29
NC_001136	uncharacterized protein mRNA	0.00	0.99968196841687	0.00	0.143839022059595	0.0951213975157729
NC_001145	RAD52 mRNA	0.00	0.99968196841687	0.00	0.143653956348824	0.111076762332731	RAD52
NC_001134	MEO1 mRNA	0.00	0.99968196841687	0.00	0.143634868830719	0.0802824508551241	MEO1
NC_001137	GTT3 mRNA	0.00	0.99968196841687	0.00	0.14361676484484	0.123112812983826	GTT3
NC_001134	MUD1 mRNA	0.00	0.99968196841687	0.00	0.143576250170588	0.103763516596179	MUD1
NC_001136	HSP31 mRNA	0.00	0.99968196841687	0.00	0.143404416758863	0.109720347400401	HSP31
NC_001142	MNS1 mRNA	0.00	0.99968196841687	0.00	0.143391083559537	0.124395931963663	MNS1
NC_001142	BNA3 mRNA	0.00	0.99968196841687	0.00	0.143240483691678	0.0985223173991396	BNA3
NC_001144	ECM38 mRNA	0.00	0.99968196841687	0.00	0.143236258316238	0.119110973464036	ECM38
NC_001148	PUF2 mRNA	0.00	0.99968196841687	0.00	0.142748553984139	0.113230769334603	PUF2
NC_001136	SWA2 mRNA	0.00	0.99968196841687	0.00	0.142480494231158	0.126263722352967	SWA2
NC_001148	CSR2 mRNA	0.00	0.99968196841687	0.00	0.142464497058558	0.127634708697087	CSR2
NC_001142	BBC1 mRNA	0.00	0.99968196841687	0.00	0.141825542787882	0.108619126975065	BBC1
NC_001140	GRE3 mRNA	0.00	0.99968196841687	0.00	0.141734255801337	0.119996675886988	GRE3
NC_001139	STR3 mRNA	0.00	0.99968196841687	0.00	0.141570657911124	0.122050695800246	STR3
NC_001137	SLX8 mRNA	0.00	0.99968196841687	0.00	0.141443889053326	0.130027972241575	SLX8
NC_001142	ASF1 mRNA	0.00	0.99968196841687	0.00	0.141302569737115	0.112766460000457	ASF1
NC_001135	ADH7 mRNA	0.00	0.99968196841687	0.00	0.140582077574254	0.0978435460087102	ADH7
NC_001147	VHS3 mRNA	0.00	0.99968196841687	0.00	0.140491828888715	0.110462828802084	VHS3
NC_001143	MDH1 mRNA	0.00	0.99968196841687	0.00	0.139046182062047	0.0873906630878234	MDH1
NC_001146	FRE4 mRNA	0.00	0.99968196841687	0.00	0.138961710154521	0.140260215050302	FRE4
NC_001139	AFT1 mRNA	0.00	0.99968196841687	0.00	0.138863877781687	0.138353945494686	AFT1
NC_001147	FIT3 mRNA	0.00	0.99968196841687	0.00	0.138834648135636	0.107321592881431	FIT3
NC_001138	QCR6 mRNA	0.00	0.99968196841687	0.00	0.138551893997278	0.0814301355850469	QCR6
NC_001148	LSP1 mRNA	0.00	0.99968196841687	0.00	0.138507944980228	0.0721488117993468	LSP1
NC_001134	MAL31 mRNA	0.00	0.99968196841687	0.00	0.138403473236319	0.136029328928748	MAL31
NC_001147	GSP2 mRNA	0.00	0.99968196841687	0.00	0.138375744162211	0.137433898550941	GSP2
NC_001136	uncharacterized protein mRNA	0.00	0.99968196841687	0.00	0.138104843426238	0.111725811385218
NC_001142	RAV1 mRNA	0.00	0.99968196841687	0.00	0.138051411650236	0.136471029387709	RAV1
NC_001148	HST2 mRNA	0.00	0.99968196841687	0.00	0.138006706889297	0.120949958277639	HST2
NC_001134	ZTA1 mRNA	0.00	0.99968196841687	0.00	0.137973176754236	0.13173815299183	ZTA1
NC_001134	PKC1 mRNA	0.00	0.99968196841687	0.00	0.137805314586262	0.0984914519359452	PKC1
NC_001142	uncharacterized protein mRNA	0.00	0.99968196841687	0.00	0.137532502599486	0.142565507809722
NC_001140	SOD2 mRNA	0.00	0.99968196841687	0.00	0.137382447049474	0.104929457864358	SOD2
NC_001147	uncharacterized protein mRNA	0.00	0.99968196841687	0.00	0.137360374266719	0.144792714560003
NC_001145	putative peptide hydrolase mRNA	0.00	0.99968196841687	0.00	0.137224407683505	0.132800377952973
NC_001140	NVJ1 mRNA	0.00	0.99968196841687	0.00	0.13712344416406	0.0925171690594652	NVJ1
NC_001141	SDP1 mRNA	0.00	0.99968196841687	0.00	0.136967145154052	0.14617323841642	SDP1
NC_001144	CMG1 mRNA	0.00	0.99968196841687	0.00	0.136866658285543	0.128157798531992	CMG1
NC_001143	MCR1 mRNA	0.00	0.99968196841687	0.00	0.1368581656342	0.0879049888672366	MCR1
NC_001138	SAP155 mRNA	0.00	0.99968196841687	0.00	0.136648167058591	0.111564418115783	SAP155
NC_001147	TMC1 mRNA	0.00	0.99968196841687	0.00	0.136576757702789	0.131615584074942	TMC1
NC_001147	MDM32 mRNA	0.00	0.99968196841687	0.00	0.136390416305223	0.126904403728569	MDM32
NC_001144	ORM2 mRNA	0.00	0.99968196841687	0.00	0.136348360355624	0.110532201688348	ORM2
NC_001144	STP3 mRNA	0.00	0.99968196841687	0.00	0.136309134398424	0.109619838412624	STP3
NC_001137	UBC8 mRNA	0.00	0.99968196841687	0.00	0.13579232952142	0.122037358896449	UBC8
NC_001147	HAP5 mRNA	0.00	0.99968196841687	0.00	0.135550100662952	0.149371041001924	HAP5
NC_001145	ALD2 mRNA	0.00	0.99968196841687	0.00	0.135478075687384	0.149896391022904	ALD2
NC_001146	YPT11 mRNA	0.00	0.99968196841687	0.00	0.1353228081286	0.150426025293777	YPT11
NC_001134	OM14 mRNA	0.00	0.99968196841687	0.00	0.134902014684301	0.12705404502351	OM14
NC_001147	DUF1 mRNA	0.00	0.99968196841687	0.00	0.134702800323572	0.122609550922978	DUF1
NC_001147	PYK2 mRNA	0.00	0.99968196841687	0.00	0.133818974676056	0.154912699270035	PYK2
NC_001138	HAC1 mRNA	0.00	0.99968196841687	0.00	0.133483987183708	0.101807763603599	HAC1
NC_001144	uncharacterized protein mRNA	0.00	0.99968196841687	0.00	0.133429578713776	0.0882910501742876
NC_001134	PCA1 mRNA	0.00	0.99968196841687	0.00	0.133259629153303	0.150934982844248	PCA1
NC_001145	CMP2 mRNA	0.00	0.99968196841687	0.00	0.132833004734338	0.123445190505957	CMP2
NC_001139	RMR1 mRNA	0.00	0.99968196841687	0.00	0.13272535407296	0.15775499831871	RMR1
NC_001140	YSC84 mRNA	0.00	0.99968196841687	0.00	0.132522758487724	0.129552266941259	YSC84
NC_001136	MRP20 mRNA	0.00	0.99968196841687	0.00	0.132324707059317	0.133982929281016	MRP20
NC_001135	uncharacterized protein mRNA	0.00	0.99968196841687	0.00	0.132312597407081	0.160292362436692
NC_001142	Y' element ATP-dependent helicase mRNA	0.00	0.99968196841687	0.00	0.131863505551825	0.138429999082375
NC_001136	SPC110 mRNA	0.00	0.99968196841687	0.00	0.131664914691332	0.116048585343732	SPC110
NC_001134	ATP1 mRNA	0.00	0.99968196841687	0.00	0.131424562815278	0.111137624165502	ATP1
NC_001143	MBR1 mRNA	0.00	0.99968196841687	0.00	0.13141959562024	0.162332236445708	MBR1
NC_001142	MPM1 mRNA	0.00	0.99968196841687	0.00	0.131294392063997	0.159049208354071	MPM1
NC_001137	GPA2 mRNA	0.00	0.99968196841687	0.00	0.130907749474086	0.123762264705845	GPA2
NC_001145	SCS7 mRNA	0.00	0.99968196841687	0.00	0.130736778161427	0.123790039187257	SCS7
NC_001136	FDC1 mRNA	0.00	0.99968196841687	0.00	0.130630840439146	0.140280731125321	FDC1
NC_001136	PDS1 mRNA	0.00	0.99968196841687	0.00	0.130529918243411	0.163382060968547	PDS1
NC_001136	YAP6 mRNA	0.00	0.99968196841687	0.00	0.129989313697976	0.150797954179988	YAP6
NC_001134	RFS1 mRNA	0.00	0.99968196841687	0.00	0.129792502560771	0.0993014792630931	RFS1
NC_001142	uncharacterized protein mRNA	0.00	0.99968196841687	0.00	0.129706307474761	0.168408355403399
NC_001147	YVC1 mRNA	0.00	0.99968196841687	0.00	0.129488119835598	0.134773688185794	YVC1
NC_001146	EAF7 mRNA	0.00	0.99968196841687	0.00	0.12928703206251	0.11169456752966	EAF7
NC_001135	STP22 mRNA	0.00	0.99968196841687	0.00	0.129269349629943	0.164742324226172	STP22
NC_001143	SDH1 mRNA	0.00	0.99968196841687	0.00	0.129249090840307	0.138208940285151	SDH1
NC_001147	CIN5 mRNA	0.00	0.99968196841687	0.00	0.129209879085933	0.164876659965395	CIN5
NC_001143	uncharacterized protein mRNA	0.00	0.99968196841687	0.00	0.129112491503732	0.165546728569658
NC_001134	CYC8 mRNA	0.00	0.99968196841687	0.00	0.129093345640523	0.137510722463944	CYC8
NC_001148	PEP4 mRNA	0.00	0.99968196841687	0.00	0.128734791088494	0.0931313678091213	PEP4
NC_001137	YEF1 mRNA	0.00	0.99968196841687	0.00	0.128734768842377	0.160834366292363	YEF1
NC_001144	APC2 mRNA	0.00	0.99968196841687	0.00	0.128060779525164	0.168351638067514	APC2
NC_001146	AAD14 mRNA	0.00	0.99968196841687	0.00	0.12777799116841	0.174369832898454	AAD14
NC_001141	GUT2 mRNA	0.00	0.99968196841687	0.00	0.127616659772767	0.166161580047907	GUT2
NC_001141	EGH1 mRNA	0.00	0.99968196841687	0.00	0.127362901709641	0.176276811678859	EGH1
NC_001142	DAL5 mRNA	0.00	0.99968196841687	0.00	0.127264003204489	0.175126144425558	DAL5
NC_001134	uncharacterized protein mRNA	0.00	0.99968196841687	0.00	0.12723956519912	0.136630893020735
NC_001135	GID7 mRNA	0.00	0.99968196841687	0.00	0.126969737179487	0.152430585776342	GID7
NC_001147	uncharacterized protein mRNA	0.00	0.99968196841687	0.00	0.126897952627839	0.177615265277192
NC_001145	uncharacterized protein mRNA	0.00	0.99968196841687	0.00	0.126789138331683	0.170500598080266
NC_001145	COX14 mRNA	0.00	0.99968196841687	0.00	0.126780187296202	0.172916567849499	COX14
NC_001137	uncharacterized protein mRNA	0.00	0.99968196841687	0.00	0.126677802972807	0.142086077522171
NC_001134	SEF1 mRNA	0.00	0.99968196841687	0.00	0.126593967179984	0.175555183152247	SEF1
NC_001136	BUG1 mRNA	0.00	0.99968196841687	0.00	0.126063353882633	0.123956716363766	BUG1
NC_001136	SCM3 mRNA	0.00	0.99968196841687	0.00	0.12550919977872	0.182878548477261	SCM3
NC_001144	TAR1 mRNA	0.00	0.99968196841687	0.00	0.125485387731231	0.102925974346357	TAR1
NC_001141	NDC80 mRNA	0.00	0.99968196841687	0.00	0.125321650435856	0.144315999391106	NDC80
NC_001139	NQM1 mRNA	0.00	0.99968196841687	0.00	0.125293186996093	0.181534599983606	NQM1
NC_001137	uncharacterized protein mRNA	0.00	0.99968196841687	0.00	0.125120004667635	0.168247463845217
NC_001147	WHI5 mRNA	0.00	0.99968196841687	0.00	0.124937775199566	0.184100132513248	WHI5
NC_001139	uncharacterized protein mRNA	0.00	0.99968196841687	0.00	0.124877413573393	0.131912964682488
NC_001138	AQY3 mRNA	0.00	0.99968196841687	0.00	0.124852589312082	0.185194841222795	AQY3
NC_001134	SLX1 mRNA	0.00	0.99968196841687	0.00	0.124476050656121	0.185102509507705	SLX1
NC_001145	GAT2 mRNA	0.00	0.99968196841687	0.00	0.124325976422512	0.159069666101595	GAT2
NC_001136	MRPL11 mRNA	0.00	0.99968196841687	0.00	0.124240256021092	0.182840516418413	MRPL11
NC_001136	uncharacterized protein mRNA	0.00	0.99968196841687	0.00	0.12421769363338	0.185157889240327
NC_001137	PRP22 mRNA	0.00	0.99968196841687	0.00	0.124171805086634	0.162768035279586	PRP22
NC_001139	HUA1 mRNA	0.00	0.99968196841687	0.00	0.124138776918835	0.187784695869052	HUA1
NC_001144	SSK1 mRNA	0.00	0.99968196841687	0.00	0.123995250453941	0.165426963338708	SSK1
NC_001141	PFK26 mRNA	0.00	0.99968196841687	0.00	0.123653149317781	0.177241809436518	PFK26
NC_001143	MRP8 mRNA	0.00	0.99968196841687	0.00	0.12364911646558	0.139988527796656	MRP8
NC_001143	NNK1 mRNA	0.00	0.99968196841687	0.00	0.123465517174548	0.171882083524834	NNK1
NC_001142	MHP1 mRNA	0.00	0.99968196841687	0.00	0.123342127612151	0.175061135221324	MHP1
NC_001133	PSK1 mRNA	0.00	0.99968196841687	0.00	0.123132566292973	0.148822711488486	PSK1
NC_001145	YPK2 mRNA	0.00	0.99968196841687	0.00	0.123103154823668	0.179937228879497	YPK2
NC_001134	NGR1 mRNA	0.00	0.99968196841687	0.00	0.122962982538715	0.174768853932756	NGR1
NC_001146	uncharacterized protein mRNA	0.00	0.99968196841687	0.00	0.122628648741803	0.189502108347018
NC_001139	uncharacterized protein mRNA	0.00	0.99968196841687	0.00	0.122395916671371	0.152660689539362
NC_001147	SDH5 mRNA	0.00	0.99968196841687	0.00	0.122395832467601	0.186535917133299	SDH5
NC_001144	DCS1 mRNA	0.00	0.99968196841687	0.00	0.122322377429969	0.162772887632095	DCS1
NC_001141	PDR11 mRNA	0.00	0.99968196841687	0.00	0.122285487612838	0.192701683421626	PDR11
NC_001134	GIP1 mRNA	0.00	0.99968196841687	0.00	0.121776494105078	0.187292776049064	GIP1
NC_001136	NTH1 mRNA	0.00	0.99968196841687	0.00	0.121371328722092	0.133083436376815	NTH1
NC_001141	XBP1 mRNA	0.00	0.99968196841687	0.00	0.121169232288119	0.188002878212385	XBP1
NC_001145	TPS3 mRNA	0.00	0.99968196841687	0.00	0.121149768192632	0.1712922348178	TPS3
NC_001139	VID30 mRNA	0.00	0.99968196841687	0.00	0.121070057334943	0.165908808656906	VID30
NC_001135	ABP1 mRNA	0.00	0.99968196841687	0.00	0.120900845797329	0.165555491579337	ABP1
NC_001144	PSR1 mRNA	0.00	0.99968196841687	0.00	0.120651308124673	0.179225627512835	PSR1
NC_001143	MNN4 mRNA	0.00	0.99968196841687	0.00	0.120414056696522	0.154631704935097	MNN4
NC_001145	GID8 mRNA	0.00	0.99968196841687	0.00	0.120172253589394	0.145679501565511	GID8
NC_001144	HCR1 mRNA	0.00	0.99968196841687	0.00	0.119956699145527	0.172089966811787	HCR1
NC_001143	MIA40 mRNA	0.00	0.99968196841687	0.00	0.119754815431765	0.123163785384108	MIA40
NC_001139	CBP4 mRNA	0.00	0.99968196841687	0.00	0.119590490651194	0.188225238347644	CBP4
NC_001141	CST6 mRNA	0.00	0.99968196841687	0.00	0.119454142196021	0.177107323488882	CST6
NC_001143	SDS22 mRNA	0.00	0.99968196841687	0.00	0.119423967609062	0.183682349756919	SDS22
NC_001143	MYO3 mRNA	0.00	0.99968196841687	0.00	0.119241295580067	0.189136539185841	MYO3
NC_001138	RRT5 mRNA	0.00	0.99968196841687	0.00	0.119116435422691	0.118863127702485	RRT5
NC_001147	WTM1 mRNA	0.00	0.99968196841687	0.00	0.118663458184883	0.161915875256405	WTM1
NC_001136	NOP6 mRNA	0.00	0.99968196841687	0.00	0.118179574781926	0.102590116361701	NOP6
NC_001148	ATG21 mRNA	0.00	0.99968196841687	0.00	0.118091673081425	0.176801447225962	ATG21
NC_001136	HDA2 mRNA	0.00	0.99968196841687	0.00	0.118057155317713	0.190182928079274	HDA2
NC_001138	Y' element ATP-dependent helicase mRNA	0.00	0.99968196841687	0.00	0.117808518559873	0.206960664450418
NC_001136	CAD1 mRNA	0.00	0.99968196841687	0.00	0.117496981342256	0.21227205363625	CAD1
NC_001143	OAR1 mRNA	0.00	0.99968196841687	0.00	0.117404614788925	0.189647944385514	OAR1
NC_001144	uncharacterized protein mRNA	0.00	0.99968196841687	0.00	0.116746424132178	0.213641632378106
NC_001139	PGD1 mRNA	0.00	0.99968196841687	0.00	0.116588709533367	0.20863898271887	PGD1
NC_001140	KEL1 mRNA	0.00	0.99968196841687	0.00	0.116526014546371	0.188230100872214	KEL1
NC_001144	KNS1 mRNA	0.00	0.99968196841687	0.00	0.116466872829424	0.204145378696958	KNS1
NC_001145	ESC1 mRNA	0.00	0.99968196841687	0.00	0.116174407834981	0.187578488652417	ESC1
NC_001139	PXR1 mRNA	0.00	0.99968196841687	0.00	0.116140675284895	0.180879322720637	PXR1
NC_001140	CRP1 mRNA	0.00	0.99968196841687	0.00	0.116085435484326	0.129801683555442	CRP1
NC_001144	SSA2 mRNA	0.00	0.99968196841687	0.00	0.116084723171997	0.164072421066225	SSA2
NC_001137	FMP10 mRNA	0.00	0.99968196841687	0.00	0.115998976476066	0.190955924880556	FMP10
NC_001134	SMP1 mRNA	0.00	0.99968196841687	0.00	0.115974926596475	0.20006441238782	SMP1
NC_001148	PCL8 mRNA	0.00	0.99968196841687	0.00	0.115828404619617	0.217890897020517	PCL8
NC_001144	PSR2 mRNA	0.00	0.99968196841687	0.00	0.115605402699001	0.201554141428736	PSR2
NC_001141	CAP2 mRNA	0.00	0.99968196841687	0.00	0.115400234733543	0.167237417854449	CAP2
NC_001141	VLD1 mRNA	0.00	0.99968196841687	0.00	0.115273396274496	0.170865269317653	VLD1
NC_001141	SUC2 mRNA	0.00	0.99968196841687	0.00	0.115217439443184	0.200319152556271	SUC2
NC_001134	MAP2 mRNA	0.00	0.99968196841687	0.00	0.114952908537287	0.155170141119237	MAP2
NC_001138	ERJ5 mRNA	0.00	0.99968196841687	0.00	0.114859040855027	0.176797643745229	ERJ5
NC_001136	PPZ2 mRNA	0.00	0.99968196841687	0.00	0.114568789948109	0.21686975967418	PPZ2
NC_001141	VHS2 mRNA	0.00	0.99968196841687	0.00	0.114491283861959	0.201988415182108	VHS2
NC_001138	uncharacterized protein mRNA	0.00	0.99968196841687	0.00	0.114428378930582	0.201483727928185
NC_001143	SSH4 mRNA	0.00	0.99968196841687	0.00	0.114399920637011	0.215628353103946	SSH4
NC_001146	PUL3 mRNA	0.00	0.99968196841687	0.00	0.1142709462611	0.198711231933131	PUL3
NC_001147	MHF1 mRNA	0.00	0.99968196841687	0.00	0.114142926665308	0.223980904686914	MHF1
NC_001147	SIA1 mRNA	0.00	0.99968196841687	0.00	0.113867031915412	0.207663906545679	SIA1
NC_001148	LGE1 mRNA	0.00	0.99968196841687	0.00	0.113664765388816	0.220911595489972	LGE1
NC_001145	EPO1 mRNA	0.00	0.99968196841687	0.00	0.113394861553879	0.209149023146426	EPO1
NC_001144	DUS4 mRNA	0.00	0.99968196841687	0.00	0.113378472974084	0.199943935349381	DUS4
NC_001147	STD1 mRNA	0.00	0.99968196841687	0.00	0.113212702875393	0.201734656120515	STD1
NC_001148	uncharacterized protein mRNA	0.00	0.99968196841687	0.00	0.113186247786572	0.163708162129342
NC_001134	HEK2 mRNA	0.00	0.99968196841687	0.00	0.113105983011013	0.163761381608211	HEK2
NC_001144	VPS34 mRNA	0.00	0.99968196841687	0.00	0.113009642549233	0.214870052093928	VPS34
NC_001144	SYM1 mRNA	0.00	0.99968196841687	0.00	0.11287398032875	0.216761874865057	SYM1
NC_001147	WTM2 mRNA	0.00	0.99968196841687	0.00	0.11281870931013	0.203863846616678	WTM2
NC_001134	COQ21 mRNA	0.00	0.99968196841687	0.00	0.11280894823697	0.225614561567111	COQ21
NC_001146	PFS2 mRNA	0.00	0.99968196841687	0.00	0.112804421255081	0.226119578996233	PFS2
NC_001145	uncharacterized protein mRNA	0.00	0.99968196841687	0.00	0.112463428303884	0.218757852250514
NC_001136	KGD2 mRNA	0.00	0.99968196841687	0.00	0.112397450882539	0.175876740904003	KGD2
NC_001136	PAM1 mRNA	0.00	0.99968196841687	0.00	0.112010968294218	0.198626726327281	PAM1
NC_001142	URA8 mRNA	0.00	0.99968196841687	0.00	0.111961438102644	0.198240593364819	URA8
NC_001134	PRX1 mRNA	0.00	0.99968196841687	0.00	0.111954238180754	0.181614922464848	PRX1
NC_001134	uncharacterized protein mRNA	0.00	0.99968196841687	0.00	0.111893416095457	0.182772824736686
NC_001142	UBX6 mRNA	0.00	0.99968196841687	0.00	0.111838336510409	0.206415058236957	UBX6
NC_001141	INA22 mRNA	0.00	0.99968196841687	0.00	0.111823915302207	0.231027656668854	INA22
NC_001134	AST1 mRNA	0.00	0.99968196841687	0.00	0.111775202442124	0.208743863860875	AST1
NC_001136	HEM25 mRNA	0.00	0.99968196841687	0.00	0.111674862673927	0.226857342746547	HEM25
NC_001148	FMP40 mRNA	0.00	0.99968196841687	0.00	0.111516206365884	0.236714913697645	FMP40
NC_001136	SDH6 mRNA	0.00	0.99968196841687	0.00	0.111250249778309	0.234450083362313	SDH6
NC_001147	FAA1 mRNA	0.00	0.99968196841687	0.00	0.111197370161384	0.157214011366944	FAA1
NC_001140	VMR1 mRNA	0.00	0.99968196841687	0.00	0.111134888449434	0.232765764503363	VMR1
NC_001143	JEN1 mRNA	0.00	0.99968196841687	0.00	0.111024188681065	0.238376681672173	JEN1
NC_001134	TBS1 mRNA	0.00	0.99968196841687	0.00	0.110666167109308	0.23371937792399	TBS1
NC_001139	KEL2 mRNA	0.00	0.99968196841687	0.00	0.110646518737161	0.236935168871748	KEL2
NC_001141	ULP2 mRNA	0.00	0.99968196841687	0.00	0.110633014636873	0.228846964508799	ULP2
NC_001143	FLO10 mRNA	0.00	0.99968196841687	0.00	0.110371700364548	0.22203472894728	FLO10
NC_001145	MGR3 mRNA	0.00	0.99968196841687	0.00	0.110193872324442	0.212924945488699	MGR3
NC_001142	IRC18 mRNA	0.00	0.99968196841687	0.00	0.110188221001399	0.199253753545672	IRC18
NC_001134	SEA4 mRNA	0.00	0.99968196841687	0.00	0.110012170749008	0.231053408276194	SEA4
NC_001148	CMR3 mRNA	0.00	0.99968196841687	0.00	0.109980116500629	0.242655519816674	CMR3
NC_001141	RRD1 mRNA	0.00	0.99968196841687	0.00	0.109841616870326	0.222834705502622	RRD1
NC_001139	ATG1 mRNA	0.00	0.99968196841687	0.00	0.109798041052194	0.242369261566641	ATG1
NC_001139	YTA7 mRNA	0.00	0.99968196841687	0.00	0.109744367038732	0.198015072337608	YTA7
NC_001142	FBP26 mRNA	0.00	0.99968196841687	0.00	0.109585342711755	0.188640002070841	FBP26
NC_001144	APC9 mRNA	0.00	0.99968196841687	0.00	0.109508122744348	0.245250986216795	APC9
NC_001142	aldo-keto reductase superfamily protein mRNA	0.00	0.99968196841687	0.00	0.109271779668869	0.191149506678597
NC_001136	SDH4 mRNA	0.00	0.99968196841687	0.00	0.109233090558715	0.208679910054341	SDH4
NC_001140	ETP1 mRNA	0.00	0.99968196841687	0.00	0.109087729681694	0.241146718022162	ETP1
NC_001140	ROF1 mRNA	0.00	0.99968196841687	0.00	0.109023664487647	0.221332888321237	ROF1
NC_001144	RED1 mRNA	0.00	0.99968196841687	0.00	0.108992947531703	0.247018607496548	RED1
NC_001144	uncharacterized protein mRNA	0.00	0.99968196841687	0.00	0.10898313317704	0.127302397706368
NC_001138	MIL1 mRNA	0.00	0.99968196841687	0.00	0.108953767606314	0.207305845189508	MIL1
NC_001140	PPE1 mRNA	0.00	0.99968196841687	0.00	0.108907839632327	0.247888279276445	PPE1
NC_001145	MRPL24 mRNA	0.00	0.99968196841687	0.00	0.108904180562704	0.230041497962121	MRPL24
NC_001134	UGA2 mRNA	0.00	0.99968196841687	0.00	0.108860391328521	0.204985449382086	UGA2
NC_001146	ARK1 mRNA	0.00	0.99968196841687	0.00	0.108751432223447	0.220680823483112	ARK1
NC_001144	MSC3 mRNA	0.00	0.99968196841687	0.00	0.108633790401569	0.222996137475342	MSC3
NC_001147	RPB11 mRNA	0.00	0.99968196841687	0.00	0.108566857149813	0.20109182303431	RPB11
NC_001144	MDL1 mRNA	0.00	0.99968196841687	0.00	0.108505162270772	0.220426352511442	MDL1
NC_001148	SET6 mRNA	0.00	0.99968196841687	0.00	0.108396280380619	0.228591774121538	SET6
NC_001134	SLA1 mRNA	0.00	0.99968196841687	0.00	0.108392841454019	0.217765904254281	SLA1
NC_001138	MOB2 mRNA	0.00	0.99968196841687	0.00	0.108375267264206	0.238130647154088	MOB2
NC_001147	uncharacterized protein mRNA	0.00	0.99968196841687	0.00	0.108199051686313	0.230791809428479
NC_001141	PAN1 mRNA	0.00	0.99968196841687	0.00	0.108008429388264	0.226281519477531	PAN1
NC_001147	TFB6 mRNA	0.00	0.99968196841687	0.00	0.107995156133911	0.236557455480475	TFB6
NC_001148	BSP1 mRNA	0.00	0.99968196841687	0.00	0.107991286797189	0.251406292018815	BSP1
NC_001147	RSB1 mRNA	0.00	0.99968196841687	0.00	0.107918750082311	0.250903533603442	RSB1
NC_001142	HSP150 mRNA	0.00	0.99968196841687	0.00	0.107916682907116	0.198683229420531	HSP150
NC_001144	KIN2 mRNA	0.00	0.99968196841687	0.00	0.107751434426973	0.206465292588141	KIN2
NC_001139	uncharacterized protein mRNA	0.00	0.99968196841687	0.00	0.107732396785509	0.252837591936218
NC_001143	HEL1 mRNA	0.00	0.99968196841687	0.00	0.1077084563498	0.239355194919396	HEL1
NC_001147	SLD7 mRNA	0.00	0.99968196841687	0.00	0.1074808690198	0.251509620319555	SLD7
NC_001147	VAM10 mRNA	0.00	0.99968196841687	0.00	0.107422621058867	0.252134694310294	VAM10
NC_001139	CLD1 mRNA	0.00	0.99968196841687	0.00	0.107121319243219	0.241097079218921	CLD1
NC_001134	EDE1 mRNA	0.00	0.99968196841687	0.00	0.106936011211139	0.198197259119501	EDE1
NC_001137	KRE29 mRNA	0.00	0.99968196841687	0.00	0.106758236521922	0.242930708003677	KRE29
NC_001139	UGA1 mRNA	0.00	0.99968196841687	0.00	0.106576014368535	0.205775931622603	UGA1
NC_001147	YRM1 mRNA	0.00	0.99968196841687	0.00	0.106492447019234	0.23689745678997	YRM1
NC_001140	MRP4 mRNA	0.00	0.99968196841687	0.00	0.106290944941529	0.247809294687788	MRP4
NC_001143	SKA1 mRNA	0.00	0.99968196841687	0.00	0.106262948744067	0.24135111042414	SKA1
NC_001147	TFC7 mRNA	0.00	0.99968196841687	0.00	0.106203848386983	0.222727755158214	TFC7
NC_001148	YAH1 mRNA	0.00	0.99968196841687	0.00	0.106008271936783	0.253431459344584	YAH1
NC_001147	DPI34 mRNA	0.00	0.99968196841687	0.00	0.105837330341013	0.228393663623774	DPI34
NC_001141	CSM2 mRNA	0.00	0.99968196841687	0.00	0.105810874702495	0.196292191396349	CSM2
NC_001136	SSY1 mRNA	0.00	0.99968196841687	0.00	0.105807130432871	0.250889626674607	SSY1
NC_001140	uncharacterized protein mRNA	0.00	0.99968196841687	0.00	0.105771855996699	0.225685287530132
NC_001148	HPA2 mRNA	0.00	0.99968196841687	0.00	0.105570450190222	0.10291253546615	HPA2
NC_001144	VRP1 mRNA	0.00	0.99968196841687	0.00	0.105520721685325	0.23496171901508	VRP1
NC_001148	RQC2 mRNA	0.00	0.99968196841687	0.00	0.105296039514462	0.237419034861088	RQC2
NC_001142	LSB6 mRNA	0.00	0.99968196841687	0.00	0.105291941773609	0.26384658697	LSB6
NC_001137	PCL6 mRNA	0.00	0.99968196841687	0.00	0.10522319179018	0.23999543843172	PCL6
NC_001136	SED1 mRNA	0.00	0.99968196841687	0.00	0.105104851241223	0.243237420123784	SED1
NC_001135	PTC6 mRNA	0.00	0.99968196841687	0.00	0.105059514653638	0.251432169719422	PTC6
NC_001144	SDH2 mRNA	0.00	0.99968196841687	0.00	0.105034640757982	0.224462882076693	SDH2
NC_001144	PAU23 mRNA	0.00	0.99968196841687	0.00	0.104671791689934	0.193768672406682	PAU23
NC_001141	SGA1 mRNA	0.00	0.99968196841687	0.00	0.104288309493905	0.235148056017479	SGA1
NC_001134	PBP2 mRNA	0.00	0.99968196841687	0.00	0.104185142198599	0.268488922414486	PBP2
NC_001147	GAL11 mRNA	0.00	0.99968196841687	0.00	0.104184658128202	0.250648902806271	GAL11
NC_001145	NGL3 mRNA	0.00	0.99968196841687	0.00	0.104076788859593	0.247538782602577	NGL3
NC_001137	BMH1 mRNA	0.00	0.99968196841687	0.00	0.104070201395574	0.179333354712271	BMH1
NC_001136	GUD1 mRNA	0.00	0.99968196841687	0.00	0.10397857627305	0.269521479739908	GUD1
NC_001148	gag protein mRNA	0.00	0.99968196841687	0.00	0.103844131075385	0.215008568036448
NC_001139	uncharacterized protein mRNA	0.00	0.99968196841687	0.00	0.103791420985995	0.251121612777992
NC_001141	POG1 mRNA	0.00	0.99968196841687	0.00	0.10377103076368	0.267870823926298	POG1
NC_001141	uncharacterized protein mRNA	0.00	0.99968196841687	0.00	0.103758693978519	0.254552945816552
NC_001136	TSA2 mRNA	0.00	0.99968196841687	0.00	0.103619633353961	0.270078473307923	TSA2
NC_001137	PTC2 mRNA	0.00	0.99968196841687	0.00	0.103526474703837	0.208515530834012	PTC2
NC_001145	ATR2 mRNA	0.00	0.99968196841687	0.00	0.103517914827749	0.265267094418071	ATR2
NC_001134	uncharacterized protein mRNA	0.00	0.99968196841687	0.00	0.103089351034458	0.18223994313218
NC_001148	LCL1 mRNA	0.00	0.99968196841687	0.00	0.103058456331643	0.26860290902209	LCL1
NC_001135	ERS1 mRNA	0.00	0.99968196841687	0.00	0.10303136382467	0.268921708900364	ERS1
NC_001144	REC102 mRNA	0.00	0.99968196841687	0.00	0.1028831152422	0.226128523770021	REC102
NC_001142	SNX4 mRNA	0.00	0.99968196841687	0.00	0.102876538959522	0.232954556575269	SNX4
NC_001145	RPL15B mRNA	0.00	0.99968196841687	0.00	0.102823470734008	0.237552910311742	RPL15B
NC_001136	SUM1 mRNA	0.00	0.99968196841687	0.00	0.102695363992795	0.235200738554856	SUM1
NC_001145	PEX12 mRNA	0.00	0.99968196841687	0.00	0.102598669412199	0.262706861897838	PEX12
NC_001148	TOM5 mRNA	0.00	0.99968196841687	0.00	0.102476141612391	0.259555162447214	TOM5
NC_001139	PRM8 mRNA	0.00	0.99968196841687	0.00	0.102438394053709	0.263898818072145	PRM8
NC_001135	RDS1 mRNA	0.00	0.99968196841687	0.00	0.102320197376077	0.277485704536848	RDS1
NC_001146	MKS1 mRNA	0.00	0.99968196841687	0.00	0.102309187602192	0.256383967006269	MKS1
NC_001134	metallo-dependent hydrolase superfamily protein mRNA	0.00	0.99968196841687	0.00	0.102235167176638	0.236596567957107
NC_001139	LSB1 mRNA	0.00	0.99968196841687	0.00	0.102216514593097	0.243477958006919	LSB1
NC_001134	uncharacterized protein mRNA	0.00	0.99968196841687	0.00	0.102206867664742	0.263571159452406
NC_001136	AFR1 mRNA	0.00	0.99968196841687	0.00	0.102119427220259	0.258760045539258	AFR1
NC_001135	SNT1 mRNA	0.00	0.99968196841687	0.00	0.101906273350196	0.228816232518841	SNT1
NC_001144	SHH4 mRNA	0.00	0.99968196841687	0.00	0.101663926022319	0.207180394369507	SHH4
NC_001136	RGA2 mRNA	0.00	0.99968196841687	0.00	0.101626062609606	0.232814545999259	RGA2
NC_001145	PAH1 mRNA	0.00	0.99968196841687	0.00	0.101560119094835	0.266591141412935	PAH1
NC_001143	SRX1 mRNA	0.00	0.99968196841687	0.00	0.101492194575217	0.143628115089389	SRX1
NC_001138	AIP5 mRNA	0.00	0.99968196841687	0.00	0.101347616505925	0.202584803420067	AIP5
NC_001133	SWH1 mRNA	0.00	0.99968196841687	0.00	0.101208381569093	0.242707531194595	SWH1
NC_001145	uncharacterized protein mRNA	0.00	0.99968196841687	0.00	0.101059715919087	0.257617484431329
NC_001144	uncharacterized protein mRNA	0.00	NA	0.00	0.10102645974012	0.030670056093586
NC_001142	DLS1 mRNA	0.00	0.99968196841687	0.00	0.100926042777909	0.274178110678835	DLS1
NC_001141	MET28 mRNA	0.00	0.99968196841687	0.00	0.100918198295346	0.269147259636606	MET28
NC_001136	AAD4 mRNA	0.00	0.99968196841687	0.00	0.1007008777765	0.277442994528282	AAD4
NC_001145	MOT3 mRNA	0.00	0.99968196841687	0.00	0.100277650979924	0.24394269013467	MOT3
NC_001140	SBP1 mRNA	0.00	0.99968196841687	0.00	0.100124500490028	0.235024227936518	SBP1
NC_001137	GAL83 mRNA	0.00	0.99968196841687	0.00	0.100123074739695	0.258416298334509	GAL83
NC_001145	putative glutamine--fructose-6-phosphate transaminase mRNA	0.00	0.99968196841687	0.00	0.099993460974096	0.161656974832236
NC_001142	JHD2 mRNA	0.00	0.99968196841687	0.00	0.0997582057402335	0.289864811369663	JHD2
NC_001138	MDJ1 mRNA	0.00	0.99968196841687	0.00	0.0996548796894094	0.246414393103137	MDJ1
NC_001146	S-adenosylmethionine-dependent methyltransferase mRNA	0.00	0.99968196841687	0.00	0.0994572078781928	0.247827419309411
NC_001135	LRE1 mRNA	0.00	0.99968196841687	0.00	0.0992532579043068	0.266724675623097	LRE1
NC_001138	RIM15 mRNA	0.00	0.99968196841687	0.00	0.0992275383212318	0.257999955485648	RIM15
NC_001141	QDR2 mRNA	0.00	0.99968196841687	0.00	0.0992146842610094	0.19446138075327	QDR2
NC_001136	BAP3 mRNA	0.00	0.99968196841687	0.00	0.0991730325895271	0.193604060895034	BAP3
NC_001134	ATG42 mRNA	0.00	0.99968196841687	0.00	0.0991314411681953	0.245566805925918	ATG42
NC_001148	MAY24 mRNA	0.00	0.99968196841687	0.00	0.0991264545930213	0.209350838995722	MAY24
NC_001134	AKL1 mRNA	0.00	0.99968196841687	0.00	0.0989208546199817	0.233134820934128	AKL1
NC_001147	THP1 mRNA	0.00	0.99968196841687	0.00	0.0988416725752895	0.293194434633411	THP1
NC_001134	SPT7 mRNA	0.00	0.99968196841687	0.00	0.0988313974836516	0.220295386425946	SPT7
NC_001146	ATG2 mRNA	0.00	0.99968196841687	0.00	0.09876986156333	0.29410475750979	ATG2
NC_001147	TGL5 mRNA	0.00	0.99968196841687	0.00	0.0986873346906299	0.278594177728045	TGL5
NC_001134	MED8 mRNA	0.00	0.99968196841687	0.00	0.098668390865625	0.280361925867628	MED8
NC_001139	uncharacterized protein mRNA	0.00	0.99968196841687	0.00	0.0985564847111867	0.22920403751547
NC_001148	SYH1 mRNA	0.00	0.99968196841687	0.00	0.0984130866899019	0.235301169726429	SYH1
NC_001141	KGD1 mRNA	0.00	0.99968196841687	0.00	0.0980071441260727	0.235157547365354	KGD1
NC_001140	IRE1 mRNA	0.00	0.99968196841687	0.00	0.0979486242480159	0.286287334656981	IRE1
NC_001145	TAF8 mRNA	0.00	0.99968196841687	0.00	0.097939398017673	0.281166956112302	TAF8
NC_001136	RMD5 mRNA	0.00	0.99968196841687	0.00	0.0978267249053286	0.283346358718834	RMD5
NC_001148	HHO1 mRNA	0.00	0.99968196841687	0.00	0.0974919235439519	0.276366129750205	HHO1
NC_001134	ETR1 mRNA	0.00	0.99968196841687	0.00	0.0974491377423732	0.245099752042276	ETR1
NC_001137	BCK2 mRNA	0.00	0.99968196841687	0.00	0.0973207268597198	0.255528585317831	BCK2
NC_001136	SIT4 mRNA	0.00	0.99968196841687	0.00	0.0972472651289708	0.262503756372087	SIT4
NC_001137	EDC2 mRNA	0.00	0.99968196841687	0.00	0.0970720286852183	0.295344798463848	EDC2
NC_001139	SEC9 mRNA	0.00	0.99968196841687	0.00	0.0969470874860392	0.25240402196494	SEC9
NC_001142	PRY1 mRNA	0.00	0.99968196841687	0.00	0.0969318206798731	0.263363592852984	PRY1
NC_001136	PFU1 mRNA	0.00	0.99968196841687	0.00	0.0967420345926973	0.257221174446465	PFU1
NC_001139	PIL1 mRNA	0.00	0.99968196841687	0.00	0.096688877623213	0.220853861847177	PIL1
NC_001137	ZRG8 mRNA	0.00	0.99968196841687	0.00	0.0965828740688222	0.302923242837887	ZRG8
NC_001136	MRX9 mRNA	0.00	0.99968196841687	0.00	0.0964672642295704	0.276844124247338	MRX9
NC_001146	MDG1 mRNA	0.00	0.99968196841687	0.00	0.0964278217726417	0.236065574511786	MDG1
NC_001140	GUT1 mRNA	0.00	0.99968196841687	0.00	0.0964186865647145	0.284704410253988	GUT1
NC_001148	HAA1 mRNA	0.00	0.99968196841687	0.00	0.0962425057609793	0.259831318647545	HAA1
NC_001145	YML6 mRNA	0.00	0.99968196841687	0.00	0.0961903048994827	0.303047014532807	YML6
NC_001139	AGA2 mRNA	0.00	0.99968196841687	0.00	0.096165399689865	0.280124262792584	AGA2
NC_001144	Y' element ATP-dependent helicase mRNA	0.00	0.99968196841687	0.00	0.0961369952243223	0.289934481041596
NC_001139	DST1 mRNA	0.00	0.99968196841687	0.00	0.0961032563888935	0.249366949008096	DST1
NC_001145	SEG1 mRNA	0.00	0.99968196841687	0.00	0.0960183463334536	0.285303868844855	SEG1
NC_001135	FUB1 mRNA	0.00	0.99968196841687	0.00	0.0959180285186268	0.286250427970694	FUB1
NC_001142	uncharacterized protein mRNA	0.00	NA	0.00	0.0958248246762338	0.0717310220975826
NC_001142	FMP33 mRNA	0.00	0.99968196841687	0.00	0.0957273708300293	0.306964616598984	FMP33
NC_001144	HMG2 mRNA	0.00	0.99968196841687	0.00	0.0957181831059165	0.26229388835311	HMG2
NC_001136	EAF1 mRNA	0.00	0.99968196841687	0.00	0.095691617636861	0.295332532454212	EAF1
NC_001144	AFB1 mRNA	0.00	0.99968196841687	0.00	0.0956853501776758	0.304362690923321	AFB1
NC_001147	VPS17 mRNA	0.00	0.99968196841687	0.00	0.0956198641747431	0.264229691991957	VPS17
NC_001141	uncharacterized protein mRNA	0.00	0.99968196841687	0.00	0.0955845692257875	0.301009225281846
NC_001147	GDS1 mRNA	0.00	0.99968196841687	0.00	0.095527702713614	0.264266729211776	GDS1
NC_001133	BDH1 mRNA	0.00	0.99968196841687	0.00	0.0955069785987345	0.217425840447011	BDH1
NC_001134	PEP1 mRNA	0.00	0.99968196841687	0.00	0.0954911043586675	0.256283014859368	PEP1
NC_001134	ATG14 mRNA	0.00	0.99968196841687	0.00	0.0954213349031359	0.300316916089454	ATG14
NC_001145	uncharacterized protein mRNA	0.00	0.99968196841687	0.00	0.0952857704380051	0.303794026357113
NC_001134	17-beta-hydroxysteroid dehydrogenase-like protein mRNA	0.00	0.99968196841687	0.00	0.0952222414246432	0.253694023576051
NC_001134	uncharacterized protein mRNA	0.00	0.99968196841687	0.00	0.095088972686728	0.286630766377012
NC_001148	GCR1 mRNA	0.00	0.99968196841687	0.00	0.0948770202382492	0.24131042654823	GCR1
NC_001145	AVO2 mRNA	0.00	0.99968196841687	0.00	0.0947726311355301	0.314144493225132	AVO2
NC_001145	STB2 mRNA	0.00	0.99968196841687	0.00	0.0946599737576513	0.314111294198366	STB2
NC_001136	HEM13 mRNA	0.00	0.99968196841687	0.00	0.0944667036036169	0.249510162096778	HEM13
NC_001147	IRC10 mRNA	0.00	0.99968196841687	0.00	0.0941874836722145	0.298024449983483	IRC10
NC_001136	LRS4 mRNA	0.00	0.99968196841687	0.00	0.0941178394704147	0.31588962933137	LRS4
NC_001141	uncharacterized protein mRNA	0.00	0.99968196841687	0.00	0.0940074098438342	0.284973174070017
NC_001140	YNG2 mRNA	0.00	0.99968196841687	0.00	0.0939561913332441	0.29357926066797	YNG2
NC_001145	PAI3 mRNA	0.00	0.99968196841687	0.00	0.0939015575408347	0.312554271166219	PAI3
NC_001138	DDI2 mRNA	0.00	0.99968196841687	0.00	0.093883837528903	0.234496192906775	DDI2
NC_001137	PHM8 mRNA	0.00	0.99968196841687	0.00	0.0937278334405671	0.300972201157599	PHM8
NC_001142	ESS1 mRNA	0.00	0.99968196841687	0.00	0.0936941210626607	0.266455010677043	ESS1
NC_001141	AIM19 mRNA	0.00	0.99968196841687	0.00	0.0936632295118582	0.317773168413676	AIM19
NC_001143	KKQ8 mRNA	0.00	0.99968196841687	0.00	0.093216362824788	0.312757906450105	KKQ8
NC_001147	MSN1 mRNA	0.00	0.99968196841687	0.00	0.0930059325846216	0.310562170036401	MSN1
NC_001136	PKH3 mRNA	0.00	0.99968196841687	0.00	0.0930022059502757	0.287748856616404	PKH3
NC_001147	uncharacterized protein mRNA	0.00	NA	0.00	0.0929522083303697	0.0079894394248052
NC_001144	PEX30 mRNA	0.00	0.99968196841687	0.00	0.0928695360903784	0.295680690834823	PEX30
NC_001146	NAR1 mRNA	0.00	0.99968196841687	0.00	0.0925052462621549	0.31652448842272	NAR1
NC_001138	uncharacterized protein mRNA	0.00	0.99968196841687	0.00	0.0924414304369405	0.326453375143876
NC_001135	IMG1 mRNA	0.00	0.99968196841687	0.00	0.0923601789675668	0.311361731404124	IMG1
NC_001136	REG1 mRNA	0.00	0.99968196841687	0.00	0.0923322581835499	0.229522839887011	REG1
NC_001143	IXR1 mRNA	0.00	0.99968196841687	0.00	0.0921855851867495	0.302829456328084	IXR1
NC_001134	IML3 mRNA	0.00	0.99968196841687	0.00	0.0921630096834507	0.309758876025129	IML3
NC_001139	MPO1 mRNA	0.00	0.99968196841687	0.00	0.0921218387875126	0.328143091664578	MPO1
NC_001147	ABP140 mRNA	0.00	0.99968196841687	0.00	0.0921208468081992	0.281858602317696	ABP140
NC_001136	ASF2 mRNA	0.00	0.99968196841687	0.00	0.0920966125836171	0.320603403549529	ASF2
NC_001142	IBA57 mRNA	0.00	0.99968196841687	0.00	0.0920687531255498	0.321563558524226	IBA57
NC_001135	uncharacterized protein mRNA	0.00	0.99968196841687	0.00	0.0920394434693856	0.314443611939484
NC_001146	NST1 mRNA	0.00	0.99968196841687	0.00	0.0919249142548853	0.27094775311267	NST1
NC_001141	DAL1 mRNA	0.00	0.99968196841687	0.00	0.0915574982228802	0.271949777044186	DAL1
NC_001133	FUN12 mRNA	0.00	0.99968196841687	0.00	0.0915291741643139	0.25451283166561	FUN12
NC_001140	NCP1 mRNA	0.00	0.99968196841687	0.00	0.0913598268821909	0.263248807423647	NCP1
NC_001134	SHM1 mRNA	0.00	0.99968196841687	0.00	0.0912048813481495	0.266374336176374	SHM1
NC_001141	COX5B mRNA	0.00	0.99968196841687	0.00	0.0911861479764756	0.294387749108761	COX5B
NC_001148	HTC1 mRNA	0.00	0.99968196841687	0.00	0.0911468084282866	0.333118961451909	HTC1
NC_001134	TAE1 mRNA	0.00	0.99968196841687	0.00	0.0910365123330649	0.298126342336249	TAE1
NC_001145	gag protein mRNA	0.00	0.99968196841687	0.00	0.0909295950296355	0.29073051407824
NC_001147	PHR1 mRNA	0.00	0.99968196841687	0.00	0.0909064882097148	0.328847543881084	PHR1
NC_001139	HAP2 mRNA	0.00	0.99968196841687	0.00	0.0908195836823919	0.335047639316676	HAP2
NC_001143	AVT3 mRNA	0.00	0.99968196841687	0.00	0.0907446388957794	0.30663600164382	AVT3
NC_001135	STE50 mRNA	0.00	0.99968196841687	0.00	0.0906656389843351	0.304848514177602	STE50
NC_001136	IDP1 mRNA	0.00	0.99968196841687	0.00	0.0905026420471674	0.260036268369624	IDP1
NC_001144	VPS13 mRNA	0.00	0.99968196841687	0.00	0.0904439797479271	0.289133961598466	VPS13
NC_001140	uncharacterized protein mRNA	0.00	0.99968196841687	0.00	0.0902805728308039	0.33808534414964
NC_001133	VPS8 mRNA	0.00	0.99968196841687	0.00	0.0901233795795762	0.320105108711419	VPS8
NC_001143	RGT1 mRNA	0.00	0.99968196841687	0.00	0.0900746995436659	0.334490759188094	RGT1
NC_001142	MRPL8 mRNA	0.00	0.99968196841687	0.00	0.089794700025222	0.329882307323701	MRPL8
NC_001134	APD1 mRNA	0.00	0.99968196841687	0.00	0.08959666160905	0.246008997258033	APD1
NC_001136	ATG20 mRNA	0.00	0.99968196841687	0.00	0.0894312972683828	0.307721020729327	ATG20
NC_001139	uncharacterized protein mRNA	0.00	0.99968196841687	0.00	0.0894195168392927	0.324315439845715
NC_001141	IMP2' mRNA	0.00	0.99968196841687	0.00	0.0892365165087905	0.290545260600382	IMP2'
NC_001147	uncharacterized protein mRNA	0.00	0.99968196841687	0.00	0.0891631922243905	0.329118479060253
NC_001137	uncharacterized protein mRNA	0.00	0.99968196841687	0.00	0.0891267147083561	0.343586093543818
NC_001134	uncharacterized protein mRNA	0.00	0.99968196841687	0.00	0.0890271841215804	0.323847917010215
NC_001147	BUB3 mRNA	0.00	0.99968196841687	0.00	0.0889588278886714	0.342549196697672	BUB3
NC_001143	TGL1 mRNA	0.00	0.99968196841687	0.00	0.0889364964338555	0.266533257842197	TGL1
NC_001144	SRL2 mRNA	0.00	0.99968196841687	0.00	0.0888406866991607	0.325150699546027	SRL2
NC_001134	SPP381 mRNA	0.00	0.99968196841687	0.00	0.0887082572643081	0.343405497567068	SPP381
NC_001136	UBX3 mRNA	0.00	0.99968196841687	0.00	0.0886442527235432	0.323041487690733	UBX3
NC_001146	uncharacterized protein mRNA	0.00	0.99968196841687	0.00	0.0886289137803485	0.302011167953114
NC_001134	PRP6 mRNA	0.00	0.99968196841687	0.00	0.0886060248845695	0.31432142667179	PRP6
NC_001135	POF1 mRNA	0.00	0.99968196841687	0.00	0.0882475096811052	0.345300029615687	POF1
NC_001141	DJP1 mRNA	0.00	0.99968196841687	0.00	0.0881891200382688	0.272405112722908	DJP1
NC_001143	CCP1 mRNA	0.00	0.99968196841687	0.00	0.0880652875044485	0.269947854955497	CCP1
NC_001135	SPS22 mRNA	0.00	0.99968196841687	0.00	0.0880572429599628	0.250985237099476	SPS22
NC_001139	uncharacterized protein mRNA	0.00	0.99968196841687	0.00	0.0880258699206234	0.311403986411916
NC_001147	CEX1 mRNA	0.00	0.99968196841687	0.00	0.0877780140459432	0.340765278761068	CEX1
NC_001140	MNL1 mRNA	0.00	0.99968196841687	0.00	0.0876134307665255	0.331138549415176	MNL1
NC_001148	BRR1 mRNA	0.00	0.99968196841687	0.00	0.0875300195665872	0.319975709689186	BRR1
NC_001137	BUD25 mRNA	0.00	0.99968196841687	0.00	0.0872079557747021	0.347854216202808	BUD25
NC_001136	SNF3 mRNA	0.00	0.99968196841687	0.00	0.0871958588689744	0.353646694975945	SNF3
NC_001147	STE13 mRNA	0.00	0.99968196841687	0.00	0.0869103646636561	0.31455619729835	STE13
NC_001143	PLN1 mRNA	0.00	0.99968196841687	0.00	0.0868718352162778	0.340505965983887	PLN1
NC_001148	REC8 mRNA	0.00	0.99968196841687	0.00	0.0868605287836664	0.27265987899977	REC8
NC_001148	SMK1 mRNA	0.00	0.99968196841687	0.00	0.0868456388253204	0.354116366345045	SMK1
NC_001141	VID28 mRNA	0.00	0.99968196841687	0.00	0.0868320842200027	0.32241507518674	VID28
NC_001148	SCD6 mRNA	0.00	0.99968196841687	0.00	0.0866715707231554	0.330194234097474	SCD6
NC_001146	BNI1 mRNA	0.00	0.99968196841687	0.00	0.0865674291977796	0.294129065629628	BNI1
NC_001148	ARR1 mRNA	0.00	0.99968196841687	0.00	0.0865270340356225	0.325996765631398	ARR1
NC_001142	ENT3 mRNA	0.00	0.99968196841687	0.00	0.0865229887523937	0.297208751061554	ENT3
NC_001148	ICL2 mRNA	0.00	0.99968196841687	0.00	0.086344623949281	0.352158792096575	ICL2
NC_001138	uncharacterized protein mRNA	0.00	0.99968196841687	0.00	0.0863372544538683	0.328221043474335
NC_001145	IMP2 mRNA	0.00	0.99968196841687	0.00	0.0861321189529086	0.360137930946891	IMP2
NC_001133	CLN3 mRNA	0.00	0.99968196841687	0.00	0.0860632392795291	0.338877152997948	CLN3
NC_001136	NUR1 mRNA	0.00	0.99968196841687	0.00	0.0859474745607766	0.335724324981905	NUR1
NC_001138	uncharacterized protein mRNA	0.00	NA	0.00	0.0859192874447213	0.125171511720933
NC_001133	SNC1 mRNA	0.00	0.99968196841687	0.00	0.0858890010885564	0.346547032319202	SNC1
NC_001139	SHY1 mRNA	0.00	0.99968196841687	0.00	0.0858852614342217	0.357417895281767	SHY1
NC_001145	uncharacterized protein mRNA	0.00	0.99968196841687	0.00	0.0857117566206081	0.194095362582491
NC_001145	MLO1 mRNA	0.00	0.99968196841687	0.00	0.085505460131963	0.354099205743123	MLO1
NC_001144	YRF1-4 mRNA	0.00	0.99968196841687	0.00	0.0854257403367666	0.333840737208033	YRF1-4
NC_001145	SOK2 mRNA	0.00	0.99968196841687	0.00	0.0854208739854312	0.339497823000991	SOK2
NC_001133	CDC15 mRNA	0.00	0.99968196841687	0.00	0.0854184533054359	0.364691425173833	CDC15
NC_001135	RNQ1 mRNA	0.00	0.99968196841687	0.00	0.0852123028545056	0.329317554871349	RNQ1
NC_001148	GDB1 mRNA	0.00	0.99968196841687	0.00	0.0851948902939483	0.356204813896387	GDB1
NC_001134	IST2 mRNA	0.00	0.99968196841687	0.00	0.0851594009119604	0.330806925174495	IST2
NC_001139	PIB2 mRNA	0.00	0.99968196841687	0.00	0.0851446586909612	0.331839299309776	PIB2
NC_001142	DAN4 mRNA	0.00	0.99968196841687	0.00	0.0851339585303317	0.361011655798595	DAN4
NC_001134	ARA1 mRNA	0.00	0.99968196841687	0.00	0.0850883142862675	0.274330265281954	ARA1
NC_001146	uncharacterized protein mRNA	0.00	0.99968196841687	0.00	0.0849107960732988	0.33386094456917
NC_001147	CTR9 mRNA	0.00	0.99968196841687	0.00	0.084905728058431	0.303223464632036	CTR9
NC_001139	AIM14 mRNA	0.00	0.99968196841687	0.00	0.0848802162509279	0.342119639739447	AIM14
NC_001144	LAM6 mRNA	0.00	0.99968196841687	0.00	0.0848332253417545	0.346698248516038	LAM6
NC_001148	CAM1 mRNA	0.00	0.99968196841687	0.00	0.0846971235621174	0.3038878115321	CAM1
NC_001144	PNP1 mRNA	0.00	0.99968196841687	0.00	0.0846928415479959	0.354824706296921	PNP1
NC_001139	AMS1 mRNA	0.00	0.99968196841687	0.00	0.0846822208847859	0.368842594290433	AMS1
NC_001134	RAD16 mRNA	0.00	0.99968196841687	0.00	0.0846178563582986	0.355481226714449	RAD16
NC_001147	MCT1 mRNA	0.00	0.99968196841687	0.00	0.0844991178440312	0.36838119221844	MCT1
NC_001148	uncharacterized protein mRNA	0.00	0.99968196841687	0.00	0.0843832078957727	0.223148136463561
NC_001146	INN1 mRNA	0.00	0.99968196841687	0.00	0.0843530133370375	0.370110297140022	INN1
NC_001140	SLT2 mRNA	0.00	0.99968196841687	0.00	0.0843200532765987	0.343529944150908	SLT2
NC_001136	DHH1 mRNA	0.00	0.99968196841687	0.00	0.084316409481493	0.32624313875052	DHH1
NC_001146	VNX1 mRNA	0.00	0.99968196841687	0.00	0.0842873455824277	0.35723761719866	VNX1
NC_001135	MGR1 mRNA	0.00	0.99968196841687	0.00	0.0842644771833188	0.370576609803259	MGR1
NC_001139	BUD13 mRNA	0.00	0.99968196841687	0.00	0.0842135932341767	0.37089755551501	BUD13
NC_001136	GPR1 mRNA	0.00	0.99968196841687	0.00	0.084133535553585	0.316656898099421	GPR1
NC_001136	CDC13 mRNA	0.00	0.99968196841687	0.00	0.083957705381372	0.372256181152171	CDC13
NC_001139	GSC2 mRNA	0.00	0.99968196841687	0.00	0.0838759132878283	0.34781820159439	GSC2
NC_001146	uncharacterized protein mRNA	0.00	0.99968196841687	0.00	0.0838337209932912	0.353485041242759
NC_001148	BRO1 mRNA	0.00	0.99968196841687	0.00	0.083627097104067	0.341505411961547	BRO1
NC_001137	ADK2 mRNA	0.00	0.99968196841687	0.00	0.0834435079079657	0.372405248054144	ADK2
NC_001142	REC107 mRNA	0.00	0.99968196841687	0.00	0.083439537147861	0.375949983193977	REC107
NC_001142	uncharacterized protein mRNA	0.00	0.99968196841687	0.00	0.0834199921651461	0.348538091680053
NC_001134	TSC10 mRNA	0.00	0.99968196841687	0.00	0.0833121452701519	0.342657563960947	TSC10
NC_001135	BIK1 mRNA	0.00	0.99968196841687	0.00	0.0832467505713352	0.342787505329614	BIK1
NC_001147	CUE5 mRNA	0.00	0.99968196841687	0.00	0.0832185001249215	0.330214836722385	CUE5
NC_001139	TRS65 mRNA	0.00	0.99968196841687	0.00	0.0832047599234852	0.353635287269579	TRS65
NC_001144	ECM19 mRNA	0.00	0.99968196841687	0.00	0.0831944328459709	0.372484395698125	ECM19
NC_001136	GRX2 mRNA	0.00	0.99968196841687	0.00	0.0831439740572634	0.345291412150472	GRX2
NC_001134	PCS60 mRNA	0.00	0.99968196841687	0.00	0.083137113083277	0.326337157025058	PCS60
NC_001147	AHC1 mRNA	0.00	0.99968196841687	0.00	0.0831301840252638	0.366018591727392	AHC1
NC_001139	HSF1 mRNA	0.00	0.99968196841687	0.00	0.0830513589134179	0.350098668847987	HSF1
NC_001146	uncharacterized protein mRNA	0.00	0.99968196841687	0.00	0.0830341174679826	0.371095467314693
NC_001139	YRB30 mRNA	0.00	0.99968196841687	0.00	0.0829230988685517	0.337692470743278	YRB30
NC_001134	BEM1 mRNA	0.00	0.99968196841687	0.00	0.0828912990610483	0.332492661643761	BEM1
NC_001139	BNS1 mRNA	0.00	0.99968196841687	0.00	0.082857821645378	0.374492047537381	BNS1
NC_001148	OXR1 mRNA	0.00	0.99968196841687	0.00	0.0827223335675848	0.363116844204289	OXR1
NC_001139	PEX35 mRNA	0.00	0.99968196841687	0.00	0.0827215220753958	0.374636706489599	PEX35
NC_001136	uncharacterized protein mRNA	0.00	0.99968196841687	0.00	0.0826648383097664	0.374992588204474
NC_001145	uncharacterized protein mRNA	0.00	0.99968196841687	0.00	0.0826025410845576	0.367107640867246
NC_001148	uncharacterized protein mRNA	0.00	0.99968196841687	0.00	0.0825872340557544	0.327685640248012
NC_001133	CYC3 mRNA	0.00	0.99968196841687	0.00	0.0825310830000542	0.350033618196023	CYC3
NC_001143	MLP1 mRNA	0.00	0.99968196841687	0.00	0.0825191615020515	0.278516145795982	MLP1
NC_001133	SPC72 mRNA	0.00	0.99968196841687	0.00	0.0824849805459908	0.380683661746741	SPC72
NC_001141	YIA6 mRNA	0.00	0.99968196841687	0.00	0.0824569607643487	0.338802141202012	YIA6
NC_001141	SGN1 mRNA	0.00	0.99968196841687	0.00	0.082430079232957	0.342263621866013	SGN1
NC_001136	MRK1 mRNA	0.00	0.99968196841687	0.00	0.0823048882486856	0.376886887023369	MRK1
NC_001133	mRNA	0.00	0.99968196841687	0.00	0.0822891624394499	0.203484567898601
NC_001136	HMO1 mRNA	0.00	0.99968196841687	0.00	0.0822088545349179	0.317667057653489	HMO1
NC_001142	SGM1 mRNA	0.00	0.99968196841687	0.00	0.0821979587291213	0.302471366551781	SGM1
NC_001147	MAM3 mRNA	0.00	0.99968196841687	0.00	0.0820706324764779	0.363960897660171	MAM3
NC_001134	UBP13 mRNA	0.00	0.99968196841687	0.00	0.0820475613317425	0.341357133433037	UBP13
NC_001146	YRF1-6 mRNA	0.00	0.99968196841687	0.00	0.0819544666638845	0.361846614500837	YRF1-6
NC_001135	PAT1 mRNA	0.00	0.99968196841687	0.00	0.0818037187338853	0.316597970841904	PAT1
NC_001146	PHO23 mRNA	0.00	0.99968196841687	0.00	0.0817254488626313	0.352088960762106	PHO23
NC_001139	MAD1 mRNA	0.00	0.99968196841687	0.00	0.0816527124443885	0.323876273162012	MAD1
NC_001134	APL3 mRNA	0.00	0.99968196841687	0.00	0.0816107472760526	0.371689889052387	APL3
NC_001145	MSN2 mRNA	0.00	0.99968196841687	0.00	0.0814727946426433	0.377861429372319	MSN2
NC_001139	PCL10 mRNA	0.00	0.99968196841687	0.00	0.0814412276707648	0.379872860152067	PCL10
NC_001134	NPL4 mRNA	0.00	0.99968196841687	0.00	0.0813927479808588	0.35478224891796	NPL4
NC_001137	THO1 mRNA	0.00	0.99968196841687	0.00	0.0813235717537499	0.349325693658274	THO1
NC_001141	FYV10 mRNA	0.00	0.99968196841687	0.00	0.0811595582271109	0.381261032939996	FYV10
NC_001147	FRE5 mRNA	0.00	0.99968196841687	0.00	0.081105002333433	0.387881362316182	FRE5
NC_001134	SHP1 mRNA	0.00	0.99968196841687	0.00	0.0810817874171513	0.315251270277652	SHP1
NC_001139	TIF4632 mRNA	0.00	0.99968196841687	0.00	0.0810298872361272	0.327627658236692	TIF4632
NC_001147	DSC2 mRNA	0.00	0.99968196841687	0.00	0.0809739809226919	0.380548018688277	DSC2
NC_001141	RPI1 mRNA	0.00	0.99968196841687	0.00	0.0808040505586191	0.382347714839122	RPI1
NC_001134	CSG2 mRNA	0.00	0.99968196841687	0.00	0.0807086038119447	0.319497895448173	CSG2
NC_001134	HPC2 mRNA	0.00	0.99968196841687	0.00	0.0805679677388725	0.365276634932178	HPC2
NC_001140	RRF1 mRNA	0.00	0.99968196841687	0.00	0.080497755784375	0.393064915070797	RRF1
NC_001139	MDS3 mRNA	0.00	0.99968196841687	0.00	0.0804710445055508	0.381156764355415	MDS3
NC_001139	VPS73 mRNA	0.00	0.99968196841687	0.00	0.0804301510562003	0.390739912382843	VPS73
NC_001148	RDS2 mRNA	0.00	0.99968196841687	0.00	0.0804094278235786	0.384906715833909	RDS2
NC_001136	SSD1 mRNA	0.00	0.99968196841687	0.00	0.0803741353910131	0.327832642085915	SSD1
NC_001136	uncharacterized protein mRNA	0.00	0.99968196841687	0.00	0.0803741103952423	0.38364580112171
NC_001134	DER1 mRNA	0.00	0.99968196841687	0.00	0.0803423431666063	0.389113262586635	DER1
NC_001142	HUL4 mRNA	0.00	0.99968196841687	0.00	0.0803295272439931	0.391369075740718	HUL4
NC_001134	VMA2 mRNA	0.00	0.99968196841687	0.00	0.080191185019291	0.344892686340826	VMA2
NC_001148	SUR1 mRNA	0.00	0.99968196841687	0.00	0.0801115682711248	0.343062847634634	SUR1
NC_001141	HOS4 mRNA	0.00	0.99968196841687	0.00	0.0800862373788279	0.310335511874952	HOS4
NC_001136	VPS72 mRNA	0.00	0.99968196841687	0.00	0.0800270938184559	0.345809464345159	VPS72
NC_001141	BCY1 mRNA	0.00	0.99968196841687	0.00	0.0799337518722128	0.357986195154834	BCY1
NC_001144	SIC1 mRNA	0.00	0.99968196841687	0.00	0.0799247659563722	0.379023366274789	SIC1
NC_001143	DOA1 mRNA	0.00	0.99968196841687	0.00	0.0799028931045171	0.321001085686605	DOA1
NC_001136	BDF2 mRNA	0.00	0.99968196841687	0.00	0.0798483837409574	0.299660955318145	BDF2
NC_001134	DSF2 mRNA	0.00	0.99968196841687	0.00	0.0798320859663446	0.389561425199511	DSF2
NC_001137	TIR1 mRNA	0.00	0.99968196841687	0.00	0.0797158414870475	0.391736843623307	TIR1
NC_001139	SCM4 mRNA	0.00	0.99968196841687	0.00	0.0794432861169883	0.381482935993929	SCM4
NC_001140	RSC30 mRNA	0.00	0.99968196841687	0.00	0.0793842901910511	0.33242885377777	RSC30
NC_001142	NCE101 mRNA	0.00	0.99968196841687	0.00	0.0789613824739614	0.401992448011502	NCE101
NC_001136	short-chain dehydrogenase/reductase mRNA	0.00	NA	0.00	0.0788999778093953	0.154994039799722
NC_001136	NPL3 mRNA	0.00	0.99968196841687	0.00	0.0788683360022726	0.346950076832974	NPL3
NC_001145	ASI1 mRNA	0.00	0.99968196841687	0.00	0.0788627819911473	0.333982530689922	ASI1
NC_001148	pyridoxine 4-dehydrogenase mRNA	0.00	0.99968196841687	0.00	0.0787577355438287	0.397525143718164
NC_001141	NRE1 mRNA	0.00	0.99968196841687	0.00	0.0786544352422165	0.307543947162843	NRE1
NC_001144	DPH5 mRNA	0.00	0.99968196841687	0.00	0.0786501121720575	0.37028824082214	DPH5
NC_001143	MSN4 mRNA	0.00	0.99968196841687	0.00	0.0785581338580209	0.371330621691309	MSN4
NC_001133	CYS3 mRNA	0.00	0.99968196841687	0.00	0.0785447853361428	0.369907789973158	CYS3
NC_001143	SBA1 mRNA	0.00	0.99968196841687	0.00	0.078451852229634	0.267616961765767	SBA1
NC_001146	CRZ1 mRNA	0.00	0.99968196841687	0.00	0.0781909508128027	0.381647554743185	CRZ1
NC_001136	uncharacterized protein mRNA	0.00	0.99968196841687	0.00	0.0781679333902057	0.356888711934738
NC_001147	PEP12 mRNA	0.00	0.99968196841687	0.00	0.0777680432021719	0.370897910565987	PEP12
NC_001139	MST27 mRNA	0.00	0.99968196841687	0.00	0.0777228542982615	0.408049820149478	MST27
NC_001138	YPI1 mRNA	0.00	0.99968196841687	0.00	0.0777044146671057	0.38023411160558	YPI1
NC_001134	MTC4 mRNA	0.00	0.99968196841687	0.00	0.0776877547261328	0.386483713855304	MTC4
NC_001136	PST1 mRNA	0.00	0.99968196841687	0.00	0.0776614851996722	0.366359469748441	PST1
NC_001142	SMT1 mRNA	0.00	0.99968196841687	0.00	0.0775887089803206	0.409279280857663	SMT1
NC_001136	NRG1 mRNA	0.00	0.99968196841687	0.00	0.0775846002548201	0.399319469269787	NRG1
NC_001139	LSO2 mRNA	0.00	0.99968196841687	0.00	0.0775845207653796	0.382228541209673	LSO2
NC_001141	UBP7 mRNA	0.00	0.99968196841687	0.00	0.0774989872139897	0.391364601247411	UBP7
NC_001135	KIN82 mRNA	0.00	0.99968196841687	0.00	0.077381591529154	0.411615535371597	KIN82
NC_001141	HOP1 mRNA	0.00	0.99968196841687	0.00	0.0773414620679115	0.390859755692154	HOP1
NC_001141	SDS3 mRNA	0.00	0.99968196841687	0.00	0.0773350225416824	0.40498757457091	SDS3
NC_001147	MDM38 mRNA	0.00	0.99968196841687	0.00	0.0773134777565463	0.367300655673689	MDM38
NC_001148	SEC16 mRNA	0.00	0.99968196841687	0.00	0.0770912047284282	0.396621819783792	SEC16
NC_001144	CSC1 mRNA	0.00	0.99968196841687	0.00	0.0770885049681174	0.369552711186002	CSC1
NC_001143	GPT2 mRNA	0.00	0.99968196841687	0.00	0.0770629641421046	0.377797983323476	GPT2
NC_001148	RGC1 mRNA	0.00	0.99968196841687	0.00	0.0769291910770821	0.369258231066844	RGC1
NC_001144	RSO55 mRNA	0.00	0.99968196841687	0.00	0.0768458497536299	0.414308140130568	RSO55
NC_001144	AYT1 mRNA	0.00	0.99968196841687	0.00	0.076677214931588	0.403888687638426	AYT1
NC_001148	MDM36 mRNA	0.00	0.99968196841687	0.00	0.0765680493142605	0.407202160068215	MDM36
NC_001140	uncharacterized protein mRNA	0.00	0.99968196841687	0.00	0.0765211047262985	0.405777428304292
NC_001144	TML25 mRNA	0.00	0.99968196841687	0.00	0.0764801500167497	0.373516883150117	TML25
NC_001148	gag protein mRNA	0.00	0.99968196841687	0.00	0.0764062572830539	0.372010372531893
NC_001145	MME1 mRNA	0.00	0.99968196841687	0.00	0.0762916110203817	0.418261373513708	MME1
NC_001134	BOI1 mRNA	0.00	0.99968196841687	0.00	0.0762391670944533	0.376362527858484	BOI1
NC_001146	ATG4 mRNA	0.00	0.99968196841687	0.00	0.0761746212284001	0.418566006191581	ATG4
NC_001134	MOH1 mRNA	0.00	0.99968196841687	0.00	0.0761523682447998	0.414150226362156	MOH1
NC_001144	MRPL4 mRNA	0.00	0.99968196841687	0.00	0.0760535797283202	0.410590733924875	MRPL4
NC_001139	uncharacterized protein mRNA	0.00	0.99968196841687	0.00	0.0760043321003845	0.375252123365731
NC_001148	uncharacterized protein mRNA	0.00	0.99968196841687	0.00	0.0759892228931459	0.352674472078512
NC_001144	uncharacterized protein mRNA	0.00	0.99968196841687	0.00	0.075840193047879	0.421013577464176
NC_001148	REV3 mRNA	0.00	0.99968196841687	0.00	0.075769731993683	0.413002979859087	REV3
NC_001134	GAL10 mRNA	0.00	0.99968196841687	0.00	0.075576228369605	0.39105180060745	GAL10
NC_001135	SOL2 mRNA	0.00	0.99968196841687	0.00	0.0754146722257982	0.387709364230988	SOL2
NC_001136	BTT1 mRNA	0.00	0.99968196841687	0.00	0.0751429867202962	0.410712193996238	BTT1
NC_001139	KEX1 mRNA	0.00	0.99968196841687	0.00	0.0749054241162787	0.334250759979707	KEX1
NC_001136	ESF1 mRNA	0.00	0.99968196841687	0.00	0.0748374274675332	0.300689702375916	ESF1
NC_001142	MNN14 mRNA	0.00	0.99968196841687	0.00	0.0748017095929191	0.420216371412103	MNN14
NC_001146	LRO1 mRNA	0.00	0.99968196841687	0.00	0.0747465449128003	0.402111508475722	LRO1
NC_001137	AFG3 mRNA	0.00	0.99968196841687	0.00	0.0747435804350958	0.391930536087306	AFG3
NC_001146	ASI2 mRNA	0.00	0.99968196841687	0.00	0.0747048776464877	0.407788664461317	ASI2
NC_001144	ECI1 mRNA	0.00	0.99968196841687	0.00	0.0746769891787984	0.427567152598706	ECI1
NC_001140	uncharacterized protein mRNA	0.00	0.99968196841687	0.00	0.0746583984256465	0.411457640547036
NC_001146	SRV2 mRNA	0.00	0.99968196841687	0.00	0.0745295540611598	0.375505809683311	SRV2
NC_001135	uncharacterized protein mRNA	0.00	0.99968196841687	0.00	0.0743581881619188	0.38210333778548
NC_001136	GYP7 mRNA	0.00	0.99968196841687	0.00	0.0743086553587868	0.396799547188563	GYP7
NC_001148	MRL1 mRNA	0.00	0.99968196841687	0.00	0.074237879834799	0.417863242833395	MRL1
NC_001140	FMO1 mRNA	0.00	0.99968196841687	0.00	0.0742327025805404	0.40460737485082	FMO1
NC_001135	BPH1 mRNA	0.00	0.99968196841687	0.00	0.0742326309082442	0.390732881943294	BPH1
NC_001140	LAM4 mRNA	0.00	0.99968196841687	0.00	0.0741868266451379	0.40335374575129	LAM4
NC_001133	PRM9 mRNA	0.00	0.99968196841687	0.00	0.0741839368110907	0.429559899088092	PRM9
NC_001147	PAP2 mRNA	0.00	0.99968196841687	0.00	0.074156825048172	0.403203977465212	PAP2
NC_001141	FLO11 mRNA	0.00	0.99968196841687	0.00	0.0741072587989345	0.396492687714299	FLO11
NC_001143	HYM1 mRNA	0.00	0.99968196841687	0.00	0.0740610799265967	0.430789151272955	HYM1
NC_001136	APA2 mRNA	0.00	0.99968196841687	0.00	0.0740378442166272	0.396420843221113	APA2
NC_001142	GLG2 mRNA	0.00	0.99968196841687	0.00	0.0739863371345585	0.432454393110514	GLG2
NC_001140	TDA11 mRNA	0.00	0.99968196841687	0.00	0.0738064983969386	0.432466385731629	TDA11
NC_001144	SLS1 mRNA	0.00	0.99968196841687	0.00	0.0737948593006254	0.431722403822923	SLS1
NC_001136	BPL1 mRNA	0.00	0.99968196841687	0.00	0.0737898126300603	0.427148344607935	BPL1
NC_001147	YRF1-8 mRNA	0.00	0.99968196841687	0.00	0.0736098820394557	0.391515679160712	YRF1-8
NC_001144	LMO1 mRNA	0.00	0.99968196841687	0.00	0.0735782545468031	0.42672058165461	LMO1
NC_001137	HMF1 mRNA	0.00	0.99968196841687	0.00	0.0735317339435603	0.364124103790712	HMF1
NC_001146	BUD17 mRNA	0.00	0.99968196841687	0.00	0.0735223605073615	0.405867958443097	BUD17
NC_001147	HXT11 mRNA	0.00	0.99968196841687	0.00	0.0734514128495686	0.415317225187803	HXT11
NC_001139	uncharacterized protein mRNA	0.00	0.99968196841687	0.00	0.0734294166283474	0.332461057259867
NC_001139	INO80 mRNA	0.00	0.99968196841687	0.00	0.073360790993664	0.364742864140294	INO80
NC_001144	AHP1 mRNA	0.00	0.99968196841687	0.00	0.0733226874335534	0.382087172617624	AHP1
NC_001133	SPO7 mRNA	0.00	0.99968196841687	0.00	0.0732147825337391	0.406919472110447	SPO7
NC_001147	SKM1 mRNA	0.00	0.99968196841687	0.00	0.0731605668771939	0.400847433693665	SKM1
NC_001136	uncharacterized protein mRNA	0.00	0.99968196841687	0.00	0.0731285685873788	0.393473208069955
NC_001148	YDC1 mRNA	0.00	0.99968196841687	0.00	0.0730995954327324	0.393554596163492	YDC1
NC_001136	VAM6 mRNA	0.00	0.99968196841687	0.00	0.0730817259067183	0.428670493070507	VAM6
NC_001136	SEC31 mRNA	0.00	0.99968196841687	0.00	0.0729666728065084	0.40285020095451	SEC31
NC_001139	CLC1 mRNA	0.00	0.99968196841687	0.00	0.0729261142681221	0.356355216526959	CLC1
NC_001143	AIM26 mRNA	0.00	0.99968196841687	0.00	0.0728872866184745	0.423787792102365	AIM26
NC_001139	YIP4 mRNA	0.00	0.99968196841687	0.00	0.0728270281629641	0.41090695661049	YIP4
NC_001136	ATG9 mRNA	0.00	0.99968196841687	0.00	0.0727991311279538	0.438907028241799	ATG9
NC_001136	INH1 mRNA	0.00	0.99968196841687	0.00	0.072673577298287	0.413252401201361	INH1
NC_001147	ARP8 mRNA	0.00	0.99968196841687	0.00	0.0726082997531663	0.418630303851795	ARP8
NC_001140	AIM18 mRNA	0.00	0.99968196841687	0.00	0.0725742903251716	0.432269871205332	AIM18
NC_001134	EXO84 mRNA	0.00	0.99968196841687	0.00	0.0725349682109856	0.41909234778277	EXO84
NC_001141	HYR1 mRNA	0.00	0.99968196841687	0.00	0.0724635479982566	0.395944635729022	HYR1
NC_001134	SCT1 mRNA	0.00	0.99968196841687	0.00	0.0723990924412352	0.408545313883031	SCT1
NC_001145	AIM33 mRNA	0.00	0.99968196841687	0.00	0.0722752686527506	0.431533610042872	AIM33
NC_001146	MLF3 mRNA	0.00	0.99968196841687	0.00	0.0721617657739676	0.430776760441635	MLF3
NC_001142	GSH1 mRNA	0.00	0.99968196841687	0.00	0.0720976314168788	0.401325233911851	GSH1
NC_001145	NAT4 mRNA	0.00	0.99968196841687	0.00	0.0720869766335198	0.374984615408759	NAT4
NC_001134	PAU24 mRNA	0.00	NA	0.00	0.0720618069322277	0.115331190108483	PAU24
NC_001140	RIM101 mRNA	0.00	0.99968196841687	0.00	0.0720436313947003	0.40805972519105	RIM101
NC_001139	GPG1 mRNA	0.00	0.99968196841687	0.00	0.0719890559866135	0.437183050936527	GPG1
NC_001134	ERV15 mRNA	0.00	0.99968196841687	0.00	0.0719708685518058	0.432398186204421	ERV15
NC_001145	LCB1 mRNA	0.00	0.99968196841687	0.00	0.0719411019786902	0.403804086301587	LCB1
NC_001146	MSK1 mRNA	0.00	0.99968196841687	0.00	0.071768513901435	0.421800794677824	MSK1
NC_001144	SPA2 mRNA	0.00	0.99968196841687	0.00	0.0716898082157099	0.384500315372842	SPA2
NC_001143	SIS2 mRNA	0.00	0.99968196841687	0.00	0.0716299434451373	0.408952448831566	SIS2
NC_001144	RNP1 mRNA	0.00	0.99968196841687	0.00	0.0714171266172478	0.345703286953152	RNP1
NC_001147	GLO4 mRNA	0.00	0.99968196841687	0.00	0.0712200836068617	0.439855123071507	GLO4
NC_001148	NIP100 mRNA	0.00	0.99968196841687	0.00	0.0712013765496337	0.433814611799248	NIP100
NC_001140	CHS7 mRNA	0.00	0.99968196841687	0.00	0.0711935681081273	0.430143473760329	CHS7
NC_001140	GEP4 mRNA	0.00	0.99968196841687	0.00	0.0711687500148634	0.438612733091104	GEP4
NC_001136	VPS3 mRNA	0.00	0.99968196841687	0.00	0.0709730011659422	0.41701683708912	VPS3
NC_001147	SHE4 mRNA	0.00	0.99968196841687	0.00	0.0708472702841523	0.419916720664195	SHE4
NC_001148	NAB3 mRNA	0.00	0.99968196841687	0.00	0.0707498839944721	0.402394482438647	NAB3
NC_001136	RAD34 mRNA	0.00	0.99968196841687	0.00	0.0707175297432873	0.447011034217977	RAD34
NC_001136	DOS2 mRNA	0.00	0.99968196841687	0.00	0.0706718957054184	0.422219917605555	DOS2
NC_001142	BIT61 mRNA	0.00	0.99968196841687	0.00	0.0704894915735846	0.454336241986094	BIT61
NC_001145	uncharacterized protein mRNA	0.00	0.99968196841687	0.00	0.070452782117863	0.318806488463731
NC_001147	HEM4 mRNA	0.00	0.99968196841687	0.00	0.0703801205330639	0.447749527434564	HEM4
NC_001139	SPC105 mRNA	0.00	0.99968196841687	0.00	0.0703746914187028	0.425572880605825	SPC105
NC_001142	DAS1 mRNA	0.00	0.99968196841687	0.00	0.0703360822066083	0.45355274191768	DAS1
NC_001140	uncharacterized protein mRNA	0.00	0.99968196841687	0.00	0.0703173516575872	0.296473158097229
NC_001147	uncharacterized protein mRNA	0.00	0.99968196841687	0.00	0.0701559812856108	0.456478036249872
NC_001137	PMI40 mRNA	0.00	0.99968196841687	0.00	0.0701149112849869	0.399199516114347	PMI40
NC_001136	RVS167 mRNA	0.00	0.99968196841687	0.00	0.0700501747629868	0.382287472148079	RVS167
NC_001134	BIT2 mRNA	0.00	0.99968196841687	0.00	0.0699401512349074	0.457065629772629	BIT2
NC_001135	EMA35 mRNA	0.00	0.99968196841687	0.00	0.0698601904763458	0.449954346055961	EMA35
NC_001136	SWM1 mRNA	0.00	0.99968196841687	0.00	0.0698005603636763	0.443658116062116	SWM1
NC_001137	OXA1 mRNA	0.00	0.99968196841687	0.00	0.0697686383130512	0.434276325714852	OXA1
NC_001136	GGA1 mRNA	0.00	0.99968196841687	0.00	0.0697156871681813	0.399068831626998	GGA1
NC_001134	YSW1 mRNA	0.00	0.99968196841687	0.00	0.0696272777760859	0.452723554344759	YSW1
NC_001136	LYS4 mRNA	0.00	0.99968196841687	0.00	0.0695816105832347	0.397713719214402	LYS4
NC_001137	AIM11 mRNA	0.00	0.99968196841687	0.00	0.0694466147550571	0.460850742357077	AIM11
NC_001145	PET111 mRNA	0.00	0.99968196841687	0.00	0.0694282871887703	0.46118173729413	PET111
NC_001147	AIM39 mRNA	0.00	0.99968196841687	0.00	0.0693153399677601	0.456359466192624	AIM39
NC_001134	COR1 mRNA	0.00	0.99968196841687	0.00	0.069283152491755	0.39015842920172	COR1
NC_001144	VPS36 mRNA	0.00	0.99968196841687	0.00	0.0691185327533484	0.438035957982314	VPS36
NC_001141	TIR3 mRNA	0.00	0.99968196841687	0.00	0.0690331483248895	0.456414541545418	TIR3
NC_001134	TDP1 mRNA	0.00	0.99968196841687	0.00	0.068965372333061	0.463843858509737	TDP1
NC_001135	ADY2 mRNA	0.00	0.99968196841687	0.00	0.0689126078218863	0.329178242490387	ADY2
NC_001142	MOG1 mRNA	0.00	0.99968196841687	0.00	0.0689021899067066	0.456845003306541	MOG1
NC_001147	FIT2 mRNA	0.00	0.99968196841687	0.00	0.0688045968542801	0.435025750282425	FIT2
NC_001143	MNR2 mRNA	0.00	0.99968196841687	0.00	0.0687714878719398	0.377886288677811	MNR2
NC_001142	TMA22 mRNA	0.00	0.99968196841687	0.00	0.06875645544039	0.368860879954193	TMA22
NC_001134	ECM2 mRNA	0.00	0.99968196841687	0.00	0.0686742413235116	0.465899245384017	ECM2
NC_001140	CTM1 mRNA	0.00	0.99968196841687	0.00	0.0685450313045278	0.451960850134347	CTM1
NC_001136	KIN1 mRNA	0.00	0.99968196841687	0.00	0.068471770468562	0.410904516022688	KIN1
NC_001136	SLC1 mRNA	0.00	0.99968196841687	0.00	0.0684692873505199	0.432506077500127	SLC1
NC_001136	CHL4 mRNA	0.00	0.99968196841687	0.00	0.0684198260475713	0.439200142458116	CHL4
NC_001147	RPS15 mRNA	0.00	0.99968196841687	0.00	0.0683814643571394	0.388905271769933	RPS15
NC_001147	uncharacterized protein mRNA	0.00	0.99968196841687	0.00	0.0683558546137043	0.420341907534736
NC_001147	TRE2 mRNA	0.00	0.99968196841687	0.00	0.0682592102890718	0.425233701181809	TRE2
NC_001136	SSN2 mRNA	0.00	0.99968196841687	0.00	0.0681858099555668	0.461046365320408	SSN2
NC_001140	YCK1 mRNA	0.00	0.99968196841687	0.00	0.0681824489554334	0.417663888202093	YCK1
NC_001136	MBP1 mRNA	0.00	0.99968196841687	0.00	0.0681793648755122	0.453893548883371	MBP1
NC_001136	USO1 mRNA	0.00	0.99968196841687	0.00	0.0681355396216727	0.386906155732543	USO1
NC_001148	COA2 mRNA	0.00	0.99968196841687	0.00	0.0681314099160731	0.469643745442314	COA2
NC_001145	AIM32 mRNA	0.00	0.99968196841687	0.00	0.0680584871400238	0.467589604665445	AIM32
NC_001136	ECM11 mRNA	0.00	0.99968196841687	0.00	0.0679877831933844	0.348340011661968	ECM11
NC_001139	PTI1 mRNA	0.00	0.99968196841687	0.00	0.0679831143559803	0.463302425052791	PTI1
NC_001144	FPR4 mRNA	0.00	0.99968196841687	0.00	0.0678634127412165	0.354421496405438	FPR4
NC_001139	uncharacterized protein mRNA	0.00	0.99968196841687	0.00	0.0678429147240482	0.469838558983987
NC_001147	uncharacterized protein mRNA	0.00	0.99968196841687	0.00	0.0677641363195278	0.445629786856038
NC_001145	MYO5 mRNA	0.00	0.99968196841687	0.00	0.0677549578762096	0.44814487516657	MYO5
NC_001147	uncharacterized protein mRNA	0.00	0.99968196841687	0.00	0.0677072448109192	0.468949670297202
NC_001146	MRPL19 mRNA	0.00	0.99968196841687	0.00	0.0676539816884679	0.469183584354209	MRPL19
NC_001136	PDR15 mRNA	0.00	0.99968196841687	0.00	0.067629077764576	0.461309874729161	PDR15
NC_001145	TAF7 mRNA	0.00	0.99968196841687	0.00	0.0676046104668661	0.434999143910081	TAF7
NC_001138	FAB1 mRNA	0.00	0.99968196841687	0.00	0.0675778012892263	0.450598671440301	FAB1
NC_001145	MGL2 mRNA	0.00	0.99968196841687	0.00	0.0674322973002527	0.437521334994082	MGL2
NC_001138	IES1 mRNA	0.00	0.99968196841687	0.00	0.0672788836081736	0.421119216354795	IES1
NC_001134	SHE1 mRNA	0.00	0.99968196841687	0.00	0.067246510921416	0.475492982705333	SHE1
NC_001139	BRP1 mRNA	0.00	NA	0.00	0.0671757160735642	0.234819206522023	BRP1
NC_001143	GEX2 mRNA	0.00	0.99968196841687	0.00	0.0671692804985543	0.469111703304393	GEX2
NC_001145	PDL32 mRNA	0.00	0.99968196841687	0.00	0.0671557900650033	0.475063223024104	PDL32
NC_001141	PAN6 mRNA	0.00	0.99968196841687	0.00	0.0671348265531683	0.422310357599631	PAN6
NC_001139	UPF3 mRNA	0.00	0.99968196841687	0.00	0.0670073913398126	0.408724366473758	UPF3
NC_001147	PKH2 mRNA	0.00	0.99968196841687	0.00	0.0670068688965587	0.451132315301121	PKH2
NC_001139	GND2 mRNA	0.00	0.99968196841687	0.00	0.0669204849200694	0.441975047775515	GND2
NC_001143	RMA1 mRNA	0.00	0.99968196841687	0.00	0.0668998438272287	0.473570015298218	RMA1
NC_001147	MBF1 mRNA	0.00	0.99968196841687	0.00	0.0668108979057523	0.410521745105452	MBF1
NC_001136	AIM7 mRNA	0.00	0.99968196841687	0.00	0.0667836663492952	0.450031486884336	AIM7
NC_001145	DFG5 mRNA	0.00	0.99968196841687	0.00	0.0667461757262102	0.427209965580457	DFG5
NC_001136	ARO10 mRNA	0.00	0.99968196841687	0.00	0.0667198571300577	0.470670782439275	ARO10
NC_001136	ARP10 mRNA	0.00	0.99968196841687	0.00	0.0664876544137902	0.331282986661026	ARP10
NC_001136	PEX7 mRNA	0.00	0.99968196841687	0.00	0.0664446375126973	0.477547118331731	PEX7
NC_001148	uncharacterized protein mRNA	0.00	0.99968196841687	0.00	0.0663668320813406	0.477781482775931
NC_001134	IPP1 mRNA	0.00	0.99968196841687	0.00	0.0661937140974291	0.385895556654087	IPP1
NC_001134	RRN10 mRNA	0.00	0.99968196841687	0.00	0.0661761158418562	0.482259126147118	RRN10
NC_001134	COQ1 mRNA	0.00	0.99968196841687	0.00	0.0661669079994618	0.443461096703272	COQ1
NC_001146	CAF120 mRNA	0.00	0.99968196841687	0.00	0.06605294954775	0.483360498498402	CAF120
NC_001145	PRE8 mRNA	0.00	0.99968196841687	0.00	0.0659613787109291	0.416000068133282	PRE8
NC_001148	uncharacterized protein mRNA	0.00	0.99968196841687	0.00	0.0658441570402183	0.472203795366698
NC_001139	JAC1 mRNA	0.00	0.99968196841687	0.00	0.0658296884331329	0.481399208628996	JAC1
NC_001133	SYN8 mRNA	0.00	0.99968196841687	0.00	0.0658261372630664	0.461571411884539	SYN8
NC_001139	TWF1 mRNA	0.00	0.99968196841687	0.00	0.065771080776576	0.449841184203894	TWF1
NC_001148	MSD1 mRNA	0.00	0.99968196841687	0.00	0.0657443916094694	0.479762099748871	MSD1
NC_001134	MNN2 mRNA	0.00	0.99968196841687	0.00	0.065664944342506	0.436386604778853	MNN2
NC_001147	THI20 mRNA	0.00	0.99968196841687	0.00	0.0655677826908147	0.478628347221547	THI20
NC_001142	uncharacterized protein mRNA	0.00	0.99968196841687	0.00	0.0655199001987416	0.482037298878558
NC_001144	TIS11 mRNA	0.00	0.99968196841687	0.00	0.065489997127961	0.431396699115865	TIS11
NC_001139	ASK10 mRNA	0.00	0.99968196841687	0.00	0.0654799795098645	0.441806677319249	ASK10
NC_001138	UBP6 mRNA	0.00	0.99968196841687	0.00	0.0654725827874595	0.386140035659607	UBP6
NC_001146	BRE5 mRNA	0.00	0.99968196841687	0.00	0.0653840560055195	0.374918378600566	BRE5
NC_001139	SAP4 mRNA	0.00	0.99968196841687	0.00	0.0653468433068712	0.478955791240851	SAP4
NC_001140	PTH1 mRNA	0.00	0.99968196841687	0.00	0.0653433476701812	0.47663566688891	PTH1
NC_001137	uncharacterized protein mRNA	0.00	0.99968196841687	0.00	0.065263406698658	0.384649354598147
NC_001144	ECM30 mRNA	0.00	0.99968196841687	0.00	0.0651846234327815	0.428837409152435	ECM30
NC_001139	ZUO1 mRNA	0.00	0.99968196841687	0.00	0.0651601520860655	0.428379694588502	ZUO1
NC_001144	TUS1 mRNA	0.00	0.99968196841687	0.00	0.0651308174429859	0.473644536487158	TUS1
NC_001142	uncharacterized protein mRNA	0.00	0.99968196841687	0.00	0.0650922927769288	0.391962852240399
NC_001138	EPL1 mRNA	0.00	0.99968196841687	0.00	0.0650224307853115	0.431797331201621	EPL1
NC_001143	RPL17A mRNA	0.00	0.99968196841687	0.00	0.0650082395642461	0.403248295476275	RPL17A
NC_001136	gag protein mRNA	0.00	0.99968196841687	0.00	0.0650015432579924	0.45897673119636
NC_001139	TOS3 mRNA	0.00	0.99968196841687	0.00	0.0649792344361766	0.467324293385795	TOS3
NC_001145	uncharacterized protein mRNA	0.00	0.99968196841687	0.00	0.0649287385912097	0.431516515342805
NC_001133	PMT2 mRNA	0.00	0.99968196841687	0.00	0.0648198189952982	0.460960292769914	PMT2
NC_001139	NAB2 mRNA	0.00	0.99968196841687	0.00	0.0647988016620454	0.44890526033641	NAB2
NC_001148	MEX67 mRNA	0.00	0.99968196841687	0.00	0.0647324038654579	0.4630891030695	MEX67
NC_001148	DDC1 mRNA	0.00	0.99968196841687	0.00	0.0646873117098528	0.47712080415812	DDC1
NC_001148	PRM4 mRNA	0.00	0.99968196841687	0.00	0.0646613706655892	0.478463245577241	PRM4
NC_001134	RCF3 mRNA	0.00	0.99968196841687	0.00	0.0646555579545704	0.477532318258119	RCF3
NC_001142	uncharacterized protein mRNA	0.00	0.99968196841687	0.00	0.0645774689626848	0.492492660688243
NC_001134	UMP1 mRNA	0.00	0.99968196841687	0.00	0.064572533523761	0.4442878260891	UMP1
NC_001143	PXL1 mRNA	0.00	0.99968196841687	0.00	0.0645392812051695	0.466428911283322	PXL1
NC_001141	MOB1 mRNA	0.00	0.99968196841687	0.00	0.0645138727527248	0.478460702319005	MOB1
NC_001148	FDH2 mRNA	0.00	0.99968196841687	0.00	0.064396483481743	0.327645985863813	FDH2
NC_001139	DOC1 mRNA	0.00	0.99968196841687	0.00	0.064393293136924	0.468937561239277	DOC1
NC_001142	SPT10 mRNA	0.00	0.99968196841687	0.00	0.0643629843386974	0.487083714050888	SPT10
NC_001144	CHS5 mRNA	0.00	0.99968196841687	0.00	0.0642723453331381	0.385119165447421	CHS5
NC_001143	HOT13 mRNA	0.00	0.99968196841687	0.00	0.0642387883609946	0.490537394846377	HOT13
NC_001141	DAL81 mRNA	0.00	0.99968196841687	0.00	0.0642002393654535	0.486321417078955	DAL81
NC_001137	GPP2 mRNA	0.00	0.99968196841687	0.00	0.0641892863936045	0.407443314308037	GPP2
NC_001136	PTP1 mRNA	0.00	0.99968196841687	0.00	0.0641876316265993	0.483937568633685	PTP1
NC_001147	MRS2 mRNA	0.00	0.99968196841687	0.00	0.0640106401857795	0.496685311360458	MRS2
NC_001147	GAC1 mRNA	0.00	0.99968196841687	0.00	0.0639804260214061	0.490578337022355	GAC1
NC_001141	STH1 mRNA	0.00	0.99968196841687	0.00	0.0639632805868058	0.411946239903194	STH1
NC_001137	ACA1 mRNA	0.00	0.99968196841687	0.00	0.063927009445963	0.495008151922106	ACA1
NC_001145	PSP2 mRNA	0.00	0.99968196841687	0.00	0.0638965053820256	0.476741147245795	PSP2
NC_001143	PTR2 mRNA	0.00	0.99968196841687	0.00	0.0638828037311116	0.484814359805886	PTR2
NC_001137	DSF1 mRNA	0.00	0.99968196841687	0.00	0.0637879384936243	0.329286164592171	DSF1
NC_001134	uncharacterized protein mRNA	0.00	0.99968196841687	0.00	0.0637646447897696	0.414402056121964
NC_001144	CST9 mRNA	0.00	0.99968196841687	0.00	0.0636901311607198	0.498834204392529	CST9
NC_001147	MDH2 mRNA	0.00	0.99968196841687	0.00	0.0636658855916914	0.442180418243934	MDH2
NC_001139	SEH1 mRNA	0.00	0.99968196841687	0.00	0.0635987895881314	0.45263762547028	SEH1
NC_001143	MAE1 mRNA	0.00	0.99968196841687	0.00	0.06355527910721	0.458293328622671	MAE1
NC_001139	uncharacterized protein mRNA	0.00	0.99968196841687	0.00	0.0635347560004213	0.410015748729222
NC_001146	TDA7 mRNA	0.00	0.99968196841687	0.00	0.0634119042276358	0.484909387405348	TDA7
NC_001134	gag protein mRNA	0.00	0.99968196841687	0.00	0.0633815325774666	0.470759589167844
NC_001136	UME6 mRNA	0.00	0.99968196841687	0.00	0.0633074201983125	0.473554602307965	UME6
NC_001136	SMT3 mRNA	0.00	0.99968196841687	0.00	0.0633012800080982	0.445024158272286	SMT3
NC_001137	SAP1 mRNA	0.00	0.99968196841687	0.00	0.0632636112584715	0.491951979502461	SAP1
NC_001134	POA1 mRNA	0.00	0.99968196841687	0.00	0.0631288027083017	0.499234351706743	POA1
NC_001147	INO4 mRNA	0.00	0.99968196841687	0.00	0.06302184890296	0.48780299207586	INO4
NC_001146	ZWF1 mRNA	0.00	0.99968196841687	0.00	0.062950881390625	0.462690182857358	ZWF1
NC_001147	SYC1 mRNA	0.00	0.99968196841687	0.00	0.0629420262310571	0.499996285087493	SYC1
NC_001145	UBP15 mRNA	0.00	0.99968196841687	0.00	0.0629005507884732	0.455338989157701	UBP15
NC_001144	COX19 mRNA	0.00	0.99968196841687	0.00	0.0628695814799077	0.503863177961795	COX19
NC_001142	SWE1 mRNA	0.00	0.99968196841687	0.00	0.062861521601576	0.487409288416001	SWE1
NC_001135	gag protein mRNA	0.00	0.99968196841687	0.00	0.0627821759366585	0.505274789142605
NC_001139	CPD1 mRNA	0.00	0.99968196841687	0.00	0.0627468759800722	0.492986608589022	CPD1
NC_001146	SLA2 mRNA	0.00	0.99968196841687	0.00	0.0626942223438677	0.444563094634063	SLA2
NC_001147	ROD1 mRNA	0.00	0.99968196841687	0.00	0.0626356982291397	0.473903052186427	ROD1
NC_001138	GYP8 mRNA	0.00	0.99968196841687	0.00	0.0626193011059089	0.495164388609432	GYP8
NC_001146	BDP1 mRNA	0.00	0.99968196841687	0.00	0.0625562813678987	0.458985263519607	BDP1
NC_001145	TEM1 mRNA	0.00	0.99968196841687	0.00	0.0624607517414617	0.494537316766398	TEM1
NC_001147	NUD1 mRNA	0.00	0.99968196841687	0.00	0.0624184233217021	0.506537913326088	NUD1
NC_001145	SUR7 mRNA	0.00	0.99968196841687	0.00	0.062411538766894	0.425222046996454	SUR7
NC_001146	ELA1 mRNA	0.00	0.99968196841687	0.00	0.0623483042857908	0.506553283465702	ELA1
NC_001147	LPX1 mRNA	0.00	0.99968196841687	0.00	0.0622957978894153	0.508266756191816	LPX1
NC_001139	TNA1 mRNA	0.00	0.99968196841687	0.00	0.0621536843584164	0.39801364104234	TNA1
NC_001144	SSL1 mRNA	0.00	0.99968196841687	0.00	0.0621352813819354	0.463171778894236	SSL1
NC_001141	IRC24 mRNA	0.00	0.99968196841687	0.00	0.062072679027866	0.505404689118746	IRC24
NC_001134	PYC2 mRNA	0.00	0.99968196841687	0.00	0.0620078293576616	0.479480422694405	PYC2
NC_001143	SEG2 mRNA	0.00	0.99968196841687	0.00	0.0620031342514848	0.49164433240352	SEG2
NC_001148	SMA1 mRNA	0.00	NA	0.00	0.0618604447970013	0.316053322144459	SMA1
NC_001142	RAD7 mRNA	0.00	0.99968196841687	0.00	0.0617218437096768	0.493237827277871	RAD7
NC_001144	SDC25 mRNA	0.00	0.99968196841687	0.00	0.0616776898807552	0.509191257830872	SDC25
NC_001139	RIM8 mRNA	0.00	0.99968196841687	0.00	0.0616416889349634	0.513073041015802	RIM8
NC_001148	PIN3 mRNA	0.00	0.99968196841687	0.00	0.0616014349433681	0.504598195384929	PIN3
NC_001138	AGP3 mRNA	0.00	0.99968196841687	0.00	0.0615615804987082	0.507750901582812	AGP3
NC_001134	gag protein mRNA	0.00	0.99968196841687	0.00	0.0615154870836093	0.471029305439171
NC_001140	STP2 mRNA	0.00	0.99968196841687	0.00	0.0615085706842192	0.495198314353068	STP2
NC_001141	GVP36 mRNA	0.00	0.99968196841687	0.00	0.0614335251066102	0.460689196197071	GVP36
NC_001146	CNM67 mRNA	0.00	0.99968196841687	0.00	0.061420158773671	0.489576342265663	CNM67
NC_001145	PRC1 mRNA	0.00	0.99968196841687	0.00	0.0614015500695734	0.41714910174279	PRC1
NC_001145	uncharacterized protein mRNA	0.00	0.99968196841687	0.00	0.0613955408695046	0.505576352698837
NC_001137	MTC7 mRNA	0.00	0.99968196841687	0.00	0.0612981618458449	0.411246999881886	MTC7
NC_001134	SWC5 mRNA	0.00	0.99968196841687	0.00	0.061165242908735	0.504294577672136	SWC5
NC_001136	carboxymethylenebutenolidase mRNA	0.00	0.99968196841687	0.00	0.061107768452246	0.493277521570921
NC_001142	CYR1 mRNA	0.00	0.99968196841687	0.00	0.0610289559419616	0.467261203139704	CYR1
NC_001144	SEC39 mRNA	0.00	0.99968196841687	0.00	0.0609965493901276	0.493354645118749	SEC39
NC_001139	RME1 mRNA	0.00	0.99968196841687	0.00	0.0609567115546289	0.495639184951449	RME1
NC_001135	ATG15 mRNA	0.00	0.99968196841687	0.00	0.0609525546696932	0.517702101765046	ATG15
NC_001139	ALG2 mRNA	0.00	0.99968196841687	0.00	0.0608376303695989	0.510279514702724	ALG2
NC_001147	dipeptidyl-peptidase III mRNA	0.00	0.99968196841687	0.00	0.0608280822952327	0.453815400813468
NC_001145	YKU80 mRNA	0.00	0.99968196841687	0.00	0.0608158820559358	0.518398278960158	YKU80
NC_001148	HRR25 mRNA	0.00	0.99968196841687	0.00	0.0607879650223415	0.465298278527734	HRR25
NC_001138	LSB3 mRNA	0.00	0.99968196841687	0.00	0.0606689768064021	0.438087994302768	LSB3
NC_001145	uncharacterized protein mRNA	0.00	0.99968196841687	0.00	0.0605519214130242	0.422792464094989
NC_001146	SIP3 mRNA	0.00	0.99968196841687	0.00	0.0605492621646502	0.494095890959438	SIP3
NC_001144	GIS3 mRNA	0.00	0.99968196841687	0.00	0.0605338126881718	0.502574235973304	GIS3
NC_001147	COQ3 mRNA	0.00	0.99968196841687	0.00	0.060438056078394	0.518846610928581	COQ3
NC_001134	gag protein mRNA	0.00	0.99968196841687	0.00	0.0603949240838867	0.514604469271553
NC_001144	uncharacterized protein mRNA	0.00	NA	0.00	0.0603682487313348	0.342084492869943
NC_001146	SKO1 mRNA	0.00	0.99968196841687	0.00	0.0602646572786099	0.493632906893617	SKO1
NC_001146	HXT14 mRNA	0.00	NA	0.00	0.0602550937881544	0.29140028560658	HXT14
NC_001142	RSF2 mRNA	0.00	0.99968196841687	0.00	0.0602023119515447	0.481279763026932	RSF2
NC_001139	VEL1 mRNA	0.00	0.99968196841687	0.00	0.0601732094197288	0.45874948928249	VEL1
NC_001134	APE3 mRNA	0.00	0.99968196841687	0.00	0.0601714747699675	0.443149981648747	APE3
NC_001135	uncharacterized protein mRNA	0.00	NA	0.00	0.0601658791587346	0.274689794196417
NC_001134	uncharacterized protein mRNA	0.00	0.99968196841687	0.00	0.0601262775366447	0.523458852675638
NC_001135	GEX1 mRNA	0.00	NA	0.00	0.0601250418369624	0.204509848224741	GEX1
NC_001135	PBN1 mRNA	0.00	0.99968196841687	0.00	0.059925319306293	0.481696378835853	PBN1
NC_001140	uncharacterized protein mRNA	0.00	0.99968196841687	0.00	0.0598458303626894	0.519638991922453
NC_001144	ACO1 mRNA	0.00	0.99968196841687	0.00	0.0596363149843294	0.444801183224958	ACO1
NC_001135	TUP1 mRNA	0.00	0.99968196841687	0.00	0.0595687385028177	0.505190027492213	TUP1
NC_001142	uncharacterized protein mRNA	0.00	0.99968196841687	0.00	0.0595258878705479	0.527578268838941
NC_001146	CHS1 mRNA	0.00	0.99968196841687	0.00	0.059500569501568	0.446683767465097	CHS1
NC_001142	PRY3 mRNA	0.00	0.99968196841687	0.00	0.0594869580408818	0.50917425431571	PRY3
NC_001133	PEX22 mRNA	0.00	0.99968196841687	0.00	0.0594821030105165	0.524713134275728	PEX22
NC_001140	uncharacterized protein mRNA	0.00	0.99968196841687	0.00	0.0594672312473664	0.474485743320999
NC_001147	ATG19 mRNA	0.00	0.99968196841687	0.00	0.0592882179360099	0.50536089256587	ATG19
NC_001139	gag protein mRNA	0.00	0.99968196841687	0.00	0.0592844745509269	0.496793122374465
NC_001148	uncharacterized protein mRNA	0.00	0.99968196841687	0.00	0.0591882788363755	0.487428628401365
NC_001137	FMP52 mRNA	0.00	0.99968196841687	0.00	0.059175423341057	0.486182146754353	FMP52
NC_001134	NTH2 mRNA	0.00	0.99968196841687	0.00	0.0591365947459689	0.510302218280985	NTH2
NC_001144	PUN1 mRNA	0.00	0.99968196841687	0.00	0.0591263002656793	0.492658907077989	PUN1
NC_001141	PRM5 mRNA	0.00	0.99968196841687	0.00	0.059055370255533	0.510504896412888	PRM5
NC_001143	ECM4 mRNA	0.00	0.99968196841687	0.00	0.0590142562700643	0.516846361423889	ECM4
NC_001147	HUA2 mRNA	0.00	0.99968196841687	0.00	0.0590077214271197	0.531018847599648	HUA2
NC_001135	PDI1 mRNA	0.00	0.99968196841687	0.00	0.0589066913768049	0.483876196967881	PDI1
NC_001148	gag protein mRNA	0.00	0.99968196841687	0.00	0.0588844132777463	0.476315952620894
NC_001136	DON1 mRNA	0.00	0.99968196841687	0.00	0.0588718290585814	0.522834323242353	DON1
NC_001135	EGO2 mRNA	0.00	0.99968196841687	0.00	0.0588304173595242	0.530775107213085	EGO2
NC_001143	HCS1 mRNA	0.00	0.99968196841687	0.00	0.058791016089546	0.520675494273933	HCS1
NC_001148	ATG13 mRNA	0.00	0.99968196841687	0.00	0.0587182831427941	0.503234591801349	ATG13
NC_001143	ESL2 mRNA	0.00	0.99968196841687	0.00	0.0586802281134553	0.491914072784577	ESL2
NC_001134	AGP2 mRNA	0.00	0.99968196841687	0.00	0.0586715007669715	0.529978175235998	AGP2
NC_001139	TOS8 mRNA	0.00	0.99968196841687	0.00	0.0586531687284977	0.521160654009975	TOS8
NC_001142	THI11 mRNA	0.00	0.99968196841687	0.00	0.0586384775028268	0.483289907834913	THI11
NC_001145	MIN3 mRNA	0.00	NA	0.00	0.0585585316336539	0.301241666145536	MIN3
NC_001144	uncharacterized protein mRNA	0.00	NA	0.00	0.0585507319942966	0.145690094424925
NC_001140	SRB2 mRNA	0.00	0.99968196841687	0.00	0.0584994949154489	0.524986995953467	SRB2
NC_001137	Y' element ATP-dependent helicase mRNA	0.00	0.99968196841687	0.00	0.0584767455348496	0.508440131018582
NC_001140	LEU5 mRNA	0.00	0.99968196841687	0.00	0.05847653482198	0.533545203631556	LEU5
NC_001148	EAF3 mRNA	0.00	0.99968196841687	0.00	0.0584229205034533	0.45500309666116	EAF3
NC_001135	SAT4 mRNA	0.00	0.99968196841687	0.00	0.0582235130010463	0.47335928658844	SAT4
NC_001145	TRS130 mRNA	0.00	0.99968196841687	0.00	0.0579953689496088	0.510657871895877	TRS130
NC_001134	ADH5 mRNA	0.00	0.99968196841687	0.00	0.0579929442248357	0.479079491091642	ADH5
NC_001137	ECM32 mRNA	0.00	0.99968196841687	0.00	0.0579612574892707	0.493159952728739	ECM32
NC_001139	YRF1-3 mRNA	0.00	0.99968196841687	0.00	0.0579528568303894	0.516849819160599	YRF1-3
NC_001145	GTO3 mRNA	0.00	0.99968196841687	0.00	0.0579295163136464	0.468091191799532	GTO3
NC_001134	SRO77 mRNA	0.00	0.99968196841687	0.00	0.0579216849347614	0.538863684686932	SRO77
NC_001146	uncharacterized protein mRNA	0.00	0.99968196841687	0.00	0.0579015763295355	0.458768192698983
NC_001140	YAP1801 mRNA	0.00	0.99968196841687	0.00	0.0578227773938535	0.462570835960753	YAP1801
NC_001147	GYP1 mRNA	0.00	0.99968196841687	0.00	0.0578054198921021	0.531913754878709	GYP1
NC_001142	IML2 mRNA	0.00	0.99968196841687	0.00	0.0577962902597288	0.495863893145967	IML2
NC_001142	LOH1 mRNA	0.00	0.99968196841687	0.00	0.0577639700132318	0.4851616547815	LOH1
NC_001144	IOC2 mRNA	0.00	0.99968196841687	0.00	0.0577487482520872	0.508649162813234	IOC2
NC_001138	CSS2 mRNA	0.00	0.99968196841687	0.00	0.0577466850426988	0.536504296869423	CSS2
NC_001139	VAM7 mRNA	0.00	0.99968196841687	0.00	0.0577382878178702	0.535425514701624	VAM7
NC_001139	PHB2 mRNA	0.00	0.99968196841687	0.00	0.0577311515808121	0.458532912454642	PHB2
NC_001134	PEX32 mRNA	0.00	0.99968196841687	0.00	0.0577275633838158	0.534330367258832	PEX32
NC_001138	CMK1 mRNA	0.00	0.99968196841687	0.00	0.0577251238158695	0.517557049641604	CMK1
NC_001136	TMA64 mRNA	0.00	0.99968196841687	0.00	0.0576816498924477	0.486536139616233	TMA64
NC_001147	GAS5 mRNA	0.00	0.99968196841687	0.00	0.057669965431783	0.4781047721869	GAS5
NC_001136	IRC3 mRNA	0.00	0.99968196841687	0.00	0.0575587415066292	0.521343318583832	IRC3
NC_001147	PLB3 mRNA	0.00	0.99968196841687	0.00	0.0575545611987665	0.496592485849614	PLB3
NC_001134	ATP3 mRNA	0.00	0.99968196841687	0.00	0.0574889135938612	0.491466592194487	ATP3
NC_001141	AVT7 mRNA	0.00	0.99968196841687	0.00	0.0574869591882559	0.468634998159022	AVT7
NC_001143	IRS4 mRNA	0.00	0.99968196841687	0.00	0.0574250752807897	0.542331371333866	IRS4
NC_001143	PCC1 mRNA	0.00	0.99968196841687	0.00	0.0574079092914579	0.529873345393773	PCC1
NC_001141	INP51 mRNA	0.00	0.99968196841687	0.00	0.0574049371331749	0.513234527677972	INP51
NC_001144	GAL2 mRNA	0.00	0.99968196841687	0.00	0.0573679327051211	0.508609328863022	GAL2
NC_001143	DEF1 mRNA	0.00	0.99968196841687	0.00	0.0572854494204649	0.492279719975202	DEF1
NC_001148	NHP6A mRNA	0.00	0.99968196841687	0.00	0.0572506522505229	0.476831174838384	NHP6A
NC_001140	gag protein mRNA	0.00	0.99968196841687	0.00	0.0571554581229438	0.497409825818959
NC_001146	RAS2 mRNA	0.00	0.99968196841687	0.00	0.0571008471950179	0.458230387589757	RAS2
NC_001142	TDH2 mRNA	0.00	0.99968196841687	0.00	0.0570859210321268	0.456963584848702	TDH2
NC_001134	BAP2 mRNA	0.00	0.99968196841687	0.00	0.0570705432760994	0.45452741102113	BAP2
NC_001135	VAC17 mRNA	0.00	0.99968196841687	0.00	0.0570361119659432	0.540771981421063	VAC17
NC_001148	HOS3 mRNA	0.00	0.99968196841687	0.00	0.056950525226857	0.523452370715381	HOS3
NC_001137	PAB1 mRNA	0.00	0.99968196841687	0.00	0.056864740182021	0.505226370382432	PAB1
NC_001147	MNE1 mRNA	0.00	0.99968196841687	0.00	0.0568559725680332	0.545685015657886	MNE1
NC_001148	MSF1 mRNA	0.00	0.99968196841687	0.00	0.056666670902575	0.542144116861647	MSF1
NC_001146	RHO5 mRNA	0.00	0.99968196841687	0.00	0.0565990175662628	0.5140898590198	RHO5
NC_001133	TFC3 mRNA	0.00	0.99968196841687	0.00	0.0565822370825653	0.49929052233738	TFC3
NC_001138	SNZ3 mRNA	0.00	0.99968196841687	0.00	0.0565134189369882	0.546171248784776	SNZ3
NC_001144	DCK1 mRNA	0.00	0.99968196841687	0.00	0.0564685674069508	0.526320510434193	DCK1
NC_001145	uncharacterized protein mRNA	0.00	0.99968196841687	0.00	0.0564568694998533	0.424683643228096
NC_001134	SAF1 mRNA	0.00	0.99968196841687	0.00	0.0564147334628735	0.540642309837135	SAF1
NC_001139	PEF1 mRNA	0.00	0.99968196841687	0.00	0.0564092464426344	0.547387042853386	PEF1
NC_001136	GRH1 mRNA	0.00	0.99968196841687	0.00	0.056323057928962	0.485031545370807	GRH1
NC_001140	HSE1 mRNA	0.00	0.99968196841687	0.00	0.0562217184661754	0.505832569611348	HSE1
NC_001148	APM1 mRNA	0.00	0.99968196841687	0.00	0.056178939637679	0.530984883854318	APM1
NC_001136	PEX29 mRNA	0.00	0.99968196841687	0.00	0.0561672998875408	0.522952120434797	PEX29
NC_001136	ATP22 mRNA	0.00	0.99968196841687	0.00	0.0560724177034605	0.523142387898714	ATP22
NC_001136	TRS23 mRNA	0.00	0.99968196841687	0.00	0.0560193200581825	0.552092914818909	TRS23
NC_001133	SWC3 mRNA	0.00	0.99968196841687	0.00	0.0559554121813703	0.535305861628126	SWC3
NC_001141	uncharacterized protein mRNA	0.00	0.99968196841687	0.00	0.0558944449331884	0.54502115018338
NC_001134	PET9 mRNA	0.00	0.99968196841687	0.00	0.0558204177027415	0.493655563286392	PET9
NC_001135	uncharacterized protein mRNA	0.00	NA	0.00	0.0557645491890969	0.273361665691946
NC_001148	RBD2 mRNA	0.00	0.99968196841687	0.00	0.0557474982476406	0.52885802060723	RBD2
NC_001140	ARD1 mRNA	0.00	0.99968196841687	0.00	0.0557269659629397	0.522904813375311	ARD1
NC_001136	DLD1 mRNA	0.00	0.99968196841687	0.00	0.0557020244340858	0.510383178448073	DLD1
NC_001136	putative lipase mRNA	0.00	0.99968196841687	0.00	0.0557009240022799	0.551689558183117
NC_001144	LEU3 mRNA	0.00	0.99968196841687	0.00	0.0556143436422631	0.518695840051828	LEU3
NC_001147	ATG34 mRNA	0.00	0.99968196841687	0.00	0.0555935075717181	0.55279602521141	ATG34
NC_001147	RFM1 mRNA	0.00	0.99968196841687	0.00	0.0555865479443983	0.552742888689374	RFM1
NC_001141	MMF1 mRNA	0.00	0.99968196841687	0.00	0.0555838945822758	0.471322639968007	MMF1
NC_001143	MCO12 mRNA	0.00	0.99968196841687	0.00	0.0555525006430005	0.544513051294513	MCO12
NC_001147	PDR10 mRNA	0.00	0.99968196841687	0.00	0.0555022664654792	0.552438346767305	PDR10
NC_001146	SAL1 mRNA	0.00	0.99968196841687	0.00	0.0553377297291433	0.544617179165281	SAL1
NC_001144	SWI6 mRNA	0.00	0.99968196841687	0.00	0.055283863168259	0.524064628497514	SWI6
NC_001136	HNT2 mRNA	0.00	0.99968196841687	0.00	0.0552066944477409	0.547579861720477	HNT2
NC_001134	uncharacterized protein mRNA	0.00	0.99968196841687	0.00	0.0551132465057886	0.456789402669157
NC_001136	RRP8 mRNA	0.00	0.99968196841687	0.00	0.0549939734381048	0.481523625968204	RRP8
NC_001134	RRT2 mRNA	0.00	0.99968196841687	0.00	0.0549878960418103	0.547555822951115	RRT2
NC_001144	CDD1 mRNA	0.00	0.99968196841687	0.00	0.0549687901887593	0.555391864733693	CDD1
NC_001148	uncharacterized protein mRNA	0.00	0.99968196841687	0.00	0.0549364561902627	0.522017616146637
NC_001148	ATG11 mRNA	0.00	0.99968196841687	0.00	0.0548572125039661	0.557403060856695	ATG11
NC_001145	PRM6 mRNA	0.00	NA	0.00	0.0548002969064799	0.262055405822938	PRM6
NC_001139	UBR1 mRNA	0.00	0.99968196841687	0.00	0.054745205718798	0.524222663682564	UBR1
NC_001139	GPC1 mRNA	0.00	0.99968196841687	0.00	0.0546982452117313	0.546846963650203	GPC1
NC_001141	HXT12 mRNA	0.00	0.99968196841687	0.00	0.0546610614297664	0.498098480492205	HXT12
NC_001136	VMS1 mRNA	0.00	0.99968196841687	0.00	0.0546272976258046	0.532437404023215	VMS1
NC_001137	uncharacterized protein mRNA	0.00	NA	0.00	0.0546055795345351	0.369001809054083
NC_001136	HEH2 mRNA	0.00	0.99968196841687	0.00	0.0545967552753294	0.514020202413812	HEH2
NC_001136	HXT3 mRNA	0.00	0.99968196841687	0.00	0.0545849913494023	0.458239699883251	HXT3
NC_001136	uncharacterized protein mRNA	0.00	0.99968196841687	0.00	0.0545213349106304	0.531664779379311
NC_001139	VPS62 mRNA	0.00	0.99968196841687	0.00	0.054413726736899	0.522459931695352	VPS62
NC_001144	SEC61 mRNA	0.00	0.99968196841687	0.00	0.0543122230239344	0.528147407734331	SEC61
NC_001147	INP53 mRNA	0.00	0.99968196841687	0.00	0.0542888401924204	0.538932056991862	INP53
NC_001141	SEC6 mRNA	0.00	0.99968196841687	0.00	0.0542865441008964	0.519391899802108	SEC6
NC_001143	uncharacterized protein mRNA	0.00	0.99968196841687	0.00	0.054283675539571	0.501802717494568
NC_001148	uncharacterized protein mRNA	0.00	0.99968196841687	0.00	0.0542813589814775	0.510176915904235
NC_001139	gag protein mRNA	0.00	0.99968196841687	0.00	0.0541834079295693	0.51259770750393
NC_001148	PDR12 mRNA	0.00	0.99968196841687	0.00	0.0541418446105739	0.544644750147695	PDR12
NC_001142	SNA3 mRNA	0.00	0.99968196841687	0.00	0.0539551811432621	0.523998892361364	SNA3
NC_001134	TEC1 mRNA	0.00	0.99968196841687	0.00	0.053906873125774	0.565029289388034	TEC1
NC_001143	DGR2 mRNA	0.00	0.99968196841687	0.00	0.0537520934512947	0.557301932510706	DGR2
NC_001145	SIP18 mRNA	0.00	NA	0.00	0.0537193457688644	0.294908217799896	SIP18
NC_001143	uncharacterized protein mRNA	0.00	0.99968196841687	0.00	0.0537083295015678	0.567928262347628
NC_001148	CUR1 mRNA	0.00	0.99968196841687	0.00	0.0536725391689017	0.568999631607695	CUR1
NC_001140	UTP--glucose-1-phosphate uridylyltransferase mRNA	0.00	0.99968196841687	0.00	0.0536643409232129	0.562662895146159
NC_001136	RPP1B mRNA	0.00	0.99968196841687	0.00	0.0536230787451286	0.460742219429171	RPP1B
NC_001147	SHR5 mRNA	0.00	0.99968196841687	0.00	0.0536202431854975	0.56747283841799	SHR5
NC_001145	YET2 mRNA	0.00	0.99968196841687	0.00	0.0535292035442031	0.547385396326497	YET2
NC_001136	UGX2 mRNA	0.00	0.99968196841687	0.00	0.053525862245115	0.526777177969028	UGX2
NC_001143	SHB17 mRNA	0.00	0.99968196841687	0.00	0.0535240031924888	0.506939959306134	SHB17
NC_001139	TIM13 mRNA	0.00	0.99968196841687	0.00	0.05350480130929	0.542501122020226	TIM13
NC_001140	NAM8 mRNA	0.00	0.99968196841687	0.00	0.0534647369322154	0.55488793710528	NAM8
NC_001136	RCR2 mRNA	0.00	0.99968196841687	0.00	0.0534012426422204	0.564470603978024	RCR2
NC_001145	AEP1 mRNA	0.00	0.99968196841687	0.00	0.0533944776716271	0.550501559296747	AEP1
NC_001139	SNU71 mRNA	0.00	0.99968196841687	0.00	0.0533199957538602	0.537365036657871	SNU71
NC_001142	UTR1 mRNA	0.00	0.99968196841687	0.00	0.0531434140516826	0.525364580627156	UTR1
NC_001147	LEO1 mRNA	0.00	0.99968196841687	0.00	0.0531140271131604	0.499709876304838	LEO1
NC_001139	RTA1 mRNA	0.00	0.99968196841687	0.00	0.0530930218314891	0.559521556355721	RTA1
NC_001141	EPS1 mRNA	0.00	0.99968196841687	0.00	0.053080938749241	0.543157789596162	EPS1
NC_001136	MSS2 mRNA	0.00	0.99968196841687	0.00	0.05300680383297	0.57111868711652	MSS2
NC_001148	MMT2 mRNA	0.00	0.99968196841687	0.00	0.0528953440354659	0.529265063625478	MMT2
NC_001148	CCL1 mRNA	0.00	0.99968196841687	0.00	0.0528741725290547	0.540711675868635	CCL1
NC_001146	TOF1 mRNA	0.00	0.99968196841687	0.00	0.0528350943984435	0.574265807305046	TOF1
NC_001147	IDH2 mRNA	0.00	0.99968196841687	0.00	0.052800533949943	0.518858804958175	IDH2
NC_001143	putative short-chain dehydrogenase/reductase mRNA	0.00	0.99968196841687	0.00	0.0526841094127209	0.419561815086842
NC_001139	GTS1 mRNA	0.00	0.99968196841687	0.00	0.0525950825195579	0.555661790612776	GTS1
NC_001145	CMC4 mRNA	0.00	0.99968196841687	0.00	0.0524472645755149	0.567935627819971	CMC4
NC_001145	NPL6 mRNA	0.00	0.99968196841687	0.00	0.0524275175483002	0.534004717003833	NPL6
NC_001143	MRPL31 mRNA	0.00	0.99968196841687	0.00	0.0524269535190384	0.55556398215745	MRPL31
NC_001136	NHX1 mRNA	0.00	0.99968196841687	0.00	0.052385506076269	0.559423506215905	NHX1
NC_001136	ARP2 mRNA	0.00	0.99968196841687	0.00	0.0523742331123533	0.477508770327116	ARP2
NC_001136	PAR32 mRNA	0.00	0.99968196841687	0.00	0.0523698241012384	0.518139117356549	PAR32
NC_001145	GPI12 mRNA	0.00	0.99968196841687	0.00	0.0523361580995062	0.565223556974134	GPI12
NC_001134	MRX3 mRNA	0.00	0.99968196841687	0.00	0.0522180596448191	0.578507452660353	MRX3
NC_001144	YRF1-5 mRNA	0.00	0.99968196841687	0.00	0.0521834518692662	0.559866347641413	YRF1-5
NC_001136	RRI1 mRNA	0.00	0.99968196841687	0.00	0.0521682880178719	0.576357261567191	RRI1
NC_001136	CDC1 mRNA	0.00	0.99968196841687	0.00	0.052060419241419	0.542905121428319	CDC1
NC_001144	RSC2 mRNA	0.00	0.99968196841687	0.00	0.0519492683385373	0.557379871142798	RSC2
NC_001144	GSP1 mRNA	0.00	0.99968196841687	0.00	0.0519216678412216	0.510050143367	GSP1
NC_001145	RCF1 mRNA	0.00	0.99968196841687	0.00	0.0518332051813068	0.573333663444643	RCF1
NC_001136	OCA6 mRNA	0.00	0.99968196841687	0.00	0.0517936796795078	0.554217866339044	OCA6
NC_001145	FMS1 mRNA	0.00	0.99968196841687	0.00	0.0517571304064504	0.535627803460677	FMS1
NC_001136	CWC2 mRNA	0.00	0.99968196841687	0.00	0.051635151598074	0.578863376075625	CWC2
NC_001136	gag protein mRNA	0.00	0.99968196841687	0.00	0.0516064672863378	0.583119928564183
NC_001138	CAK1 mRNA	0.00	0.99968196841687	0.00	0.0515894978161907	0.561162214479593	CAK1
NC_001142	PEP8 mRNA	0.00	0.99968196841687	0.00	0.0515730614169813	0.549086400461509	PEP8
NC_001134	ALG7 mRNA	0.00	0.99968196841687	0.00	0.0515131688307616	0.565052763791688	ALG7
NC_001144	MLH2 mRNA	0.00	0.99968196841687	0.00	0.0513526070979726	0.585057788577916	MLH2
NC_001148	NVJ2 mRNA	0.00	0.99968196841687	0.00	0.0513481247523756	0.571664346395963	NVJ2
NC_001140	BAT1 mRNA	0.00	0.99968196841687	0.00	0.0512328126603807	0.533569210826238	BAT1
NC_001148	OPY2 mRNA	0.00	0.99968196841687	0.00	0.0512274366093075	0.552244395142544	OPY2
NC_001142	RAD26 mRNA	0.00	0.99968196841687	0.00	0.0512231951073273	0.576667572471935	RAD26
NC_001141	YPS6 mRNA	0.00	0.99968196841687	0.00	0.0511186571948151	0.587537234066338	YPS6
NC_001135	CPR4 mRNA	0.00	0.99968196841687	0.00	0.051090776747058	0.555093149095648	CPR4
NC_001136	HBT1 mRNA	0.00	0.99968196841687	0.00	0.0510816625082279	0.583711946180477	HBT1
NC_001142	ISY1 mRNA	0.00	0.99968196841687	0.00	0.051052344046182	0.579621181886817	ISY1
NC_001147	PAC1 mRNA	0.00	0.99968196841687	0.00	0.0509857335899617	0.587560897486766	PAC1
NC_001143	DYN1 mRNA	0.00	0.99968196841687	0.00	0.0509732928785518	0.545245340337556	DYN1
NC_001144	VID22 mRNA	0.00	0.99968196841687	0.00	0.0509632873396453	0.553172644696344	VID22
NC_001136	TAF12 mRNA	0.00	0.99968196841687	0.00	0.0509433277317666	0.520771148402559	TAF12
NC_001145	uncharacterized protein mRNA	0.00	0.99968196841687	0.00	0.0508983996343546	0.581817816266176
NC_001142	S-formylglutathione hydrolase mRNA	0.00	0.99968196841687	0.00	0.0507866728918918	0.541350679746457
NC_001147	uncharacterized protein mRNA	0.00	0.99968196841687	0.00	0.0506910303037668	0.515839192872835
NC_001147	STI1 mRNA	0.00	0.99968196841687	0.00	0.0505916448224956	0.546196657666191	STI1
NC_001133	CCR4 mRNA	0.00	0.99968196841687	0.00	0.0505729091755102	0.588293628045356	CCR4
NC_001146	PDR17 mRNA	0.00	0.99968196841687	0.00	0.050512077720354	0.548620418216044	PDR17
NC_001142	gag protein mRNA	0.00	0.99968196841687	0.00	0.0505027194541116	0.560933230580582
NC_001144	CHA4 mRNA	0.00	0.99968196841687	0.00	0.0504377537469475	0.589081491445456	CHA4
NC_001142	POL31 mRNA	0.00	0.99968196841687	0.00	0.0504257221287783	0.562031725836018	POL31
NC_001143	DID4 mRNA	0.00	0.99968196841687	0.00	0.0503657702511589	0.510294737678796	DID4
NC_001148	VPS4 mRNA	0.00	0.99968196841687	0.00	0.0503418690808443	0.541098556429946	VPS4
NC_001139	TDA10 mRNA	0.00	0.99968196841687	0.00	0.0503276758228389	0.581705964314866	TDA10
NC_001148	FLC1 mRNA	0.00	0.99968196841687	0.00	0.0503137163936634	0.531804088787558	FLC1
NC_001139	SPR3 mRNA	0.00	0.99968196841687	0.00	0.0503023225104965	0.53323031368179	SPR3
NC_001140	KSP1 mRNA	0.00	0.99968196841687	0.00	0.0502901124618174	0.523551368982522	KSP1
NC_001146	APP1 mRNA	0.00	0.99968196841687	0.00	0.0502822354245217	0.576783312803405	APP1
NC_001136	PRP9 mRNA	0.00	0.99968196841687	0.00	0.0502355833840588	0.582461115940865	PRP9
NC_001140	ECM34 mRNA	0.00	0.99968196841687	0.00	0.0502180900083388	0.588159726975357	ECM34
NC_001139	RSM23 mRNA	0.00	0.99968196841687	0.00	0.0501882600105711	0.582479351934344	RSM23
NC_001136	TFB3 mRNA	0.00	0.99968196841687	0.00	0.0501808633412359	0.564625189693774	TFB3
NC_001148	uncharacterized protein mRNA	0.00	0.99968196841687	0.00	0.0501669085540815	0.574005999097457
NC_001144	CTS1 mRNA	0.00	0.99968196841687	0.00	0.0501662674111264	0.523995379630359	CTS1
NC_001144	ATG38 mRNA	0.00	0.99968196841687	0.00	0.0501211191432988	0.592389189761411	ATG38
NC_001144	NHA1 mRNA	0.00	0.99968196841687	0.00	0.0501167174710071	0.511692686851537	NHA1
NC_001147	MSA1 mRNA	0.00	0.99968196841687	0.00	0.0500404490362512	0.586887514304761	MSA1
NC_001139	PMA1 mRNA	0.00	0.99968196841687	0.00	0.0499376383659376	0.539666021541343	PMA1
NC_001144	ARC18 mRNA	0.00	0.99968196841687	0.00	0.049924676221368	0.542357255912727	ARC18
NC_001144	REA1 mRNA	0.00	0.99968196841687	0.00	0.0498466986812262	0.520622011936885	REA1
NC_001147	GPD2 mRNA	0.00	0.99968196841687	0.00	0.0497803166718247	0.551755709445212	GPD2
NC_001143	PAN3 mRNA	0.00	0.99968196841687	0.00	0.0496039912321308	0.587766561538987	PAN3
NC_001139	TFG1 mRNA	0.00	0.99968196841687	0.00	0.0495690079066867	0.520063090683269	TFG1
NC_001148	YTH1 mRNA	0.00	0.99968196841687	0.00	0.0492998861638391	0.592609115165289	YTH1
NC_001144	CRN1 mRNA	0.00	0.99968196841687	0.00	0.0492906629478876	0.550510878345863	CRN1
NC_001134	COS2 mRNA	0.00	0.99968196841687	0.00	0.049267781950292	0.575717920674612	COS2
NC_001135	HMRA2 mRNA	0.00	0.99968196841687	0.00	0.0492635729488742	0.596888374446614	HMRA2
NC_001137	UBP3 mRNA	0.00	0.99968196841687	0.00	0.0492506132804196	0.567711662371991	UBP3
NC_001147	UBP2 mRNA	0.00	0.99968196841687	0.00	0.049222199464794	0.545714507700933	UBP2
NC_001143	uncharacterized protein mRNA	0.00	0.99968196841687	0.00	0.0491125037705463	0.60145571790512
NC_001136	IRC4 mRNA	0.00	0.99968196841687	0.00	0.0490945779820218	0.602284469519408	IRC4
NC_001136	NOP1 mRNA	0.00	0.99968196841687	0.00	0.0490690830966442	0.552249473577221	NOP1
NC_001143	ACP1 mRNA	0.00	0.99968196841687	0.00	0.0489140017964532	0.558675020381841	ACP1
NC_001144	ATP10 mRNA	0.00	0.99968196841687	0.00	0.0488966297262447	0.597747034162045	ATP10
NC_001145	TAF4 mRNA	0.00	0.99968196841687	0.00	0.0488229405281145	0.567809218525405	TAF4
NC_001148	SEN54 mRNA	0.00	0.99968196841687	0.00	0.048808607547892	0.600482937107107	SEN54
NC_001141	SNP1 mRNA	0.00	0.99968196841687	0.00	0.0486057457815618	0.604198949830099	SNP1
NC_001139	PKP2 mRNA	0.00	0.99968196841687	0.00	0.0485643768891183	0.600670454420937	PKP2
NC_001139	MPC3 mRNA	0.00	0.99968196841687	0.00	0.0484031299078632	0.578246161449236	MPC3
NC_001148	uncharacterized protein mRNA	0.00	0.99968196841687	0.00	0.0483501999332007	0.572738079707618
NC_001143	CBT1 mRNA	0.00	0.99968196841687	0.00	0.0483250263587539	0.604222944248318	CBT1
NC_001145	putative methyltransferase mRNA	0.00	0.99968196841687	0.00	0.0482741068823709	0.529421471299737
NC_001140	THR1 mRNA	0.00	0.99968196841687	0.00	0.0482643333436353	0.567498330572421	THR1
NC_001142	NSP1 mRNA	0.00	0.99968196841687	0.00	0.0481997201762449	0.550445913874243	NSP1
NC_001141	PCL7 mRNA	0.00	0.99968196841687	0.00	0.0481795424254761	0.578117739380433	PCL7
NC_001147	PIP2 mRNA	0.00	0.99968196841687	0.00	0.0481485840931109	0.600222867394897	PIP2
NC_001148	Y' element ATP-dependent helicase mRNA	0.00	0.99968196841687	0.00	0.0481468951426628	0.5877460227183
NC_001139	PMR1 mRNA	0.00	0.99968196841687	0.00	0.048133245298934	0.555251859401759	PMR1
NC_001147	LSC1 mRNA	0.00	0.99968196841687	0.00	0.0481013510657809	0.537641796565077	LSC1
NC_001146	PUB1 mRNA	0.00	0.99968196841687	0.00	0.0480324930055879	0.515716927394891	PUB1
NC_001139	USE1 mRNA	0.00	0.99968196841687	0.00	0.0480289769927024	0.584633835286746	USE1
NC_001147	putative haloacid dehalogenase-like hydrolase mRNA	0.00	0.99968196841687	0.00	0.0479819519685644	0.569405057928273
NC_001146	uncharacterized protein mRNA	0.00	0.99968196841687	0.00	0.0479794879299707	0.603777632195104
NC_001136	FIT1 mRNA	0.00	0.99968196841687	0.00	0.0479446223491439	0.487306742576533	FIT1
NC_001146	MRX6 mRNA	0.00	0.99968196841687	0.00	0.0479129662203099	0.605801663497147	MRX6
NC_001146	OCA1 mRNA	0.00	0.99968196841687	0.00	0.0478197638898818	0.578298794099882	OCA1
NC_001144	FYV7 mRNA	0.00	0.99968196841687	0.00	0.0477838734274711	0.56971703218485	FYV7
NC_001141	QDR1 mRNA	0.00	0.99968196841687	0.00	0.047774487076713	0.611458262334441	QDR1
NC_001136	COX20 mRNA	0.00	0.99968196841687	0.00	0.0476417429230626	0.595615948672323	COX20
NC_001134	uncharacterized protein mRNA	0.00	NA	0.00	0.0476408069557788	0.295771173746111
NC_001139	uncharacterized protein mRNA	0.00	NA	0.00	0.0476183409162994	0.25015099311812
NC_001146	SLM2 mRNA	0.00	0.99968196841687	0.00	0.0475866693220681	0.6118126623277	SLM2
NC_001147	IMA2 mRNA	0.00	0.99968196841687	0.00	0.0475775734061347	0.605251732469946	IMA2
NC_001145	CAT8 mRNA	0.00	0.99968196841687	0.00	0.0475720157572021	0.603756579517114	CAT8
NC_001146	LAT1 mRNA	0.00	0.99968196841687	0.00	0.0475288011240572	0.547551838010466	LAT1
NC_001139	MND1 mRNA	0.00	0.99968196841687	0.00	0.0475044987159816	0.470736637274127	MND1
NC_001147	uncharacterized protein mRNA	0.00	NA	0.00	0.04749411466183	0.277089145970497
NC_001144	YPS3 mRNA	0.00	0.99968196841687	0.00	0.0474912589649383	0.586950304826816	YPS3
NC_001143	YPF1 mRNA	0.00	0.99968196841687	0.00	0.0474838164228862	0.551952430103868	YPF1
NC_001139	DPC29 mRNA	0.00	0.99968196841687	0.00	0.0474456579366194	0.599580863527519	DPC29
NC_001135	DUP240 family protein mRNA	0.00	0.99968196841687	0.00	0.0474067808584534	0.607377522147809
NC_001142	gag protein mRNA	0.00	0.99968196841687	0.00	0.0473982017646097	0.589035875299654
NC_001147	RGA1 mRNA	0.00	0.99968196841687	0.00	0.0473508155221279	0.585929815598465	RGA1
NC_001141	GPP1 mRNA	0.00	0.99968196841687	0.00	0.0473412052076037	0.503684346706194	GPP1
NC_001140	MAS2 mRNA	0.00	0.99968196841687	0.00	0.0473355465034057	0.577840597733461	MAS2
NC_001136	ATG31 mRNA	0.00	0.99968196841687	0.00	0.0472178723498271	0.613853009894481	ATG31
NC_001142	FIP1 mRNA	0.00	0.99968196841687	0.00	0.0472133208033292	0.602822692440383	FIP1
NC_001144	Y' element ATP-dependent helicase mRNA	0.00	0.99968196841687	0.00	0.0472110367947442	0.600776276523072
NC_001136	VPS64 mRNA	0.00	0.99968196841687	0.00	0.0471792581130413	0.584127369373803	VPS64
NC_001137	ICL1 mRNA	0.00	0.99968196841687	0.00	0.0471653314547376	0.600955833418934	ICL1
NC_001142	TAH11 mRNA	0.00	0.99968196841687	0.00	0.0471301060147664	0.602905732582027	TAH11
NC_001143	uncharacterized protein mRNA	0.00	0.99968196841687	0.00	0.047107587400793	0.580189440149132
NC_001135	CSM1 mRNA	0.00	0.99968196841687	0.00	0.0470200003780633	0.617812919387911	CSM1
NC_001140	DNA2 mRNA	0.00	0.99968196841687	0.00	0.047015276984549	0.596789983068941	DNA2
NC_001139	YPT32 mRNA	0.00	0.99968196841687	0.00	0.0470010462597894	0.590554865825528	YPT32
NC_001146	MVD1 mRNA	0.00	0.99968196841687	0.00	0.0469835598996925	0.571830275839767	MVD1
NC_001148	FMP30 mRNA	0.00	0.99968196841687	0.00	0.0468964260460459	0.617434588602894	FMP30
NC_001134	uncharacterized protein mRNA	0.00	0.99968196841687	0.00	0.04688268306649	0.605702635962592
NC_001136	HXT15 mRNA	0.00	0.99968196841687	0.00	0.0468419941403306	0.608257253136082	HXT15
NC_001140	RIM4 mRNA	0.00	0.99968196841687	0.00	0.0468368653216184	0.61810983554234	RIM4
NC_001139	uncharacterized protein mRNA	0.00	0.99968196841687	0.00	0.0467537626266447	0.558026261583502
NC_001147	AIM41 mRNA	0.00	0.99968196841687	0.00	0.046750221186118	0.603507795764699	AIM41
NC_001139	uncharacterized protein mRNA	0.00	0.99968196841687	0.00	0.0467210324260535	0.555496569423087
NC_001134	KAP104 mRNA	0.00	0.99968196841687	0.00	0.0466133597955677	0.550403778720634	KAP104
NC_001142	APL1 mRNA	0.00	0.99968196841687	0.00	0.0465705638565304	0.562694004738397	APL1
NC_001136	SPP41 mRNA	0.00	0.99968196841687	0.00	0.0465611446927405	0.576222354287223	SPP41
NC_001139	MRM2 mRNA	0.00	0.99968196841687	0.00	0.0465006741155856	0.610019712804618	MRM2
NC_001142	IMA5 mRNA	0.00	0.99968196841687	0.00	0.046474389148749	0.603165070241472	IMA5
NC_001145	NSE5 mRNA	0.00	0.99968196841687	0.00	0.0463932209508483	0.6021785534886	NSE5
NC_001138	BUD27 mRNA	0.00	0.99968196841687	0.00	0.0463151694305199	0.608505597121478	BUD27
NC_001142	TES1 mRNA	0.00	0.99968196841687	0.00	0.0462370250286058	0.622150063514169	TES1
NC_001148	RPL43A mRNA	0.00	0.99968196841687	0.00	0.0462156127153782	0.539392230113324	RPL43A
NC_001139	PUS6 mRNA	0.00	0.99968196841687	0.00	0.0461746348774295	0.622816322164643	PUS6
NC_001144	COQ9 mRNA	0.00	0.99968196841687	0.00	0.0460879460366425	0.601208229731354	COQ9
NC_001145	PLB1 mRNA	0.00	0.99968196841687	0.00	0.0460693979908525	0.584076278946116	PLB1
NC_001144	SKG3 mRNA	0.00	0.99968196841687	0.00	0.0460208934303958	0.625256353744759	SKG3
NC_001136	uncharacterized protein mRNA	0.00	0.99968196841687	0.00	0.0459728774777163	0.617237327431783
NC_001136	uncharacterized protein mRNA	0.00	0.99968196841687	0.00	0.0458340269679166	0.554562593042565
NC_001146	KTR5 mRNA	0.00	0.99968196841687	0.00	0.0457309818846947	0.593875799205538	KTR5
NC_001144	FRE6 mRNA	0.00	0.99968196841687	0.00	0.0456823028103947	0.600061568674599	FRE6
NC_001142	NPA3 mRNA	0.00	0.99968196841687	0.00	0.0456421337659721	0.553684966553153	NPA3
NC_001139	SPG1 mRNA	0.00	NA	0.00	0.0455814548952094	0.407116274167765	SPG1
NC_001145	TGL3 mRNA	0.00	0.99968196841687	0.00	0.0455171466048883	0.617039463527652	TGL3
NC_001146	BOP3 mRNA	0.00	0.99968196841687	0.00	0.0454910083241916	0.62919979141355	BOP3
NC_001148	YMC1 mRNA	0.00	0.99968196841687	0.00	0.0454642412174286	0.595567321389277	YMC1
NC_001137	AFG1 mRNA	0.00	0.99968196841687	0.00	0.0453892417691442	0.580099385838954	AFG1
NC_001137	UBP5 mRNA	0.00	0.99968196841687	0.00	0.0453604530754676	0.619558883235937	UBP5
NC_001143	SMY1 mRNA	0.00	0.99968196841687	0.00	0.0453445951892163	0.595886873491859	SMY1
NC_001139	MRF1 mRNA	0.00	0.99968196841687	0.00	0.0453400967918645	0.621648529716963	MRF1
NC_001136	MRPL1 mRNA	0.00	0.99968196841687	0.00	0.0452572258109604	0.607850501730479	MRPL1
NC_001134	CBP6 mRNA	0.00	0.99968196841687	0.00	0.0452335367118683	0.62722876291523	CBP6
NC_001147	uncharacterized protein mRNA	0.00	0.99968196841687	0.00	0.0452248552467017	0.519608021883553
NC_001144	XYL2 mRNA	0.00	0.99968196841687	0.00	0.0451521822972549	0.619760807617523	XYL2
NC_001144	JLP1 mRNA	0.00	0.99968196841687	0.00	0.0451215241047181	0.62743386357188	JLP1
NC_001136	uncharacterized protein mRNA	0.00	0.99968196841687	0.00	0.0450383476919675	0.632624255017712
NC_001144	ENT2 mRNA	0.00	0.99968196841687	0.00	0.0450246455331218	0.595835500402158	ENT2
NC_001137	SCS2 mRNA	0.00	0.99968196841687	0.00	0.0448447609872362	0.601132694151814	SCS2
NC_001144	gag protein mRNA	0.00	0.99968196841687	0.00	0.0448445528672971	0.590529354214068
NC_001136	YRF1-1 mRNA	0.00	0.99968196841687	0.00	0.0448438356168894	0.612555521906617	YRF1-1
NC_001142	LAS21 mRNA	0.00	0.99968196841687	0.00	0.0448224899769448	0.614387654727829	LAS21
NC_001148	PPT2 mRNA	0.00	0.99968196841687	0.00	0.0448224099519848	0.634270942124713	PPT2
NC_001135	uncharacterized protein mRNA	0.00	NA	0.00	0.0447679223680635	0.423861161016948
NC_001144	ICT1 mRNA	0.00	0.99968196841687	0.00	0.0447464182168422	0.622023119887334	ICT1
NC_001140	QCR10 mRNA	0.00	0.99968196841687	0.00	0.044725693792743	0.616485243562578	QCR10
NC_001148	ERV2 mRNA	0.00	0.99968196841687	0.00	0.0447233971759842	0.594080915682691	ERV2
NC_001139	RAD54 mRNA	0.00	0.99968196841687	0.00	0.0446497867776637	0.62502776422416	RAD54
NC_001139	uncharacterized protein mRNA	0.00	NA	0.00	0.0446374034420174	0.484357607592286
NC_001145	HFD1 mRNA	0.00	0.99968196841687	0.00	0.0445922712603736	0.586541958260567	HFD1
NC_001147	RTG1 mRNA	0.00	0.99968196841687	0.00	0.0445700882695914	0.630995512047956	RTG1
NC_001136	RGT2 mRNA	0.00	0.99968196841687	0.00	0.0444344978228508	0.632525260780933	RGT2
NC_001148	SWI1 mRNA	0.00	0.99968196841687	0.00	0.0443399189704739	0.630060521469231	SWI1
NC_001136	uncharacterized protein mRNA	0.00	0.99968196841687	0.00	0.0443087388505183	0.63511651964951
NC_001136	LUC7 mRNA	0.00	0.99968196841687	0.00	0.0441414261181989	0.639539901528889	LUC7
NC_001145	PFK2 mRNA	0.00	0.99968196841687	0.00	0.0441395347352402	0.575536909846175	PFK2
NC_001141	MCM10 mRNA	0.00	0.99968196841687	0.00	0.0441195992783697	0.636894338103942	MCM10
NC_001134	CHS2 mRNA	0.00	0.99968196841687	0.00	0.0440035163509057	0.631242496320721	CHS2
NC_001140	gag protein mRNA	0.00	0.99968196841687	0.00	0.0439905940379421	0.52550664739982
NC_001145	GAS3 mRNA	0.00	0.99968196841687	0.00	0.0439870897020777	0.582756131158926	GAS3
NC_001142	OPI3 mRNA	0.00	0.99968196841687	0.00	0.0439588676204223	0.608208442343863	OPI3
NC_001140	PRP8 mRNA	0.00	0.99968196841687	0.00	0.0439469893598819	0.583338381263228	PRP8
NC_001147	DDL1 mRNA	0.00	0.99968196841687	0.00	0.0438976669198235	0.628031958877331	DDL1
NC_001139	uncharacterized protein mRNA	0.00	0.99968196841687	0.00	0.0438908567796759	0.590193430043172
NC_001146	IST1 mRNA	0.00	0.99968196841687	0.00	0.0438850688671995	0.611382693405057	IST1
NC_001136	gag protein mRNA	0.00	0.99968196841687	0.00	0.0438832980581159	0.62201291506751
NC_001139	SWC4 mRNA	0.00	0.99968196841687	0.00	0.0438717099760991	0.625323283691738	SWC4
NC_001141	RSM25 mRNA	0.00	0.99968196841687	0.00	0.0436679560132635	0.629572681319826	RSM25
NC_001137	RAD51 mRNA	0.00	0.99968196841687	0.00	0.0436529499480776	0.623492486736632	RAD51
NC_001136	TVP15 mRNA	0.00	0.99968196841687	0.00	0.0436119286881356	0.631313609288233	TVP15
NC_001136	uncharacterized protein mRNA	0.00	0.99968196841687	0.00	0.0435914875085966	0.560511802383666
NC_001144	MEF1 mRNA	0.00	0.99968196841687	0.00	0.0435076331333615	0.600316841551442	MEF1
NC_001135	uncharacterized protein mRNA	0.00	0.99968196841687	0.00	0.043383709881735	0.614323177444463
NC_001135	FRM2 mRNA	0.00	0.99968196841687	0.00	0.0433562239522892	0.624850252583013	FRM2
NC_001147	uncharacterized protein mRNA	0.00	0.99968196841687	0.00	0.0433397571404324	0.645099788041344
NC_001137	uncharacterized protein mRNA	0.00	NA	0.00	0.0432985953506689	0.485937493237271
NC_001133	CDC19 mRNA	0.00	0.99968196841687	0.00	0.0432378717710458	0.601332345929218	CDC19
NC_001146	VPS27 mRNA	0.00	0.99968196841687	0.00	0.0431672969824702	0.622883604585819	VPS27
NC_001141	MLP2 mRNA	0.00	0.99968196841687	0.00	0.0430353207287211	0.565917054196813	MLP2
NC_001145	gag protein mRNA	0.00	0.99968196841687	0.00	0.0430298534941483	0.616483414256579
NC_001145	COS3 mRNA	0.00	0.99968196841687	0.00	0.0429498630656583	0.636513651977498	COS3
NC_001138	AUA1 mRNA	0.00	0.99968196841687	0.00	0.0429207941502069	0.629938345584084	AUA1
NC_001145	COG8 mRNA	0.00	0.99968196841687	0.00	0.0429160111084838	0.623908484880617	COG8
NC_001134	UBX7 mRNA	0.00	0.99968196841687	0.00	0.0428963272425371	0.614017673059019	UBX7
NC_001134	CDC27 mRNA	0.00	0.99968196841687	0.00	0.0428394657320975	0.636301800407383	CDC27
NC_001148	uncharacterized protein mRNA	0.00	0.99968196841687	0.00	0.0428293061533824	0.637005411351462
NC_001147	YAP7 mRNA	0.00	0.99968196841687	0.00	0.0427753621428314	0.637099469465312	YAP7
NC_001137	MAM1 mRNA	0.00	0.99968196841687	0.00	0.0427380824658358	0.500972873151953	MAM1
NC_001147	GAS4 mRNA	0.00	0.99968196841687	0.00	0.0426947839155896	0.628813122119199	GAS4
NC_001139	ARO8 mRNA	0.00	0.99968196841687	0.00	0.0425932172477643	0.615354199112627	ARO8
NC_001147	CLP1 mRNA	0.00	0.99968196841687	0.00	0.0424689438094191	0.648913676422449	CLP1
NC_001145	NCW1 mRNA	0.00	0.99968196841687	0.00	0.0424418900976379	0.559498821445059	NCW1
NC_001133	NUP60 mRNA	0.00	0.99968196841687	0.00	0.0424366667782913	0.629574792737891	NUP60
NC_001136	CDC34 mRNA	0.00	0.99968196841687	0.00	0.0423794495432766	0.586564825308023	CDC34
NC_001140	OSH7 mRNA	0.00	0.99968196841687	0.00	0.0423774370665493	0.622723236777154	OSH7
NC_001145	NDE1 mRNA	0.00	0.99968196841687	0.00	0.0423751253518147	0.605578852891913	NDE1
NC_001148	MGR2 mRNA	0.00	0.99968196841687	0.00	0.042365625389487	0.638661878326741	MGR2
NC_001146	SWM2 mRNA	0.00	0.99968196841687	0.00	0.0423641182120097	0.652747268766574	SWM2
NC_001139	TAF1 mRNA	0.00	0.99968196841687	0.00	0.0423361660533806	0.634972952235444	TAF1
NC_001142	NET1 mRNA	0.00	0.99968196841687	0.00	0.0423121824627842	0.618260622450166	NET1
NC_001137	RAD23 mRNA	0.00	0.99968196841687	0.00	0.0422933851157802	0.580928700351218	RAD23
NC_001144	ARP6 mRNA	0.00	0.99968196841687	0.00	0.0422756683138391	0.628640245969019	ARP6
NC_001136	VPS52 mRNA	0.00	0.99968196841687	0.00	0.0422605717150746	0.649905702199649	VPS52
NC_001140	CRG1 mRNA	0.00	0.99968196841687	0.00	0.0422131119104182	0.615689017885896	CRG1
NC_001147	uncharacterized protein mRNA	0.00	0.99968196841687	0.00	0.042192434726527	0.65362242479841
NC_001146	NAM9 mRNA	0.00	0.99968196841687	0.00	0.042184224743826	0.644486834765226	NAM9
NC_001136	PPN1 mRNA	0.00	0.99968196841687	0.00	0.0421828725799525	0.571438300698453	PPN1
NC_001134	DUR1,2 mRNA	0.00	0.99968196841687	0.00	0.0420891748970709	0.645088985062978	DUR1,2
NC_001143	NFT1 mRNA	0.00	0.99968196841687	0.00	0.0420440580703002	0.654280319900365	NFT1
NC_001147	ERR1 mRNA	0.00	NA	0.00	0.0420189451997774	0.353939369813272	ERR1
NC_001147	uncharacterized protein mRNA	0.00	0.99968196841687	0.00	0.0418180376449206	0.630098370712922
NC_001142	GPI14 mRNA	0.00	0.99968196841687	0.00	0.0417586511540389	0.634159424192973	GPI14
NC_001134	MCX1 mRNA	0.00	0.99968196841687	0.00	0.0417349736261038	0.610486150448467	MCX1
NC_001136	putative hydrolase mRNA	0.00	0.99968196841687	0.00	0.0417121264717921	0.651654442463207
NC_001147	TUM1 mRNA	0.00	0.99968196841687	0.00	0.0416569612318605	0.619858863976478	TUM1
NC_001133	UIP3 mRNA	0.00	0.99968196841687	0.00	0.0416540955921405	0.639883301603962	UIP3
NC_001144	PER33 mRNA	0.00	0.99968196841687	0.00	0.0415996651804422	0.627068047751777	PER33
NC_001134	REG2 mRNA	0.00	0.99968196841687	0.00	0.0414618936525319	0.638366151737644	REG2
NC_001134	RIB1 mRNA	0.00	0.99968196841687	0.00	0.041248862710111	0.627838315181751	RIB1
NC_001140	MSR1 mRNA	0.00	0.99968196841687	0.00	0.0412218722178463	0.656377002333769	MSR1
NC_001139	uncharacterized protein mRNA	0.00	NA	0.00	0.0412135827911244	0.457995109138856
NC_001146	SFB2 mRNA	0.00	0.99968196841687	0.00	0.0412015811138508	0.625613490331914	SFB2
NC_001142	ARP3 mRNA	0.00	0.99968196841687	0.00	0.0411571364060336	0.623040891432864	ARP3
NC_001140	AIM46 mRNA	0.00	0.99968196841687	0.00	0.0411349154408888	0.650590965407522	AIM46
NC_001139	SCL1 mRNA	0.00	0.99968196841687	0.00	0.0410610749757717	0.599637096077031	SCL1
NC_001148	SVL3 mRNA	0.00	0.99968196841687	0.00	0.0409763351450339	0.6479281536658	SVL3
NC_001146	MPP6 mRNA	0.00	0.99968196841687	0.00	0.0409173887803904	0.631757942177395	MPP6
NC_001144	PCD1 mRNA	0.00	0.99968196841687	0.00	0.0408817576605333	0.662132026478268	PCD1
NC_001134	ECM21 mRNA	0.00	0.99968196841687	0.00	0.0408703565120061	0.65693671659959	ECM21
NC_001140	TDA3 mRNA	0.00	0.99968196841687	0.00	0.0408368685818562	0.621681729731415	TDA3
NC_001137	Mg-dependent acid phosphatase mRNA	0.00	0.99968196841687	0.00	0.0408188758740387	0.634325874831964
NC_001145	uncharacterized protein mRNA	0.00	NA	0.00	0.0407844930844547	0.432315197755452
NC_001137	SEC3 mRNA	0.00	0.99968196841687	0.00	0.0407761232543821	0.627598942797562	SEC3
NC_001139	TDH3 mRNA	0.00	0.99968196841687	0.00	0.0407488332681842	0.611349232303708	TDH3
NC_001146	uncharacterized protein mRNA	0.00	0.99968196841687	0.00	0.0406628322799412	0.660193992542766
NC_001147	PRO2 mRNA	0.00	0.99968196841687	0.00	0.0406218504764738	0.631204186508753	PRO2
NC_001134	CKS1 mRNA	0.00	0.99968196841687	0.00	0.0405848777924867	0.640056321270321	CKS1
NC_001136	gag protein mRNA	0.00	0.99968196841687	0.00	0.0405336991250983	0.664658504622569
NC_001144	PUF3 mRNA	0.00	0.99968196841687	0.00	0.0405336180338676	0.65904057185114	PUF3
NC_001145	UBX2 mRNA	0.00	0.99968196841687	0.00	0.0405190192147026	0.638384924786813	UBX2
NC_001142	ATP2 mRNA	0.00	0.99968196841687	0.00	0.0405177068326088	0.634416355016035	ATP2
NC_001147	RRI2 mRNA	0.00	0.99968196841687	0.00	0.0404492261697689	0.666631583929395	RRI2
NC_001136	gag protein mRNA	0.00	0.99968196841687	0.00	0.0404416929896561	0.641351309132692
NC_001145	RIM9 mRNA	0.00	0.99968196841687	0.00	0.0404089803398387	0.661844795945131	RIM9
NC_001139	uncharacterized protein mRNA	0.00	NA	0.00	0.0404078461435956	0.507187774134333
NC_001145	SPT5 mRNA	0.00	0.99968196841687	0.00	0.0403962355002936	0.646810007506252	SPT5
NC_001134	TAF5 mRNA	0.00	0.99968196841687	0.00	0.0403533191146348	0.644350575228445	TAF5
NC_001136	PSP1 mRNA	0.00	0.99968196841687	0.00	0.0403521561881894	0.617355040720368	PSP1
NC_001147	MSB1 mRNA	0.00	0.99968196841687	0.00	0.0403087709087618	0.667869719046391	MSB1
NC_001135	ILV6 mRNA	0.00	0.99968196841687	0.00	0.0402651048675767	0.630633008943436	ILV6
NC_001145	RCO1 mRNA	0.00	0.99968196841687	0.00	0.0402593633884478	0.651856796016615	RCO1
NC_001143	uncharacterized protein mRNA	0.00	0.99968196841687	0.00	0.040228506063672	0.66038950612309
NC_001145	uncharacterized protein mRNA	0.00	0.99968196841687	0.00	0.0402216938226717	0.646925477366111
NC_001139	PFK1 mRNA	0.00	0.99968196841687	0.00	0.0401348147096809	0.616183960719796	PFK1
NC_001134	NRG2 mRNA	0.00	0.99968196841687	0.00	0.0401028341782066	0.66516127787517	NRG2
NC_001147	VMA4 mRNA	0.00	0.99968196841687	0.00	0.0400595151461396	0.577187443002616	VMA4
NC_001145	HFA1 mRNA	0.00	0.99968196841687	0.00	0.0400505348984882	0.660704086156452	HFA1
NC_001137	uncharacterized protein mRNA	0.00	0.99968196841687	0.00	0.0399885229276554	0.664152882170988
NC_001146	CAF40 mRNA	0.00	0.99968196841687	0.00	0.0398460568790929	0.649425318346782	CAF40
NC_001134	FAT1 mRNA	0.00	0.99968196841687	0.00	0.0398209863585796	0.630473244008955	FAT1
NC_001135	LSB5 mRNA	0.00	0.99968196841687	0.00	0.0398112254097861	0.649076830097339	LSB5
NC_001139	LSC2 mRNA	0.00	0.99968196841687	0.00	0.0395392027609604	0.62280724982945	LSC2
NC_001134	uncharacterized protein mRNA	0.00	0.99968196841687	0.00	0.0394690613737198	0.550948409374512
NC_001148	ROX1 mRNA	0.00	0.99968196841687	0.00	0.039458740114038	0.66800888465298	ROX1
NC_001136	PLM2 mRNA	0.00	0.99968196841687	0.00	0.0394405897786335	0.670253189814899	PLM2
NC_001146	PDR18 mRNA	0.00	0.99968196841687	0.00	0.0394045878412289	0.675696317968667	PDR18
NC_001145	DAK1 mRNA	0.00	0.99968196841687	0.00	0.0393014090017242	0.642961904633699	DAK1
NC_001143	DAL80 mRNA	0.00	NA	0.00	0.039299328198179	0.451174175336682	DAL80
NC_001144	uncharacterized protein mRNA	0.00	0.99968196841687	0.00	0.0392903858518199	0.641605547486212
NC_001146	gag protein mRNA	0.00	0.99968196841687	0.00	0.0392780813760042	0.655330334312521
NC_001135	HCM1 mRNA	0.00	0.99968196841687	0.00	0.0392777528442329	0.671772676394758	HCM1
NC_001148	uncharacterized protein mRNA	0.00	0.99968196841687	0.00	0.0392701694597984	0.675394252327468
NC_001145	NUP116 mRNA	0.00	0.99968196841687	0.00	0.039251007902098	0.623801772088867	NUP116
NC_001147	HEM15 mRNA	0.00	0.99968196841687	0.00	0.0392139409197717	0.621819016712131	HEM15
NC_001147	uncharacterized protein mRNA	0.00	0.99968196841687	0.00	0.0391476040885145	0.674202529711276
NC_001145	CEF1 mRNA	0.00	0.99968196841687	0.00	0.0391000939677709	0.67582480702432	CEF1
NC_001140	CPR2 mRNA	0.00	0.99968196841687	0.00	0.0390184281954733	0.655521359378633	CPR2
NC_001148	uncharacterized protein mRNA	0.00	0.99968196841687	0.00	0.0390045542652128	0.629620582595366
NC_001139	NMA2 mRNA	0.00	0.99968196841687	0.00	0.0389823320142023	0.668920716641263	NMA2
NC_001148	TAF14 mRNA	0.00	0.99968196841687	0.00	0.0389531346818569	0.628333512998007	TAF14
NC_001147	LDB19 mRNA	0.00	0.99968196841687	0.00	0.0389339478022418	0.664243080067513	LDB19
NC_001139	PRP18 mRNA	0.00	0.99968196841687	0.00	0.0389182559843264	0.675809484438955	PRP18
NC_001146	MTQ1 mRNA	0.00	0.99968196841687	0.00	0.0388106410880545	0.679864627738443	MTQ1
NC_001146	LTO1 mRNA	0.00	0.99968196841687	0.00	0.0387283244286592	0.681137022569763	LTO1
NC_001144	AAT2 mRNA	0.00	0.99968196841687	0.00	0.0387186778399715	0.636478378754692	AAT2
NC_001148	uncharacterized protein mRNA	0.00	0.99968196841687	0.00	0.0386852261861698	0.665263524292463
NC_001144	CDA2 mRNA	0.00	NA	0.00	0.0386330589585094	0.379136924805115	CDA2
NC_001141	SSL2 mRNA	0.00	0.99968196841687	0.00	0.0385520539735022	0.65091851694357	SSL2
NC_001134	RIB7 mRNA	0.00	0.99968196841687	0.00	0.0385273687098031	0.674041339181906	RIB7
NC_001140	uncharacterized protein mRNA	0.00	NA	0.00	0.0384396887354261	0.150726089720419
NC_001143	BUD2 mRNA	0.00	0.99968196841687	0.00	0.0384358815642829	0.663533455547479	BUD2
NC_001147	BIL1 mRNA	0.00	0.99968196841687	0.00	0.0383822587400605	0.682969086378104	BIL1
NC_001145	SSO2 mRNA	0.00	0.99968196841687	0.00	0.0383718097690781	0.618059197709843	SSO2
NC_001139	RTG2 mRNA	0.00	0.99968196841687	0.00	0.0383346273251516	0.633757040097234	RTG2
NC_001144	CDC3 mRNA	0.00	0.99968196841687	0.00	0.0383343243638807	0.609878633222619	CDC3
NC_001144	PDC1 mRNA	0.00	0.99968196841687	0.00	0.0382691700969418	0.636345555571517	PDC1
NC_001138	CNN1 mRNA	0.00	0.99968196841687	0.00	0.0382529072188205	0.684654746619335	CNN1
NC_001144	uncharacterized protein mRNA	0.00	0.99968196841687	0.00	0.0382417240636312	0.616136983901663
NC_001147	NUF2 mRNA	0.00	0.99968196841687	0.00	0.0382323394884971	0.67474283872	NUF2
NC_001133	uncharacterized protein mRNA	0.00	NA	0.00	0.0381663938704157	0.457545780628037
NC_001144	MDM30 mRNA	0.00	0.99968196841687	0.00	0.0381081748457089	0.667783933890396	MDM30
NC_001142	HXT9 mRNA	0.00	0.99968196841687	0.00	0.0380083869729228	0.618801369089869	HXT9
NC_001144	THI7 mRNA	0.00	0.99968196841687	0.00	0.0379909687430892	0.6766491046837	THI7
NC_001142	IKS1 mRNA	0.00	0.99968196841687	0.00	0.0379729191211713	0.669201961302688	IKS1
NC_001142	AAD10 mRNA	0.00	0.99968196841687	0.00	0.0379661108084957	0.683272831131756	AAD10
NC_001139	HOS2 mRNA	0.00	0.99968196841687	0.00	0.0378627305196933	0.679793381684613	HOS2
NC_001138	RET2 mRNA	0.00	0.99968196841687	0.00	0.0378532964345936	0.664185136709244	RET2
NC_001148	YTA6 mRNA	0.00	0.99968196841687	0.00	0.0378313205055325	0.65349230023442	YTA6
NC_001139	AZR1 mRNA	0.00	0.99968196841687	0.00	0.0378282521374724	0.686973976595411	AZR1
NC_001139	EFM5 mRNA	0.00	0.99968196841687	0.00	0.037825176729004	0.63347296417094	EFM5
NC_001134	uncharacterized protein mRNA	0.00	0.99968196841687	0.00	0.0377783891240135	0.676692444662046
NC_001139	uncharacterized protein mRNA	0.00	0.99968196841687	0.00	0.0377398406315603	0.651357828371631
NC_001137	uncharacterized protein mRNA	0.00	0.99968196841687	0.00	0.0377296219975234	0.654463853899588
NC_001147	VPH1 mRNA	0.00	0.99968196841687	0.00	0.037620013044266	0.610498204707618	VPH1
NC_001148	uncharacterized protein mRNA	0.00	0.99968196841687	0.00	0.0375900737028389	0.687154244527806
NC_001142	GWT1 mRNA	0.00	0.99968196841687	0.00	0.0375349524098561	0.676102828582176	GWT1
NC_001135	MRC1 mRNA	0.00	0.99968196841687	0.00	0.0375298976191441	0.675615996897449	MRC1
NC_001134	PFF1 mRNA	0.00	0.99968196841687	0.00	0.0374809472825984	0.640856054369448	PFF1
NC_001137	YRF1-2 mRNA	0.00	0.99968196841687	0.00	0.0374076769807627	0.680332560969196	YRF1-2
NC_001140	SNF6 mRNA	0.00	0.99968196841687	0.00	0.0373690234870446	0.639903001975793	SNF6
NC_001139	HUL5 mRNA	0.00	0.99968196841687	0.00	0.0371622045191726	0.676679318182819	HUL5
NC_001138	FET5 mRNA	0.00	0.99968196841687	0.00	0.037038903782579	0.676669053250324	FET5
NC_001142	uncharacterized protein mRNA	0.00	0.99968196841687	0.00	0.0370341923543571	0.669161341178113
NC_001145	BUL1 mRNA	0.00	0.99968196841687	0.00	0.0370284380185663	0.663497062847385	BUL1
NC_001142	putative nitronate monooxygenase mRNA	0.00	0.99968196841687	0.00	0.037017072908019	0.692375546435696
NC_001140	CTR2 mRNA	0.00	0.99968196841687	0.00	0.0370095350318132	0.679973307570685	CTR2
NC_001137	2-aminoadipate transaminase mRNA	0.00	0.99968196841687	0.00	0.0369713439509281	0.662467054479674
NC_001139	MSM1 mRNA	0.00	0.99968196841687	0.00	0.0369581001453652	0.692510404353258	MSM1
NC_001146	ALP1 mRNA	0.00	0.99968196841687	0.00	0.0369250116091749	0.593660198949828	ALP1
NC_001138	ULI1 mRNA	0.00	0.99968196841687	0.00	0.0368749774877564	0.657213713027543	ULI1
NC_001134	uncharacterized protein mRNA	0.00	NA	0.00	0.0368038646849935	0.421004483294039
NC_001148	ULP1 mRNA	0.00	0.99968196841687	0.00	0.0368008107779983	0.662269078072406	ULP1
NC_001140	VMA22 mRNA	0.00	0.99968196841687	0.00	0.036796888333278	0.685450366661838	VMA22
NC_001147	PTP2 mRNA	0.00	0.99968196841687	0.00	0.0367831650395363	0.692166508677734	PTP2
NC_001147	PET127 mRNA	0.00	0.99968196841687	0.00	0.0367717266666225	0.694697887668571	PET127
NC_001146	MET2 mRNA	0.00	0.99968196841687	0.00	0.0367504767449289	0.685040390445576	MET2
NC_001136	uncharacterized protein mRNA	0.00	NA	0.00	0.0367229774289841	0.446603532044148
NC_001136	SNM1 mRNA	0.00	0.99968196841687	0.00	0.0367213151462781	0.695058390691187	SNM1
NC_001148	SDD4 mRNA	0.00	0.99968196841687	0.00	0.0365878302219987	0.673438841427204	SDD4
NC_001144	TDA5 mRNA	0.00	0.99968196841687	0.00	0.0365673174636034	0.69441598088997	TDA5
NC_001139	COS6 mRNA	0.00	0.99968196841687	0.00	0.0365632398766308	0.65755690754495	COS6
NC_001139	ARC1 mRNA	0.00	0.99968196841687	0.00	0.0365537430400859	0.652952334715009	ARC1
NC_001140	UBA4 mRNA	0.00	0.99968196841687	0.00	0.0364709211488744	0.674770929354542	UBA4
NC_001137	uncharacterized protein mRNA	0.00	0.99968196841687	0.00	0.0364707119834784	0.605618514920208
NC_001148	HDA3 mRNA	0.00	0.99968196841687	0.00	0.0364589383718293	0.67815561312549	HDA3
NC_001145	uncharacterized protein mRNA	0.00	NA	0.00	0.0363201574109715	0.456070683041902
NC_001146	LAP2 mRNA	0.00	0.99968196841687	0.00	0.0362634372986295	0.676606170347143	LAP2
NC_001139	MTC3 mRNA	0.00	0.99968196841687	0.00	0.0361942863387213	0.70097044698096	MTC3
NC_001146	uncharacterized protein mRNA	0.00	0.99968196841687	0.00	0.036155237794806	0.660337563184429
NC_001144	REX2 mRNA	0.00	0.99968196841687	0.00	0.0361515199582647	0.683722075032248	REX2
NC_001139	COQ6 mRNA	0.00	0.99968196841687	0.00	0.0361272288429345	0.671795018687528	COQ6
NC_001134	uncharacterized protein mRNA	0.00	0.99968196841687	0.00	0.0361189956477712	0.676246430797899
NC_001143	PHD1 mRNA	0.00	0.99968196841687	0.00	0.0360947393955607	0.701206029571614	PHD1
NC_001146	BNI4 mRNA	0.00	0.99968196841687	0.00	0.0360935907436605	0.694757691721785	BNI4
NC_001135	uncharacterized protein mRNA	0.00	0.99968196841687	0.00	0.0360821485060633	0.697712821605295
NC_001143	FRE2 mRNA	0.00	0.99968196841687	0.00	0.0360484010793256	0.696842554919635	FRE2
NC_001134	TEL1 mRNA	0.00	0.99968196841687	0.00	0.0360281560685214	0.690356370300366	TEL1
NC_001142	YMR1 mRNA	0.00	0.99968196841687	0.00	0.0359353469102567	0.678581180373265	YMR1
NC_001142	ATP12 mRNA	0.00	0.99968196841687	0.00	0.0359186642989047	0.691310834224627	ATP12
NC_001147	PTH4 mRNA	0.00	0.99968196841687	0.00	0.035909118040715	0.677953918742086	PTH4
NC_001144	uncharacterized protein mRNA	0.00	0.99968196841687	0.00	0.0359026779730642	0.699678759102726
NC_001144	MAP1 mRNA	0.00	0.99968196841687	0.00	0.0358834151318349	0.672160539711457	MAP1
NC_001142	TRK1 mRNA	0.00	0.99968196841687	0.00	0.0358798094207157	0.669537953577168	TRK1
NC_001147	CRC1 mRNA	0.00	NA	0.00	0.0358370364149258	0.572664610180812	CRC1
NC_001143	type II protein arginine methyltransferase mRNA	0.00	0.99968196841687	0.00	0.0358133629981481	0.684338466590929
NC_001142	MPH3 mRNA	0.00	0.99968196841687	0.00	0.0357849001532906	0.684882736263748	MPH3
NC_001136	EMI1 mRNA	0.00	0.99968196841687	0.00	0.0357485857955781	0.690499077508973	EMI1
NC_001134	RPS11B mRNA	0.00	0.99968196841687	0.00	0.0357308890181076	0.613414987982571	RPS11B
NC_001146	RPS7B mRNA	0.00	0.99968196841687	0.00	0.0356960912537154	0.645399766395692	RPS7B
NC_001144	NMA1 mRNA	0.00	0.99968196841687	0.00	0.035677053746355	0.694403544546143	NMA1
NC_001139	MDR1 mRNA	0.00	0.99968196841687	0.00	0.035651414866881	0.678032149064923	MDR1
NC_001144	TPO1 mRNA	0.00	0.99968196841687	0.00	0.0356184630776986	0.68106844769476	TPO1
NC_001147	PHM7 mRNA	0.00	0.99968196841687	0.00	0.0356057203586147	0.644818184973761	PHM7
NC_001145	DSK2 mRNA	0.00	0.99968196841687	0.00	0.0355969671443086	0.670559174092327	DSK2
NC_001147	RRT8 mRNA	0.00	0.99968196841687	0.00	0.0355874272063995	0.691507365453328	RRT8
NC_001140	BZZ1 mRNA	0.00	0.99968196841687	0.00	0.035532289062773	0.690715501421074	BZZ1
NC_001147	ESA1 mRNA	0.00	0.99968196841687	0.00	0.0355140606204309	0.69142931169052	ESA1
NC_001147	AFI1 mRNA	0.00	0.99968196841687	0.00	0.0354278052761168	0.706632663667509	AFI1
NC_001147	HIR2 mRNA	0.00	0.99968196841687	0.00	0.0354027878166773	0.705609086254134	HIR2
NC_001142	PBS2 mRNA	0.00	0.99968196841687	0.00	0.0353916662413553	0.683399785713268	PBS2
NC_001147	DSC3 mRNA	0.00	0.99968196841687	0.00	0.0353069952748914	0.702673083955916	DSC3
NC_001148	NCR1 mRNA	0.00	0.99968196841687	0.00	0.0352961242029638	0.680105999795694	NCR1
NC_001148	FUM1 mRNA	0.00	0.99968196841687	0.00	0.0351676087498125	0.682738671620651	FUM1
NC_001147	ZEO1 mRNA	0.00	0.99968196841687	0.00	0.0351455927461813	0.694053846265756	ZEO1
NC_001136	HED1 mRNA	0.00	NA	0.00	0.035126689467233	0.550603028388847	HED1
NC_001137	MCM3 mRNA	0.00	0.99968196841687	0.00	0.035063650753783	0.692512614375126	MCM3
NC_001141	SLM1 mRNA	0.00	0.99968196841687	0.00	0.0350589513520758	0.667675711894922	SLM1
NC_001145	COQ5 mRNA	0.00	0.99968196841687	0.00	0.0350541179228445	0.665204301461108	COQ5
NC_001142	QCR8 mRNA	0.00	0.99968196841687	0.00	0.0350423914506849	0.675381050108347	QCR8
NC_001140	RPN10 mRNA	0.00	0.99968196841687	0.00	0.0350323758905302	0.659521485336696	RPN10
NC_001138	RPL2A mRNA	0.00	0.99968196841687	0.00	0.035021407828606	0.638680312194594	RPL2A
NC_001144	NAM2 mRNA	0.00	0.99968196841687	0.00	0.0350199610508771	0.705813625004963	NAM2
NC_001139	SCY1 mRNA	0.00	0.99968196841687	0.00	0.035012716326531	0.696642646001725	SCY1
NC_001144	gag protein mRNA	0.00	0.99968196841687	0.00	0.0349511509305013	0.687776501287742
NC_001135	uncharacterized protein mRNA	0.00	0.99968196841687	0.00	0.0349046047515259	0.681576483021151
NC_001139	EAT1 mRNA	0.00	0.99968196841687	0.00	0.0348831736327717	0.710040896619308	EAT1
NC_001144	uncharacterized protein mRNA	0.00	0.99968196841687	0.00	0.0348610806220347	0.70593877445835
NC_001145	FCP1 mRNA	0.00	0.99968196841687	0.00	0.0348575142123398	0.68209084989918	FCP1
NC_001146	YDJ1 mRNA	0.00	0.99968196841687	0.00	0.0348188051010634	0.663936160615453	YDJ1
NC_001138	uncharacterized protein mRNA	0.00	0.99968196841687	0.00	0.0347981048243958	0.711221794008777
NC_001147	IRC13 mRNA	0.00	NA	0.00	0.0347921605395921	0.242477730596637	IRC13
NC_001143	SPC34 mRNA	0.00	0.99968196841687	0.00	0.034791259413858	0.70274589938831	SPC34
NC_001144	PAU17 mRNA	0.00	0.99968196841687	0.00	0.0347533513717207	0.59322903460298	PAU17
NC_001147	ENB1 mRNA	0.00	0.99968196841687	0.00	0.034744746961035	0.656973632241774	ENB1
NC_001145	EUC1 mRNA	0.00	0.99968196841687	0.00	0.0345939583459026	0.702381726938372	EUC1
NC_001140	MIP6 mRNA	0.00	0.99968196841687	0.00	0.0345175317684815	0.700894326781725	MIP6
NC_001137	gag protein mRNA	0.00	0.99968196841687	0.00	0.034491085667341	0.681943481229833
NC_001148	GPI2 mRNA	0.00	0.99968196841687	0.00	0.0344770551055698	0.707999349121001	GPI2
NC_001136	SAS4 mRNA	0.00	0.99968196841687	0.00	0.03445444865923	0.699648350757637	SAS4
NC_001138	ACT1 mRNA	0.00	0.99968196841687	0.00	0.0343619882361908	0.672413627452691	ACT1
NC_001146	ATO2 mRNA	0.00	0.99968196841687	0.00	0.0342932637661336	0.707434749614128	ATO2
NC_001138	LPD1 mRNA	0.00	0.99968196841687	0.00	0.0342228062289272	0.672204237157467	LPD1
NC_001143	MEH1 mRNA	0.00	0.99968196841687	0.00	0.0341939472136636	0.707275439010962	MEH1
NC_001134	gag-pol fusion protein mRNA	0.00	0.99968196841687	0.00	0.0341734416097973	0.671312817985781
NC_001148	VMA13 mRNA	0.00	0.99968196841687	0.00	0.0341353254080581	0.668906409287122	VMA13
NC_001133	ACS1 mRNA	0.00	0.99968196841687	0.00	0.0341014535951367	0.71595428790022	ACS1
NC_001148	BMS1 mRNA	0.00	0.99968196841687	0.00	0.0340721060527394	0.650354079842506	BMS1
NC_001137	uncharacterized protein mRNA	0.00	0.99968196841687	0.00	0.033997388853522	0.685829541978613
NC_001143	YPK1 mRNA	0.00	0.99968196841687	0.00	0.0339877186102121	0.670999384840193	YPK1
NC_001139	carbonyl reductase (NADPH-dependent) mRNA	0.00	0.99968196841687	0.00	0.0339671230809429	0.701121943951176
NC_001136	PHO2 mRNA	0.00	0.99968196841687	0.00	0.0339061989208894	0.715662421940878	PHO2
NC_001135	MATALPHA1 mRNA	0.00	NA	0.00	0.0338815797745755	0.512544682896151	MATALPHA1
NC_001145	LDO45 mRNA	0.00	0.99968196841687	0.00	0.0338535861633226	0.719000727931883	LDO45
NC_001144	SIR3 mRNA	0.00	0.99968196841687	0.00	0.0338421645262182	0.70600584809037	SIR3
NC_001147	CIR2 mRNA	0.00	0.99968196841687	0.00	0.0338285273919692	0.691154955229074	CIR2
NC_001146	COS1 mRNA	0.00	0.99968196841687	0.00	0.0338129781184693	0.706159743831526	COS1
NC_001134	EHT1 mRNA	0.00	0.99968196841687	0.00	0.0337426845033711	0.693254656682887	EHT1
NC_001144	HSP60 mRNA	0.00	0.99968196841687	0.00	0.0337303907526791	0.686795834881584	HSP60
NC_001136	IVY1 mRNA	0.00	0.99968196841687	0.00	0.0336980650549011	0.703099646642123	IVY1
NC_001142	MET3 mRNA	0.00	0.99968196841687	0.00	0.033676514177902	0.694610149132234	MET3
NC_001135	MIC10 mRNA	0.00	0.99968196841687	0.00	0.0336554881099649	0.689185297077958	MIC10
NC_001147	YRR1 mRNA	0.00	0.99968196841687	0.00	0.0336423053674214	0.716221461254633	YRR1
NC_001134	YSA1 mRNA	0.00	0.99968196841687	0.00	0.0335408346242628	0.697379079521645	YSA1
NC_001141	PKP1 mRNA	0.00	0.99968196841687	0.00	0.0335399942539308	0.721679286095329	PKP1
NC_001145	SRT1 mRNA	0.00	0.99968196841687	0.00	0.0335385217699983	0.684051226916587	SRT1
NC_001142	SSC1 mRNA	0.00	0.99968196841687	0.00	0.0335355006911286	0.671581829356891	SSC1
NC_001147	IES4 mRNA	0.00	0.99968196841687	0.00	0.033517158586421	0.707735509331105	IES4
NC_001145	uncharacterized protein mRNA	0.00	0.99968196841687	0.00	0.0334862277348065	0.702984886218387
NC_001147	GPB1 mRNA	0.00	0.99968196841687	0.00	0.0333494765364446	0.718545245638151	GPB1
NC_001146	NCE103 mRNA	0.00	0.99968196841687	0.00	0.0333005688860403	0.711484051540318	NCE103
NC_001135	uncharacterized protein mRNA	0.00	0.99968196841687	0.00	0.0332481812446433	0.663078212856305
NC_001144	uncharacterized protein mRNA	0.00	0.99968196841687	0.00	0.0331259160765699	0.699366035515061
NC_001147	TRM13 mRNA	0.00	0.99968196841687	0.00	0.0330949246464924	0.7123291449909	TRM13
NC_001144	putative amidotransferase mRNA	0.00	0.99968196841687	0.00	0.0330806135321997	0.715229381126939
NC_001137	COX15 mRNA	0.00	0.99968196841687	0.00	0.0330350422169044	0.686029752354075	COX15
NC_001142	ECM25 mRNA	0.00	0.99968196841687	0.00	0.0330325176496637	0.722354929508351	ECM25
NC_001135	uncharacterized protein mRNA	0.00	0.99968196841687	0.00	0.0330239410811621	0.644707563269882
NC_001134	ECM13 mRNA	0.00	0.99968196841687	0.00	0.0329729744069058	0.721984568820962	ECM13
NC_001139	GTO1 mRNA	0.00	0.99968196841687	0.00	0.0329494939789848	0.724963110678928	GTO1
NC_001146	COG6 mRNA	0.00	0.99968196841687	0.00	0.0329342684510483	0.70528193028303	COG6
NC_001143	LHS1 mRNA	0.00	0.99968196841687	0.00	0.032930122791303	0.680264420982789	LHS1
NC_001144	DPS1 mRNA	0.00	0.99968196841687	0.00	0.0329219623061562	0.704525487814595	DPS1
NC_001135	FIG2 mRNA	0.00	0.99968196841687	0.00	0.032896173826799	0.719616181671376	FIG2
NC_001136	CCC2 mRNA	0.00	0.99968196841687	0.00	0.0328621020264962	0.726765262543433	CCC2
NC_001142	GON7 mRNA	0.00	0.99968196841687	0.00	0.032833361874787	0.711355311174759	GON7
NC_001142	LCB3 mRNA	0.00	0.99968196841687	0.00	0.032808187295806	0.705175526898706	LCB3
NC_001133	gag protein mRNA	0.00	0.99968196841687	0.00	0.0327587356458463	0.704550913645128
NC_001138	uncharacterized protein mRNA	0.00	NA	0.00	0.0327470132889618	0.45906096455821
NC_001145	ALD3 mRNA	0.00	0.99968196841687	0.00	0.0326381311987751	0.728725473963464	ALD3
NC_001136	SNF1 mRNA	0.00	0.99968196841687	0.00	0.0326374212491365	0.710491887671437	SNF1
NC_001140	IMD2 mRNA	0.00	0.99968196841687	0.00	0.0326186214243755	0.672686369707916	IMD2
NC_001139	RTT102 mRNA	0.00	0.99968196841687	0.00	0.0326173255829089	0.712809008907933	RTT102
NC_001148	AXL1 mRNA	0.00	0.99968196841687	0.00	0.0325661646820002	0.702450121965573	AXL1
NC_001144	SWC7 mRNA	0.00	0.99968196841687	0.00	0.0325505287167056	0.637967406849334	SWC7
NC_001134	PIM1 mRNA	0.00	0.99968196841687	0.00	0.0325421894600428	0.698327636128504	PIM1
NC_001142	BCK1 mRNA	0.00	0.99968196841687	0.00	0.0325079941754565	0.726895007203689	BCK1
NC_001140	GAR1 mRNA	0.00	0.99968196841687	0.00	0.0324957786407681	0.646276730738983	GAR1
NC_001146	SMM1 mRNA	0.00	0.99968196841687	0.00	0.0324930405607299	0.716772418470254	SMM1
NC_001147	uncharacterized protein mRNA	0.00	0.99968196841687	0.00	0.0324539300034501	0.690371688943768
NC_001142	MLO127 mRNA	0.00	0.99968196841687	0.00	0.0324234525353174	0.726078606072157	MLO127
NC_001139	PBP1 mRNA	0.00	0.99968196841687	0.00	0.0324222189716402	0.702914767991249	PBP1
NC_001134	KIP1 mRNA	0.00	0.99968196841687	0.00	0.0324161354947612	0.717890411182203	KIP1
NC_001135	uncharacterized protein mRNA	0.00	0.99968196841687	0.00	0.0324101788148555	0.729701726163585
NC_001146	THI12 mRNA	0.00	0.99968196841687	0.00	0.0323975206459023	0.625266729918075	THI12
NC_001148	PET20 mRNA	0.00	0.99968196841687	0.00	0.0323767332770901	0.719904135849487	PET20
NC_001144	BNA5 mRNA	0.00	0.99968196841687	0.00	0.0323705889140713	0.699103114656534	BNA5
NC_001148	CUP9 mRNA	0.00	0.99968196841687	0.00	0.0322621986865736	0.701906349737169	CUP9
NC_001141	PAU14 mRNA	0.00	NA	0.00	0.0322531695616549	0.389708448982977	PAU14
NC_001146	ALG12 mRNA	0.00	0.99968196841687	0.00	0.0321899923359741	0.708790776368995	ALG12
NC_001144	YHC1 mRNA	0.00	0.99968196841687	0.00	0.0321595884131417	0.717277735585265	YHC1
NC_001148	uncharacterized protein mRNA	0.00	0.99968196841687	0.00	0.0321134222219735	0.733246305086098
NC_001144	FRA1 mRNA	0.00	0.99968196841687	0.00	0.0320439594556763	0.691195741605814	FRA1
NC_001145	YIM1 mRNA	0.00	0.99968196841687	0.00	0.0319939368143271	0.714763701304812	YIM1
NC_001134	YPT10 mRNA	0.00	0.99968196841687	0.00	0.0319215378491109	0.718327682418171	YPT10
NC_001140	TRA1 mRNA	0.00	0.99968196841687	0.00	0.0318643033774534	0.711828400442639	TRA1
NC_001138	YMR31 mRNA	0.00	0.99968196841687	0.00	0.0318303157365633	0.734377396661595	YMR31
NC_001136	PAL1 mRNA	0.00	0.99968196841687	0.00	0.0317958464270766	0.69339739903379	PAL1
NC_001134	LDB7 mRNA	0.00	0.99968196841687	0.00	0.0317476095686326	0.708633960551121	LDB7
NC_001142	TIM54 mRNA	0.00	0.99968196841687	0.00	0.0316235134404208	0.690792836253886	TIM54
NC_001138	DCV1 mRNA	0.00	0.99968196841687	0.00	0.0315395911232339	0.697792971616624	DCV1
NC_001142	metallo-dependent hydrolase superfamily protein mRNA	0.00	0.99968196841687	0.00	0.0315321011377822	0.724630467815714
NC_001148	RSA1 mRNA	0.00	0.99968196841687	0.00	0.0315205981701377	0.710276528325107	RSA1
NC_001138	PTR3 mRNA	0.00	0.99968196841687	0.00	0.0315182257626154	0.737592905031048	PTR3
NC_001140	uncharacterized protein mRNA	0.00	0.99968196841687	0.00	0.0314983781522349	0.719912961505754
NC_001136	COP1 mRNA	0.00	0.99968196841687	0.00	0.0314962329494764	0.706529821516441	COP1
NC_001142	SCP160 mRNA	0.00	0.99968196841687	0.00	0.0313054807908419	0.728416750679818	SCP160
NC_001148	MRX11 mRNA	0.00	0.99968196841687	0.00	0.0311566985926616	0.740744552966731	MRX11
NC_001139	UFD1 mRNA	0.00	0.99968196841687	0.00	0.0310625163979049	0.720487204543344	UFD1
NC_001148	CSM4 mRNA	0.00	NA	0.00	0.0310301908477048	0.610296449439265	CSM4
NC_001148	APL5 mRNA	0.00	0.99968196841687	0.00	0.0309699166829635	0.695859336894912	APL5
NC_001148	SGV1 mRNA	0.00	0.99968196841687	0.00	0.0309265325469158	0.730900430925814	SGV1
NC_001147	PIN2 mRNA	0.00	0.99968196841687	0.00	0.0308721504451463	0.725195433076394	PIN2
NC_001136	UGA4 mRNA	0.00	0.99968196841687	0.00	0.0308351267541288	0.710337116022105	UGA4
NC_001139	PEX14 mRNA	0.00	0.99968196841687	0.00	0.0307576233883986	0.724671349955084	PEX14
NC_001148	NOT5 mRNA	0.00	0.99968196841687	0.00	0.0307463130336634	0.70693864438835	NOT5
NC_001144	SEN1 mRNA	0.00	0.99968196841687	0.00	0.0307380631578241	0.728138967299315	SEN1
NC_001136	SLU7 mRNA	0.00	0.99968196841687	0.00	0.0307088283572417	0.72967053825951	SLU7
NC_001145	MSS11 mRNA	0.00	0.99968196841687	0.00	0.0306425535782133	0.743891977777138	MSS11
NC_001136	MRPL35 mRNA	0.00	0.99968196841687	0.00	0.0306388744658287	0.734464583854651	MRPL35
NC_001139	RTF1 mRNA	0.00	0.99968196841687	0.00	0.0306362797489653	0.685202230490525	RTF1
NC_001144	POM33 mRNA	0.00	0.99968196841687	0.00	0.0306254234438497	0.717819543535223	POM33
NC_001139	SAE2 mRNA	0.00	0.99968196841687	0.00	0.0305731505851654	0.722229155333695	SAE2
NC_001145	TUB1 mRNA	0.00	0.99968196841687	0.00	0.03054305985776	0.68590096468066	TUB1
NC_001147	OSW1 mRNA	0.00	NA	0.00	0.0305237480498597	0.264425431647915	OSW1
NC_001138	uncharacterized protein mRNA	0.00	0.99968196841687	0.00	0.0304778766967014	0.723022781831167
NC_001146	RSM19 mRNA	0.00	0.99968196841687	0.00	0.0304718857947701	0.741130937775189	RSM19
NC_001147	HTZ1 mRNA	0.00	0.99968196841687	0.00	0.0304467419038511	0.704067718272222	HTZ1
NC_001145	YTA12 mRNA	0.00	0.99968196841687	0.00	0.0304014506926433	0.703118240870879	YTA12
NC_001135	uncharacterized protein mRNA	0.00	NA	0.00	0.0303737640962903	0.512959865597935
NC_001138	GNA1 mRNA	0.00	0.99968196841687	0.00	0.0303336032366417	0.729653800291443	GNA1
NC_001136	THI13 mRNA	0.00	NA	0.00	0.030325045531371	0.628196656214188	THI13
NC_001134	HSM3 mRNA	0.00	0.99968196841687	0.00	0.0302781858112979	0.73261654072838	HSM3
NC_001144	FPS1 mRNA	0.00	0.99968196841687	0.00	0.0302476286992003	0.719688871721887	FPS1
NC_001148	TFB2 mRNA	0.00	0.99968196841687	0.00	0.0301917028907706	0.728992682161375	TFB2
NC_001144	USB1 mRNA	0.00	0.99968196841687	0.00	0.0301568841842585	0.749000495736297	USB1
NC_001147	SLG1 mRNA	0.00	0.99968196841687	0.00	0.0301401279674769	0.708262463884414	SLG1
NC_001146	ABZ1 mRNA	0.00	0.99968196841687	0.00	0.0301400700605356	0.740862899417731	ABZ1
NC_001134	RIF1 mRNA	0.00	0.99968196841687	0.00	0.0301090441369047	0.731079349428346	RIF1
NC_001139	uncharacterized protein mRNA	0.00	0.99968196841687	0.00	0.030101492114844	0.748966863914294
NC_001147	DNL4 mRNA	0.00	0.99968196841687	0.00	0.0300082104814482	0.746051146305039	DNL4
NC_001140	PEX18 mRNA	0.00	0.99968196841687	0.00	0.0299947872393257	0.717533857109357	PEX18
NC_001141	RRT14 mRNA	0.00	0.99968196841687	0.00	0.0299909410092521	0.707890813733437	RRT14
NC_001136	SLM3 mRNA	0.00	0.99968196841687	0.00	0.02996610721786	0.750408687940791	SLM3
NC_001134	NCL1 mRNA	0.00	0.99968196841687	0.00	0.0299056270316677	0.725672690175285	NCL1
NC_001142	HXT16 mRNA	0.00	0.99968196841687	0.00	0.0298931642640658	0.727840968363777	HXT16
NC_001142	SOP4 mRNA	0.00	0.99968196841687	0.00	0.0298648786707557	0.717095853130486	SOP4
NC_001147	HST1 mRNA	0.00	0.99968196841687	0.00	0.0297897969843645	0.734925947119529	HST1
NC_001144	BLS1 mRNA	0.00	0.99968196841687	0.00	0.0297335237705996	0.742612420574459	BLS1
NC_001136	NKP1 mRNA	0.00	0.99968196841687	0.00	0.0296871836889411	0.742065012434623	NKP1
NC_001139	LIF1 mRNA	0.00	0.99968196841687	0.00	0.0296672588356041	0.752767696647792	LIF1
NC_001147	uncharacterized protein mRNA	0.00	NA	0.00	0.0296318195755087	0.555528544700823
NC_001145	ZDS1 mRNA	0.00	0.99968196841687	0.00	0.0296196983824362	0.742063425954916	ZDS1
NC_001141	AXL2 mRNA	0.00	0.99968196841687	0.00	0.0294830159875309	0.74547984199936	AXL2
NC_001136	HST4 mRNA	0.00	0.99968196841687	0.00	0.0294742751862461	0.753354733810468	HST4
NC_001148	CTR1 mRNA	0.00	0.99968196841687	0.00	0.0294648337855425	0.706878948109598	CTR1
NC_001148	URN1 mRNA	0.00	0.99968196841687	0.00	0.0294614187708089	0.752529067712932	URN1
NC_001147	PTC5 mRNA	0.00	0.99968196841687	0.00	0.0294481034120346	0.729647255992383	PTC5
NC_001141	uncharacterized protein mRNA	0.00	0.99968196841687	0.00	0.0293646500650132	0.687727359851325
NC_001145	PRM15 mRNA	0.00	0.99968196841687	0.00	0.029328723671104	0.729876885994253	PRM15
NC_001144	TEN1 mRNA	0.00	0.99968196841687	0.00	0.0293283875264889	0.745749943939614	TEN1
NC_001146	POR1 mRNA	0.00	0.99968196841687	0.00	0.0293209380885843	0.705941960986947	POR1
NC_001145	PEX9 mRNA	0.00	0.99968196841687	0.00	0.0292824957264265	0.717204760699316	PEX9
NC_001145	GLC8 mRNA	0.00	0.99968196841687	0.00	0.029106343444177	0.740711469636571	GLC8
NC_001145	EAR1 mRNA	0.00	0.99968196841687	0.00	0.0291002039494537	0.747891060657574	EAR1
NC_001136	UBX5 mRNA	0.00	0.99968196841687	0.00	0.0290896718444439	0.74289576655478	UBX5
NC_001137	uncharacterized protein mRNA	0.00	0.99968196841687	0.00	0.0290299327267863	0.752352621312142
NC_001136	MPH2 mRNA	0.00	0.99968196841687	0.00	0.029013055211046	0.749004148347167	MPH2
NC_001135	PGK1 mRNA	0.00	0.99968196841687	0.00	0.0289954686443762	0.687054311927493	PGK1
NC_001142	uncharacterized protein mRNA	0.00	0.99968196841687	0.00	0.02899085807094	0.758263602185438
NC_001147	NBA1 mRNA	0.00	0.99968196841687	0.00	0.0289883366063755	0.727372714611072	NBA1
NC_001136	PRP11 mRNA	0.00	0.99968196841687	0.00	0.0289814930118012	0.753326282252022	PRP11
NC_001146	YCK2 mRNA	0.00	0.99968196841687	0.00	0.0289624347515775	0.729818032024538	YCK2
NC_001143	uncharacterized protein mRNA	0.00	0.99968196841687	0.00	0.0288669441335153	0.731180228900013
NC_001143	APL2 mRNA	0.00	0.99968196841687	0.00	0.028837540277444	0.719920047541312	APL2
NC_001139	GCD2 mRNA	0.00	0.99968196841687	0.00	0.0288323693141329	0.713631965978953	GCD2
NC_001139	MAL12 mRNA	0.00	0.99968196841687	0.00	0.0288301545660144	0.71872285677184	MAL12
NC_001135	KRR1 mRNA	0.00	0.99968196841687	0.00	0.0288105013006893	0.706933379191272	KRR1
NC_001143	PEX1 mRNA	0.00	0.99968196841687	0.00	0.0287772147082533	0.754573599615395	PEX1
NC_001139	ADE3 mRNA	0.00	0.99968196841687	0.00	0.0287660468926344	0.741463332778867	ADE3
NC_001141	RPN2 mRNA	0.00	0.99968196841687	0.00	0.0287162082200582	0.685047994157171	RPN2
NC_001148	MEI5 mRNA	0.00	NA	0.00	0.0287080760086475	0.193769553518177	MEI5
NC_001147	YPK9 mRNA	0.00	0.99968196841687	0.00	0.0286644510869407	0.754924398196309	YPK9
NC_001143	RCN1 mRNA	0.00	0.99968196841687	0.00	0.0285819907281948	0.761187719752789	RCN1
NC_001140	OPI1 mRNA	0.00	0.99968196841687	0.00	0.0285434213159945	0.739529710808153	OPI1
NC_001135	KCC4 mRNA	0.00	0.99968196841687	0.00	0.0285391352162315	0.755066160688731	KCC4
NC_001144	uncharacterized protein mRNA	0.00	NA	0.00	0.0285290195791843	0.334196557941493
NC_001134	TIP1 mRNA	0.00	0.99968196841687	0.00	0.0285269866076282	0.721772738784964	TIP1
NC_001144	DPA10 mRNA	0.00	NA	0.00	0.0285244035064028	0.548112935934283	DPA10
NC_001142	GSM1 mRNA	0.00	0.99968196841687	0.00	0.0285226882230779	0.761491778436979	GSM1
NC_001147	FYV12 mRNA	0.00	0.99968196841687	0.00	0.0285157362982549	0.71448303274921	FYV12
NC_001137	DDI1 mRNA	0.00	0.99968196841687	0.00	0.0284717413743223	0.748693553531651	DDI1
NC_001143	DAD2 mRNA	0.00	0.99968196841687	0.00	0.0284362957592232	0.757378200698406	DAD2
NC_001147	SNF2 mRNA	0.00	0.99968196841687	0.00	0.0284069230330415	0.750838716336705	SNF2
NC_001137	RSP5 mRNA	0.00	0.99968196841687	0.00	0.028298982353273	0.739581593083884	RSP5
NC_001140	MTG2 mRNA	0.00	0.99968196841687	0.00	0.0282831943735599	0.764074431328642	MTG2
NC_001147	ASE1 mRNA	0.00	0.99968196841687	0.00	0.0282659270807261	0.751453254757465	ASE1
NC_001145	RNA1	0.00	0.99968196841687	0.00	0.0282341811124093	0.713270633422354	RNA1
NC_001145	NAB6 mRNA	0.00	0.99968196841687	0.00	0.0282261366137407	0.738468632679528	NAB6
NC_001147	MIP1 mRNA	0.00	0.99968196841687	0.00	0.028150148402876	0.74973386057233	MIP1
NC_001137	AIM10 mRNA	0.00	0.99968196841687	0.00	0.028147863671343	0.762071129446911	AIM10
NC_001146	RIM21 mRNA	0.00	0.99968196841687	0.00	0.0281421941795223	0.725404829423878	RIM21
NC_001145	RIM11 mRNA	0.00	0.99968196841687	0.00	0.0280629924611221	0.755414885912275	RIM11
NC_001138	THI5 mRNA	0.00	NA	0.00	0.0280545269880783	0.606640577948507	THI5
NC_001147	RPB8 mRNA	0.00	0.99968196841687	0.00	0.0280165452084684	0.741158071856998	RPB8
NC_001137	gag protein mRNA	0.00	0.99968196841687	0.00	0.027992873525274	0.739303589470567
NC_001139	RPL24B mRNA	0.00	0.99968196841687	0.00	0.0279753025480345	0.7044311870069	RPL24B
NC_001143	CUE2 mRNA	0.00	0.99968196841687	0.00	0.0279746371330538	0.762718019694679	CUE2
NC_001145	TIF34 mRNA	0.00	0.99968196841687	0.00	0.0279348059015925	0.732431474488005	TIF34
NC_001140	uncharacterized protein mRNA	0.00	0.99968196841687	0.00	0.0279203241361606	0.742021483306136
NC_001138	TUB2 mRNA	0.00	0.99968196841687	0.00	0.0278079471435924	0.716872706943649	TUB2
NC_001144	uncharacterized protein mRNA	0.00	NA	0.00	0.0277878223442631	0.648332775882867
NC_001145	uncharacterized protein mRNA	0.00	0.99968196841687	0.00	0.0277578371131427	0.75207000767971
NC_001144	uncharacterized protein mRNA	0.00	0.99968196841687	0.00	0.0277559407340423	0.724831302200079
NC_001145	CSM3 mRNA	0.00	0.99968196841687	0.00	0.027732230801429	0.76703118240383	CSM3
NC_001136	GGC1 mRNA	0.00	0.99968196841687	0.00	0.0277306370692643	0.732027108362768	GGC1
NC_001137	ISC1 mRNA	0.00	0.99968196841687	0.00	0.0277046187365506	0.739694989563416	ISC1
NC_001146	KRE1 mRNA	0.00	0.99968196841687	0.00	0.0276664856946401	0.738768844534769	KRE1
NC_001142	SSY5 mRNA	0.00	0.99968196841687	0.00	0.0276599750479341	0.748649966580714	SSY5
NC_001144	CNA1 mRNA	0.00	0.99968196841687	0.00	0.0276568329102132	0.753003762662852	CNA1
NC_001144	STE23 mRNA	0.00	0.99968196841687	0.00	0.0276468270237772	0.720656346415446	STE23
NC_001141	AIM21 mRNA	0.00	0.99968196841687	0.00	0.0276425966214828	0.766990216263469	AIM21
NC_001133	DRS2 mRNA	0.00	0.99968196841687	0.00	0.0276401614044049	0.720486836758682	DRS2
NC_001133	SAW1 mRNA	0.00	0.99968196841687	0.00	0.0276204111664089	0.7640022966026	SAW1
NC_001137	uncharacterized protein mRNA	0.00	0.99968196841687	0.00	0.0275831148746908	0.769184156311212
NC_001139	MDM34 mRNA	0.00	0.99968196841687	0.00	0.0275437963991602	0.744109396792673	MDM34
NC_001145	INP1 mRNA	0.00	0.99968196841687	0.00	0.0274814486279399	0.770465196381005	INP1
NC_001143	CWP2 mRNA	0.00	0.99968196841687	0.00	0.0274583330472811	0.716064560294472	CWP2
NC_001146	uncharacterized protein mRNA	0.00	0.99968196841687	0.00	0.0274242487948133	0.756105467381988
NC_001142	uncharacterized protein mRNA	0.00	0.99968196841687	0.00	0.0273960056715351	0.716493579290345
NC_001147	FDH1 mRNA	0.00	0.99968196841687	0.00	0.0273506736888191	0.690484648123995	FDH1
NC_001139	MET13 mRNA	0.00	0.99968196841687	0.00	0.0273423888911174	0.754201030900737	MET13
NC_001144	uncharacterized protein mRNA	0.00	0.99968196841687	0.00	0.0273211352484733	0.765582332346883
NC_001146	YTP1 mRNA	0.00	0.99968196841687	0.00	0.0273129461630887	0.771895291367125	YTP1
NC_001144	PSY3 mRNA	0.00	0.99968196841687	0.00	0.0271778640438589	0.772981019445496	PSY3
NC_001134	KTR4 mRNA	0.00	0.99968196841687	0.00	0.0271475228822691	0.724263433092789	KTR4
NC_001145	IRC21 mRNA	0.00	0.99968196841687	0.00	0.0271373125278756	0.762208365377723	IRC21
NC_001141	AYR1 mRNA	0.00	0.99968196841687	0.00	0.027132713116324	0.755281100280588	AYR1
NC_001137	MEI4 mRNA	0.00	0.99968196841687	0.00	0.0271105077402434	0.755003489184988	MEI4
NC_001147	ADH1 mRNA	0.00	0.99968196841687	0.00	0.0270577258707001	0.723871494128639	ADH1
NC_001140	uncharacterized protein mRNA	0.00	NA	0.00	0.0269965891987241	0.209568884182998
NC_001141	mRNA	0.00	NA	0.00	0.0269792645141523	0.297069775132883
NC_001140	AHT1 mRNA	0.00	NA	0.00	0.0269767614864625	0.624035993607297	AHT1
NC_001147	NPT1 mRNA	0.00	0.99968196841687	0.00	0.0269690022928469	0.726614831582402	NPT1
NC_001134	ECM33 mRNA	0.00	0.99968196841687	0.00	0.0267983919366144	0.743110136325681	ECM33
NC_001145	SCJ1 mRNA	0.00	0.99968196841687	0.00	0.0267878791611674	0.753215792596262	SCJ1
NC_001137	HEM14 mRNA	0.00	0.99968196841687	0.00	0.0267792473356396	0.762878514120291	HEM14
NC_001136	MED2 mRNA	0.00	0.99968196841687	0.00	0.0267515272108506	0.74735706231174	MED2
NC_001144	GAS2 mRNA	0.00	0.99968196841687	0.00	0.0266681930871628	0.763887772180322	GAS2
NC_001139	SEC27 mRNA	0.00	0.99968196841687	0.00	0.0266650820354126	0.742230691566201	SEC27
NC_001147	MPD1 mRNA	0.00	0.99968196841687	0.00	0.0265951713985823	0.772198131670191	MPD1
NC_001136	RPO21 mRNA	0.00	0.99968196841687	0.00	0.026589840123485	0.760511900124079	RPO21
NC_001145	ADH2 mRNA	0.00	0.99968196841687	0.00	0.0265631843033221	0.743987437814513	ADH2
NC_001147	RTS2 mRNA	0.00	0.99968196841687	0.00	0.026562367253994	0.778041127644708	RTS2
NC_001147	RTS1 mRNA	0.00	0.99968196841687	0.00	0.026543747330776	0.739153725871365	RTS1
NC_001137	CAJ1 mRNA	0.00	0.99968196841687	0.00	0.0264958273216086	0.72805859214375	CAJ1
NC_001136	LDB17 mRNA	0.00	0.99968196841687	0.00	0.0263699772557821	0.767197456491431	LDB17
NC_001146	MRX7 mRNA	0.00	0.99968196841687	0.00	0.026312633554396	0.77812554900862	MRX7
NC_001145	uncharacterized protein mRNA	0.00	NA	0.00	0.0262481324856284	0.662506096125811
NC_001136	ARO80 mRNA	0.00	0.99968196841687	0.00	0.0262367909189516	0.769061857553885	ARO80
NC_001136	RPT3 mRNA	0.00	0.99968196841687	0.00	0.0262284013019303	0.750632281021761	RPT3
NC_001139	uncharacterized protein mRNA	0.00	0.99968196841687	0.00	0.0262146033467838	0.771072685595665
NC_001145	CUS1 mRNA	0.00	0.99968196841687	0.00	0.0261848425546628	0.770152080692908	CUS1
NC_001145	UBC7 mRNA	0.00	0.99968196841687	0.00	0.0261609284933103	0.768596555707975	UBC7
NC_001146	APJ1 mRNA	0.00	0.99968196841687	0.00	0.0261392811755136	0.78124645422286	APJ1
NC_001139	HUR1 mRNA	0.00	0.99968196841687	0.00	0.0261346525677496	0.781270552145757	HUR1
NC_001134	SUS1 mRNA	0.00	0.99968196841687	0.00	0.0260844402372078	0.777143356907033	SUS1
NC_001136	BMH2 mRNA	0.00	0.99968196841687	0.00	0.026081713491197	0.722174629292928	BMH2
NC_001136	PTC1 mRNA	0.00	0.99968196841687	0.00	0.0260389132915635	0.771605507628667	PTC1
NC_001144	uncharacterized protein mRNA	0.00	0.99968196841687	0.00	0.026015726418506	0.743451940994245
NC_001137	SDD1 mRNA	0.00	0.99968196841687	0.00	0.0260090615045716	0.756643973418504	SDD1
NC_001144	ATG26 mRNA	0.00	0.99968196841687	0.00	0.0258613137075138	0.749829662371768	ATG26
NC_001139	uncharacterized protein mRNA	0.00	0.99968196841687	0.00	0.0258087145477582	0.781509271909168
NC_001136	SEC7 mRNA	0.00	0.99968196841687	0.00	0.0257893377074916	0.735099850410923	SEC7
NC_001143	NAP1 mRNA	0.00	0.99968196841687	0.00	0.0257851716657416	0.752896432630606	NAP1
NC_001134	TEF2 mRNA	0.00	0.99968196841687	0.00	0.0257823923533419	0.732384868898929	TEF2
NC_001140	ENO2 mRNA	0.00	0.99968196841687	0.00	0.0257168307863823	0.753162201093375	ENO2
NC_001142	RTT101 mRNA	0.00	0.99968196841687	0.00	0.0256699437110732	0.776996271054148	RTT101
NC_001138	ZNF1 mRNA	0.00	0.99968196841687	0.00	0.0256111294085142	0.73193385802974	ZNF1
NC_001148	DIG1 mRNA	0.00	0.99968196841687	0.00	0.0256048567086127	0.77952515499608	DIG1
NC_001136	YET3 mRNA	0.00	0.99968196841687	0.00	0.0255284304025836	0.760869385617562	YET3
NC_001147	RGS2 mRNA	0.00	0.99968196841687	0.00	0.0255160096569854	0.784115543464656	RGS2
NC_001143	EAP1 mRNA	0.00	0.99968196841687	0.00	0.0255079160644861	0.777424181246703	EAP1
NC_001139	PAU12 mRNA	0.00	NA	0.00	0.0254282915833059	0.668944656003024	PAU12
NC_001144	uncharacterized protein mRNA	0.00	NA	0.00	0.0254130655426227	0.640993698265532
NC_001144	STU2 mRNA	0.00	0.99968196841687	0.00	0.0253829246492277	0.768726663181475	STU2
NC_001136	TOM1 mRNA	0.00	0.99968196841687	0.00	0.0253504814748028	0.750623590794029	TOM1
NC_001134	HSP26 mRNA	0.00	0.99968196841687	0.00	0.0253398069881646	0.783966691816109	HSP26
NC_001138	WWM1 mRNA	0.00	0.99968196841687	0.00	0.0252384565559248	0.76843524903006	WWM1
NC_001145	ERG12 mRNA	0.00	0.99968196841687	0.00	0.0252335797843646	0.770504806974208	ERG12
NC_001139	SOH1 mRNA	0.00	0.99968196841687	0.00	0.025207321777077	0.7889219381086	SOH1
NC_001139	DSD1 mRNA	0.00	0.99968196841687	0.00	0.0251888679197863	0.755018850469287	DSD1
NC_001146	HHT2 mRNA	0.00	0.99968196841687	0.00	0.0251732999171228	0.729962897275301	HHT2
NC_001147	RUP1 mRNA	0.00	0.99968196841687	0.00	0.0250554001673283	0.774038577719576	RUP1
NC_001145	USA1 mRNA	0.00	0.99968196841687	0.00	0.0250380547738785	0.782717185613177	USA1
NC_001136	RPN6 mRNA	0.00	0.99968196841687	0.00	0.0250160891198714	0.741651057386588	RPN6
NC_001144	ATG10 mRNA	0.00	0.99968196841687	0.00	0.0249908796016359	0.776540792600885	ATG10
NC_001147	UBC11 mRNA	0.00	0.99968196841687	0.00	0.0248826309018252	0.770582867742248	UBC11
NC_001139	gag protein mRNA	0.00	0.99968196841687	0.00	0.0248714608913388	0.790391041166181
NC_001134	RTC2 mRNA	0.00	0.99968196841687	0.00	0.0248339854165238	0.792118693657976	RTC2
NC_001136	GLE1 mRNA	0.00	0.99968196841687	0.00	0.0248307593195021	0.771442675460243	GLE1
NC_001147	TCB1 mRNA	0.00	0.99968196841687	0.00	0.0248152684258041	0.758209041723744	TCB1
NC_001136	RAD28 mRNA	0.00	0.99968196841687	0.00	0.0247439261863922	0.792722409799889	RAD28
NC_001136	SEC1 mRNA	0.00	0.99968196841687	0.00	0.0246584617019643	0.780133024496775	SEC1
NC_001145	GAL80 mRNA	0.00	0.99968196841687	0.00	0.0246548402136057	0.779901399905114	GAL80
NC_001145	gag protein mRNA	0.00	0.99968196841687	0.00	0.0245393936068717	0.777883368080757
NC_001140	WSS1 mRNA	0.00	0.99968196841687	0.00	0.0244871228469256	0.791286763937108	WSS1
NC_001146	BXI1 mRNA	0.00	0.99968196841687	0.00	0.0243822139378326	0.784604803623762	BXI1
NC_001146	PCL1 mRNA	0.00	0.99968196841687	0.00	0.0243173052354422	0.78996289872491	PCL1
NC_001138	BNA6 mRNA	0.00	0.99968196841687	0.00	0.0242980506111495	0.755986729388907	BNA6
NC_001138	FAR7 mRNA	0.00	0.99968196841687	0.00	0.0242793371087438	0.796523973270584	FAR7
NC_001143	RPT1 mRNA	0.00	0.99968196841687	0.00	0.0242187809475004	0.74601807380304	RPT1
NC_001136	SUR2 mRNA	0.00	0.99968196841687	0.00	0.0241838373347849	0.751252451346861	SUR2
NC_001145	CUE1 mRNA	0.00	0.99968196841687	0.00	0.0241571974465992	0.758745628854641	CUE1
NC_001145	uncharacterized protein mRNA	0.00	NA	0.00	0.0241473700305588	0.570390963253821
NC_001142	GEF1 mRNA	0.00	0.99968196841687	0.00	0.0241155087833339	0.783187552274122	GEF1
NC_001140	uncharacterized protein mRNA	0.00	NA	0.00	0.0240824437605677	0.488851944298939
NC_001145	uncharacterized protein mRNA	0.00	0.99968196841687	0.00	0.0240536201380388	0.774315941626029
NC_001144	ENT4 mRNA	0.00	0.99968196841687	0.00	0.0240174999805833	0.798768904787969	ENT4
NC_001135	HIS4 mRNA	0.00	0.99968196841687	0.00	0.0239437111877521	0.763400281371667	HIS4
NC_001133	PTA1 mRNA	0.00	0.99968196841687	0.00	0.0238899479569675	0.796651493939474	PTA1
NC_001137	RIP1 mRNA	0.00	0.99968196841687	0.00	0.0238527711945937	0.782867542554282	RIP1
NC_001146	MSO1 mRNA	0.00	0.99968196841687	0.00	0.0238524409667594	0.792915784002716	MSO1
NC_001143	SPT23 mRNA	0.00	0.99968196841687	0.00	0.0237313088815635	0.790323646172213	SPT23
NC_001134	uncharacterized protein mRNA	0.00	0.99968196841687	0.00	0.0237243448884615	0.801161248492687
NC_001148	FRK1 mRNA	0.00	0.99968196841687	0.00	0.0237238064969121	0.792861378500842	FRK1
[truncated: 3,996 more rows]
