# Supplementary material for: Defining the role of the polyasparagine repeat domain of the S. cerevisiae transcription factor Azf1p
Source: PLoS One. 2021 May 21;16(5):e0247285. doi: 10.1371/journal.pone.0247285 (PMC8139511; doi:10.1371/journal.pone.0247285)
Supplement: S7 Table — (CSV) [file pone.0247285.s010.csv]

Sequence Name	Name	Differential Expression Absolute Confidence	Differential Expression Adjusted p-value	Differential Expression Confidence	Differential Expression Log2 Ratio	Differential Expression p-value	gene
NC_001135	LEU2 mRNA	0.00	NA	0.00	NA	NA	LEU2
NC_001137	URA3 mRNA	0.00	NA	0.00	NA	NA	URA3
NC_001144	MET17 mRNA	0.00	NA	0.00	NA	NA	MET17
NC_001142	CIS3 mRNA	0.00	NA	0.00	0.547613242350642	1.88676164773633e-05	CIS3
NC_001140	ENO2 mRNA	2.08	0.008389969758099	2.08	0.533351689416609	1.57706198460508e-05	ENO2
NC_001142	TES1 mRNA	0.00	NA	0.00	0.516808869057484	8.20343844876832e-06	TES1
NC_001134	YRO2 mRNA	0.00	NA	0.00	0.487762219401199	0.000298135609390483	YRO2
NC_001134	uncharacterized protein mRNA	0.00	NA	0.00	0.483303141789851	0.000111595369118504
NC_001134	NGR1 mRNA	0.00	NA	0.00	0.468969741498643	2.66791264538271e-05	NGR1
NC_001145	PHO84 mRNA	0.00	NA	0.00	0.465361194202961	0.000356813164111547	PHO84
NC_001134	SDH8 mRNA	0.00	NA	0.00	0.460771776202605	0.000127757735973288	SDH8
NC_001138	HXK1 mRNA	1.26	0.0551468071471733	1.26	0.458699507190411	0.000414637647723107	HXK1
NC_001142	MPM1 mRNA	0.00	NA	0.00	0.448023564561342	0.000232440165175833	MPM1
NC_001142	HSP150 mRNA	1.60	0.0252163148410151	1.60	0.44643064640746	9.47981760940418e-05	HSP150
NC_001136	PST1 mRNA	0.00	NA	0.00	0.436538247936058	0.000551983431861074	PST1
NC_001140	RPL8A mRNA	0.00	NA	0.00	0.433364384665541	0.000200435551345759	RPL8A
NC_001136	HXT7 mRNA	1.13	0.0748072314633684	1.13	0.431995896723975	0.00158105422190677	HXT7
NC_001134	ATG42 mRNA	0.00	NA	0.00	0.430212383125788	0.00144412731455328	ATG42
NC_001136	MRH1 mRNA	0.00	NA	0.00	0.428015828293052	0.000219086285206358	MRH1
NC_001142	TDH2 mRNA	1.13	0.0736008590263174	1.13	0.427873623482687	0.00124512731435499	TDH2
NC_001139	FMP48 mRNA	0.00	NA	0.00	0.427416221907701	0.00286894699444977	FMP48
NC_001147	uncharacterized protein mRNA	0.00	NA	0.00	0.421714837984083	3.69054844686988e-05
NC_001148	FUM1 mRNA	1.21	0.0621242784247624	1.21	0.420410420319334	0.000753759837304543	FUM1
NC_001141	SUC2 mRNA	0.00	NA	0.00	0.419650333954833	0.00329949463534531	SUC2
NC_001147	STI1 mRNA	1.36	0.0435328514069982	1.36	0.418464770351521	0.000245486004174802	STI1
NC_001138	FRS2 mRNA	0.00	NA	0.00	0.411541776700925	0.000158444727207041	FRS2
NC_001136	HXT6 mRNA	1.13	0.0748072314633684	1.13	0.409421496400905	0.0028103354957882	HXT6
NC_001134	ARO4 mRNA	0.00	NA	0.00	0.399530760356136	0.00102528197557339	ARO4
NC_001139	TDH3 mRNA	1.13	0.0748072314633684	1.13	0.397434487043811	0.00150597162582558	TDH3
NC_001143	FOX2 mRNA	1.06	0.0864638532761702	1.06	0.391247179280464	0.00451343552926377	FOX2
NC_001143	CWP2 mRNA	0.00	NA	0.00	0.390441966582929	0.00407576361164174	CWP2
NC_001134	IST2 mRNA	0.00	NA	0.00	0.388654864554317	0.000746873504883133	IST2
NC_001147	DSC2 mRNA	0.00	NA	0.00	0.3868758129757	0.000720495411918207	DSC2
NC_001143	PIR3 mRNA	0.00	NA	0.00	0.386666147494105	0.00446440112665622	PIR3
NC_001134	QDR3 mRNA	0.00	NA	0.00	0.384549940239241	0.00119483385707156	QDR3
NC_001135	PGK1 mRNA	1.21	0.0621242784247624	1.21	0.382552286429791	0.000885733463865606	PGK1
NC_001136	HO mRNA	0.00	NA	0.00	0.379294924971411	0.00488969689535506	HO
NC_001143	IXR1 mRNA	0.00	NA	0.00	0.379183787536254	0.000140388446515771	IXR1
NC_001144	COX19 mRNA	0.00	NA	0.00	0.376631795480759	0.0067143900956857	COX19
NC_001140	BAT1 mRNA	0.00	NA	0.00	0.373800848039873	0.00740793990816172	BAT1
NC_001141	BCY1 mRNA	0.00	NA	0.00	0.373008715642813	0.00151867846295804	BCY1
NC_001136	TRS23 mRNA	0.00	NA	0.00	0.371063295864319	0.000857239232076342	TRS23
NC_001143	PIR1 mRNA	0.00	NA	0.00	0.370740311650436	0.00994623068672507	PIR1
NC_001144	AHP1 mRNA	0.00	NA	0.00	0.370168779199679	0.00433171629291159	AHP1
NC_001144	CPR6 mRNA	0.00	NA	0.00	0.368218963620659	0.0047790320789473	CPR6
NC_001146	YGP1 mRNA	1.13	0.0748072314633684	1.13	0.366912416403221	0.00191256614467369	YGP1
NC_001144	gag protein mRNA	0.00	NA	0.00	0.366004995785068	0.000780834846876791
NC_001134	HSP26 mRNA	1.13	0.0748072314633684	1.13	0.365961382041033	0.00249241190701055	HSP26
NC_001139	ENO1 mRNA	1.06	0.0864638532761702	1.06	0.363766332024374	0.00414380350816065	ENO1
NC_001143	SRL3 mRNA	0.00	NA	0.00	0.361848766185705	0.00294201197582956	SRL3
NC_001145	NCW1 mRNA	0.00	NA	0.00	0.361825975343072	0.0079013071217688	NCW1
NC_001139	CLD1 mRNA	0.00	NA	0.00	0.360847344805016	0.00475572617225329	CLD1
NC_001145	ISF1 mRNA	0.00	NA	0.00	0.358358640771327	0.00991880932897542	ISF1
NC_001134	TFC1 mRNA	0.00	NA	0.00	0.357428346622669	0.000713346115765723	TFC1
NC_001139	gag protein mRNA	0.00	NA	0.00	0.357257202136667	0.0015086611754492
NC_001144	PUT1 mRNA	0.00	NA	0.00	0.357086318225813	0.011966133023855	PUT1
NC_001133	CDC19 mRNA	1.04	0.0904711464668777	1.04	0.355377047537831	0.00561193201768226	CDC19
NC_001140	SLT2 mRNA	0.00	NA	0.00	0.354774286782039	0.00146695246128796	SLT2
NC_001134	TKL2 mRNA	0.83	0.147479711989039	0.83	0.353561956743025	0.0130292226757234	TKL2
NC_001144	RPP0 mRNA	0.00	NA	0.00	0.353042973281313	0.00559030517762573	RPP0
NC_001140	DED81 mRNA	0.00	NA	0.00	0.353033570856477	0.0043705731457374	DED81
NC_001144	PDC1 mRNA	1.06	0.0864638532761702	1.06	0.35124964497502	0.00421074208382692	PDC1
NC_001144	CCW12 mRNA	1.04	0.0920335265306857	1.04	0.350809275985832	0.00605483727175564	CCW12
NC_001147	LPX1 mRNA	0.00	NA	0.00	0.350805348290157	0.00565925786422286	LPX1
NC_001134	TEF2 mRNA	1.06	0.0864638532761702	1.06	0.350475260530167	0.00425283504097079	TEF2
NC_001134	AKL1 mRNA	0.00	NA	0.00	0.350309933859608	0.00126969571945094	AKL1
NC_001133	mRNA	0.00	NA	0.00	0.3497550527332	0.014992668068494
NC_001134	ALG3 mRNA	0.00	NA	0.00	0.349231250372985	0.00639038897140978	ALG3
NC_001147	GAS5 mRNA	0.00	NA	0.00	0.347926263417025	0.00852704385278099	GAS5
NC_001134	RPS11B mRNA	0.00	NA	0.00	0.346948466468858	0.00384433764505435	RPS11B
NC_001144	gag protein mRNA	0.00	NA	0.00	0.345226014520527	0.00362995129691866
NC_001139	SUT1 mRNA	0.00	NA	0.00	0.34224272479447	0.00567716953419812	SUT1
NC_001134	TSC10 mRNA	0.00	NA	0.00	0.341626673557682	0.00294001726073751	TSC10
NC_001144	gag protein mRNA	0.00	NA	0.00	0.34069893832601	0.00223183997795016
NC_001134	SDS24 mRNA	0.89	0.129851944479063	0.89	0.339125262679776	0.0105048112974791	SDS24
NC_001134	gag protein mRNA	0.00	NA	0.00	0.338435602747825	0.00777336414072844
NC_001145	YML6 mRNA	0.00	NA	0.00	0.337918739274278	0.00308814608908501	YML6
NC_001145	ALO1 mRNA	0.00	NA	0.00	0.337261273795484	0.00288054502322929	ALO1
NC_001133	SSA1 mRNA	1.13	0.0748072314633684	1.13	0.336688640726243	0.00253117501202909	SSA1
NC_001133	FUN19 mRNA	0.00	NA	0.00	0.33444949563789	0.0191595541713548	FUN19
NC_001138	ACT1 mRNA	1.06	0.0864638532761702	1.06	0.333917494375704	0.00487578119978403	ACT1
NC_001142	NUC1 mRNA	0.00	NA	0.00	0.332872686649398	0.0154837953795653	NUC1
NC_001137	FAA2 mRNA	0.00	NA	0.00	0.332856352201665	0.0125945407175335	FAA2
NC_001142	LSB6 mRNA	0.00	NA	0.00	0.332455885050549	0.00159071515119678	LSB6
NC_001147	gag protein mRNA	0.00	NA	0.00	0.332027483237974	0.00254026219307001
NC_001136	RVS167 mRNA	0.00	NA	0.00	0.331243910742949	0.00319897482099061	RVS167
NC_001134	KTR3 mRNA	0.00	NA	0.00	0.330829832018592	0.00492964594156067	KTR3
NC_001136	gag protein mRNA	0.00	NA	0.00	0.32976642924252	0.0029548821243592
NC_001136	COQ4 mRNA	0.00	NA	0.00	0.329536658795886	0.0025450139823089	COQ4
NC_001134	uncharacterized protein mRNA	0.00	NA	0.00	0.328675704872715	0.0140131137768557
NC_001137	RPL12A mRNA	0.00	NA	0.00	0.328610504243548	0.00370174734795098	RPL12A
NC_001145	DSK2 mRNA	0.00	NA	0.00	0.328330376881717	0.00401232854027038	DSK2
NC_001148	LSP1 mRNA	0.75	0.179093745521941	0.75	0.327910300275401	0.0225897753363681	LSP1
NC_001134	MNN2 mRNA	0.00	NA	0.00	0.32783558457702	0.00347964499825855	MNN2
NC_001136	ARO10 mRNA	1.06	0.0864638532761702	1.06	0.327816559878291	0.00464678250099137	ARO10
NC_001143	RPL17A mRNA	0.00	NA	0.00	0.32742039537598	0.00638458850634113	RPL17A
NC_001134	TIP1 mRNA	0.75	0.179093745521941	0.75	0.327160428074004	0.0229054074649229	TIP1
NC_001134	BAP2 mRNA	1.04	0.0904711464668777	1.04	0.326700332281434	0.00547607996971055	BAP2
NC_001133	gag protein mRNA	0.00	NA	0.00	0.32653919254911	0.0030650099261513
NC_001147	MCT1 mRNA	0.00	NA	0.00	0.326191449031291	0.00572318621038197	MCT1
NC_001148	HSP82 mRNA	0.92	0.121194417658813	0.92	0.325563246922845	0.00934017128573561	HSP82
NC_001141	HYR1 mRNA	0.00	NA	0.00	0.322015866535814	0.0137710733500319	HYR1
NC_001134	VID24 mRNA	0.00	NA	0.00	0.32199162228119	0.0251603161254411	VID24
NC_001134	FTH1 mRNA	0.00	NA	0.00	0.321848469817079	0.0014227307646676	FTH1
NC_001145	NDE1 mRNA	0.85	0.142602168213032	0.85	0.317661180350359	0.0123302626650366	NDE1
NC_001134	VMA2 mRNA	0.00	NA	0.00	0.317076588698701	0.00641788068484094	VMA2
NC_001136	NUP42 mRNA	0.00	NA	0.00	0.31690478440847	0.0128492863750584	NUP42
NC_001144	ATG33 mRNA	0.00	NA	0.00	0.316878874977734	0.00686829990769729	ATG33
NC_001134	uncharacterized protein mRNA	0.00	NA	0.00	0.316815523159333	0.00540995867106272
NC_001134	SSE2 mRNA	0.00	NA	0.00	0.316645436283387	0.00389412522074245	SSE2
NC_001135	CPR4 mRNA	0.00	NA	0.00	0.315231966121105	0.00234217634554742	CPR4
NC_001142	LIA1 mRNA	0.00	NA	0.00	0.314138295199722	0.0173683657832617	LIA1
NC_001134	EDE1 mRNA	1.13	0.0748072314633684	1.13	0.31408252648199	0.00273540468933987	EDE1
NC_001148	gag protein mRNA	0.00	NA	0.00	0.313978752037712	0.00528330855262127
NC_001148	gag-pol fusion protein mRNA	1.21	0.0621242784247624	1.21	0.313959329009277	0.000917275877481989
NC_001147	MDH2 mRNA	1.06	0.0864638532761702	1.06	0.313950350345313	0.00411867388604604	MDH2
NC_001136	gag protein mRNA	0.00	NA	0.00	0.313935755285862	0.00632504311693544
NC_001136	gag protein mRNA	0.00	NA	0.00	0.313184718937429	0.00728047006823194
NC_001142	uncharacterized protein mRNA	0.00	NA	0.00	0.311933132624425	0.0133793478227812
NC_001147	NRT1 mRNA	0.00	NA	0.00	0.311451218871067	0.0146544127634696	NRT1
NC_001148	TPK2 mRNA	0.00	NA	0.00	0.310313337404041	0.0120722418751395	TPK2
NC_001144	CTS1 mRNA	0.75	0.179093745521941	0.75	0.310275678012135	0.0217101487289809	CTS1
NC_001144	gag-pol fusion protein mRNA	1.13	0.0748072314633684	1.13	0.309815769525646	0.00240878054708261
NC_001147	LCB4 mRNA	0.00	NA	0.00	0.309406716263277	0.00659722036841213	LCB4
NC_001137	GET2 mRNA	0.00	NA	0.00	0.309081993156009	0.00885332232672643	GET2
NC_001139	CRH1 mRNA	0.00	NA	0.00	0.308731209634505	0.00271347517990472	CRH1
NC_001135	HSP30 mRNA	0.00	NA	0.00	0.308629257612836	0.0307976108433092	HSP30
NC_001145	MCM1 mRNA	0.00	NA	0.00	0.307851518859713	0.00401988716388445	MCM1
NC_001134	CSG2 mRNA	0.00	NA	0.00	0.307459372129875	0.0279684309601997	CSG2
NC_001135	ABP1 mRNA	0.00	NA	0.00	0.306723809039178	0.0085038881031163	ABP1
NC_001135	uncharacterized protein mRNA	0.00	NA	0.00	0.306614540909119	0.00760405095734072
NC_001148	TEF1 mRNA	1.00	0.100035135563097	1.00	0.306252498753676	0.0067692948877284	TEF1
NC_001147	GYP1 mRNA	0.00	NA	0.00	0.306003251606713	0.00387637340869891	GYP1
NC_001139	gag protein mRNA	0.00	NA	0.00	0.305682330744441	0.00652342182907216
NC_001136	gag protein mRNA	0.00	NA	0.00	0.30564155721391	0.00514989115397791
NC_001134	RPG1 mRNA	0.00	NA	0.00	0.304967530678608	0.0082857252532552	RPG1
NC_001141	QDR2 mRNA	0.00	NA	0.00	0.304662528167602	0.0118409604758382	QDR2
NC_001148	USV1 mRNA	0.00	NA	0.00	0.304271237065096	0.016939549698884	USV1
NC_001145	GUA1 mRNA	0.00	NA	0.00	0.304241144954861	0.00533599360662271	GUA1
NC_001142	gag protein mRNA	0.00	NA	0.00	0.303977837224012	0.00495139907291556
NC_001144	MSC3 mRNA	0.00	NA	0.00	0.303757804139123	0.00329185817242379	MSC3
NC_001146	uncharacterized protein mRNA	0.00	NA	0.00	0.303590292698064	0.0124559989526943
NC_001140	THR1 mRNA	0.00	NA	0.00	0.303450381078565	0.0199776776694589	THR1
NC_001142	ATG36 mRNA	0.00	NA	0.00	0.3033014688442	0.014517765438851	ATG36
NC_001144	SSA2 mRNA	0.75	0.177770196268533	0.75	0.302264015235798	0.0189535049829529	SSA2
NC_001143	GPM1 mRNA	0.71	0.193328348144417	0.71	0.302125062119858	0.0316157261063239	GPM1
NC_001136	uncharacterized protein mRNA	0.00	NA	0.00	0.302098446025893	0.00866165224124867
NC_001136	CAD1 mRNA	0.00	NA	0.00	0.302009486007955	0.0199861274321391	CAD1
NC_001138	IGD1 mRNA	0.00	NA	0.00	0.300566168243445	0.0216416806941019	IGD1
NC_001145	gag protein mRNA	0.00	NA	0.00	0.300553056059123	0.0112893423373512
NC_001144	CCW14 mRNA	0.00	NA	0.00	0.300413477544367	0.0232530179746658	CCW14
NC_001142	REE1 mRNA	0.00	NA	0.00	0.299980794237172	0.0203772023260009	REE1
NC_001137	gag protein mRNA	0.00	NA	0.00	0.299711949555178	0.00443079671937004
NC_001138	LSB3 mRNA	0.00	NA	0.00	0.298908461488369	0.00811801566859812	LSB3
NC_001139	ASN2 mRNA	0.00	NA	0.00	0.298705804698153	0.00166342463557395	ASN2
NC_001141	PKP1 mRNA	0.00	NA	0.00	0.29864898521492	0.00481390145445377	PKP1
NC_001145	gag protein mRNA	0.00	NA	0.00	0.297604576579146	0.00690214768526808
NC_001148	gag protein mRNA	0.00	NA	0.00	0.297477348545236	0.00841306999097736
NC_001139	POX1 mRNA	0.71	0.193328348144417	0.71	0.296612831220141	0.0314932554459565	POX1
NC_001139	uncharacterized protein mRNA	0.00	NA	0.00	0.295825969871579	0.019915136405116
NC_001134	uncharacterized protein mRNA	0.00	NA	0.00	0.295286254656647	0.0240234881329451
NC_001139	LSB1 mRNA	0.00	NA	0.00	0.29429187732889	0.00754926208200281	LSB1
NC_001148	uncharacterized protein mRNA	0.00	NA	0.00	0.293379604014115	0.0411177875970543
NC_001144	DPS1 mRNA	0.00	NA	0.00	0.29219391543916	0.0107618052726678	DPS1
NC_001147	FIT3 mRNA	0.74	0.182478603321331	0.74	0.292118635750166	0.0264113767965084	FIT3
NC_001146	SOL1 mRNA	0.00	NA	0.00	0.291463177191285	0.0402837996794682	SOL1
NC_001134	APE3 mRNA	1.06	0.0864638532761702	1.06	0.291272852429132	0.00404525258242643	APE3
NC_001147	IDH2 mRNA	0.00	NA	0.00	0.290300349470229	0.00674727538808237	IDH2
NC_001136	FMP45 mRNA	0.62	0.241001364430878	0.62	0.289860412259608	0.0430359579340854	FMP45
NC_001134	PET9 mRNA	0.74	0.181975943032906	0.74	0.288373250207474	0.0249703831605303	PET9
NC_001145	SNO4 mRNA	0.00	NA	0.00	0.286937864734789	0.0323211310325826	SNO4
NC_001134	RPL4A mRNA	0.76	0.172754615007994	0.76	0.284737280996041	0.0172105161568114	RPL4A
NC_001139	CKB1 mRNA	0.00	NA	0.00	0.284652991171849	0.00990816890636051	CKB1
NC_001148	PHO85 mRNA	0.00	NA	0.00	0.284542340153927	0.0150117081691787	PHO85
NC_001144	ERG3 mRNA	0.92	0.12085509031699	0.92	0.28441199608404	0.0090868488960143	ERG3
NC_001134	AVT5 mRNA	0.00	NA	0.00	0.283181594371171	0.0222657220125808	AVT5
NC_001140	SBP1 mRNA	0.75	0.177770196268533	0.75	0.282527284148481	0.0195159146465642	SBP1
NC_001147	gag protein mRNA	0.00	NA	0.00	0.282488510563827	0.0153335287638103
NC_001135	ADH7 mRNA	0.00	NA	0.00	0.280959818996635	0.042533009809466	ADH7
NC_001147	FIT2 mRNA	0.71	0.193328348144417	0.71	0.279087788979506	0.0311070839896963	FIT2
NC_001136	gag protein mRNA	0.00	NA	0.00	0.278915973194802	0.00873203518378627
NC_001140	GRE3 mRNA	0.00	NA	0.00	0.278340674309294	0.0526490487033962	GRE3
NC_001139	AMS1 mRNA	0.00	NA	0.00	0.278219220858347	0.0263027059510106	AMS1
NC_001144	HMX1 mRNA	0.00	NA	0.00	0.277949025755914	0.00636451064864897	HMX1
NC_001144	SIC1 mRNA	0.00	NA	0.00	0.277633462906706	0.00428505568960933	SIC1
NC_001143	VBA5 mRNA	0.00	NA	0.00	0.277625894115	0.0337637451388188	VBA5
NC_001134	SEC18 mRNA	0.00	NA	0.00	0.27746482258353	0.00614314541701161	SEC18
NC_001135	ELO2 mRNA	0.00	NA	0.00	0.276591035165879	0.0371647941776353	ELO2
NC_001141	IRC24 mRNA	0.00	NA	0.00	0.276166612180705	0.0309284818839916	IRC24
NC_001145	ADH2 mRNA	0.67	0.215961430609705	0.67	0.274817323744899	0.0369407710253444	ADH2
NC_001146	VPS27 mRNA	0.00	NA	0.00	0.274669277764525	0.0050652229631809	VPS27
NC_001145	SMA2 mRNA	0.00	NA	0.00	0.274297018187509	0.0446303549223385	SMA2
NC_001134	TDP1 mRNA	0.00	NA	0.00	0.273859034459424	0.03209920699073	TDP1
NC_001145	GAD1 mRNA	0.56	0.278595031475543	0.56	0.273821434278776	0.05655688608902	GAD1
NC_001140	proline--tRNA ligase	0.00	NA	0.00	0.273596475887112	0.0137520124556575
NC_001146	SPS19 mRNA	0.00	NA	0.00	0.273272806318576	0.0144140568180757	SPS19
NC_001134	PHO89 mRNA	0.73	0.187526953596241	0.73	0.273218935329733	0.0289045304415258	PHO89
NC_001137	SCS2 mRNA	0.00	NA	0.00	0.273128296020892	0.0114410986006819	SCS2
NC_001140	APE4 mRNA	0.00	NA	0.00	0.273108155181929	0.023498188387438	APE4
NC_001139	PMA1 mRNA	0.73	0.186784968919143	0.73	0.27281441586108	0.0284390648166365	PMA1
NC_001138	RPL2A mRNA	0.00	NA	0.00	0.271951364362805	0.0502840523884564	RPL2A
NC_001134	RRT2 mRNA	0.00	NA	0.00	0.271615948691513	0.0289696807294769	RRT2
NC_001144	TAL1 mRNA	0.00	NA	0.00	0.271259410476689	0.0286696309786123	TAL1
NC_001134	uncharacterized protein mRNA	0.00	NA	0.00	0.270953756775357	0.0191376339286097
NC_001145	TAF8 mRNA	0.00	NA	0.00	0.270567539635794	0.0136686717862089	TAF8
NC_001144	VRP1 mRNA	0.00	NA	0.00	0.270063153703323	0.00526064496566697	VRP1
NC_001144	ACO1 mRNA	0.00	NA	0.00	0.269969522596935	0.0424713983491591	ACO1
NC_001142	gag protein mRNA	0.00	NA	0.00	0.26929243067136	0.0152363551113232
NC_001139	gag protein mRNA	0.00	NA	0.00	0.269264210226156	0.0239764615578059
NC_001139	ARC1 mRNA	0.00	NA	0.00	0.269089011498013	0.0159402511027864	ARC1
NC_001136	SED1 mRNA	0.54	0.288095328388414	0.54	0.268766722255697	0.0604341927925498	SED1
NC_001134	ZTA1 mRNA	0.00	NA	0.00	0.268743586473553	0.0338437517800617	ZTA1
NC_001144	FPR4 mRNA	0.00	NA	0.00	0.268522960510601	0.0210541672080135	FPR4
NC_001135	KIN82 mRNA	0.00	NA	0.00	0.267803069893261	0.0289161747404779	KIN82
NC_001145	FAA4 mRNA	0.00	NA	0.00	0.267114659851795	0.0134525391331676	FAA4
NC_001140	KIC1 mRNA	0.00	NA	0.00	0.266976808588983	0.0197256182939465	KIC1
NC_001147	FRE7 mRNA	0.00	NA	0.00	0.266697147298731	0.0153149804008025	FRE7
NC_001134	ATP3 mRNA	0.70	0.199681945031051	0.70	0.26595788799871	0.0334054381724878	ATP3
NC_001141	GPP1 mRNA	0.53	0.298109317374063	0.53	0.265955268929353	0.0638805680087279	GPP1
NC_001147	RTG1 mRNA	0.00	NA	0.00	0.265733592840906	0.0416279038321711	RTG1
NC_001136	IPT1 mRNA	0.00	NA	0.00	0.265152818989162	0.00904528172477871	IPT1
NC_001135	PAT1 mRNA	0.00	NA	0.00	0.264994348799801	0.0185735036247296	PAT1
NC_001146	TRM112 mRNA	0.00	NA	0.00	0.264871086741941	0.027476809979466	TRM112
NC_001147	uncharacterized protein mRNA	0.00	NA	0.00	0.264476691392797	0.0646600619039614
NC_001139	RME1 mRNA	0.00	NA	0.00	0.264464534651484	0.0587078448640646	RME1
NC_001136	DPL1 mRNA	0.00	NA	0.00	0.26433325401649	0.0120999468071764	DPL1
NC_001136	VCX1 mRNA	0.00	NA	0.00	0.263207188712694	0.0667323370832935	VCX1
NC_001146	YTP1 mRNA	0.00	NA	0.00	0.262932898978281	0.0450931552367313	YTP1
NC_001144	HSP60 mRNA	0.56	0.276991244179273	0.56	0.262703495904425	0.0552723572997718	HSP60
NC_001144	CSR1 mRNA	0.00	NA	0.00	0.262586074676132	0.0280742463779409	CSR1
NC_001137	SSA4 mRNA	0.00	NA	0.00	0.262361052352761	0.00729361800595216	SSA4
NC_001142	RPE1 mRNA	0.00	NA	0.00	0.262315808007939	0.0258099521591277	RPE1
NC_001147	NPT1 mRNA	0.00	NA	0.00	0.261245274095895	0.0274638603734626	NPT1
NC_001137	SAH1 mRNA	0.00	NA	0.00	0.261089695586948	0.0380365886932303	SAH1
NC_001136	uncharacterized protein mRNA	0.00	NA	0.00	0.260037608679809	0.0208668063772993
NC_001148	gag protein mRNA	0.00	NA	0.00	0.259909041508681	0.0191252458685727
NC_001142	AVT1 mRNA	0.00	NA	0.00	0.259739163809082	0.0119796748838258	AVT1
NC_001134	BOI1 mRNA	0.00	NA	0.00	0.259676126394348	0.0161508727528953	BOI1
NC_001134	MRP21 mRNA	0.00	NA	0.00	0.259649737887586	0.0465143579205238	MRP21
NC_001148	ICL2 mRNA	0.00	NA	0.00	0.259589159653757	0.0335582620179608	ICL2
NC_001139	LEU1 mRNA	0.00	NA	0.00	0.259466493332114	0.0345339914279575	LEU1
NC_001146	MSK1 mRNA	0.00	NA	0.00	0.259383034432766	0.0286960821615551	MSK1
NC_001139	COS12 mRNA	0.00	NA	0.00	0.259030224609143	0.0533023512219622	COS12
NC_001135	ATG15 mRNA	0.00	NA	0.00	0.258777621460465	0.0322459760981584	ATG15
NC_001140	GND1 mRNA	0.00	NA	0.00	0.258407715898662	0.0259220134945226	GND1
NC_001136	gag-pol fusion protein mRNA	0.00	NA	0.00	0.258300426339347	0.0130601065384209
NC_001145	YPK2 mRNA	0.00	NA	0.00	0.257904633237314	0.0499404397653459	YPK2
NC_001141	GVP36 mRNA	0.00	NA	0.00	0.256760697871919	0.0337261422727909	GVP36
NC_001145	uncharacterized protein mRNA	0.00	NA	0.00	0.256614827745875	0.0457414270661112
NC_001141	GUT2 mRNA	0.75	0.179093745521941	0.75	0.256336740683996	0.0232107965693916	GUT2
NC_001137	Mg-dependent acid phosphatase mRNA	0.00	NA	0.00	0.256209889173002	0.0304716554641531
NC_001134	GAL10 mRNA	0.00	NA	0.00	0.256141800383044	0.035680226550167	GAL10
NC_001145	gag-pol fusion protein mRNA	1.00	0.100688716720688	1.00	0.255614319673043	0.00700278668922079
NC_001139	GND2 mRNA	0.00	NA	0.00	0.255248550370504	0.0715950782723708	GND2
NC_001134	DSF2 mRNA	0.00	NA	0.00	0.255172125614274	0.0653047206265026	DSF2
NC_001147	RPS15 mRNA	0.00	NA	0.00	0.255093116294801	0.0154464481915265	RPS15
NC_001136	SSB1 mRNA	0.00	NA	0.00	0.254986453378583	0.0357227645891667	SSB1
NC_001139	gag-pol fusion protein mRNA	0.80	0.159980930250042	0.80	0.254845390855308	0.0153365177495341
NC_001147	BDS1 mRNA	0.00	NA	0.00	0.25464488151857	0.0471893916425545	BDS1
NC_001134	RPS9B mRNA	0.00	NA	0.00	0.254575033551168	0.0297297601402622	RPS9B
NC_001148	MGR2 mRNA	0.00	NA	0.00	0.254277927062622	0.0340985281683688	MGR2
NC_001147	CIN5 mRNA	0.00	NA	0.00	0.254229502887464	0.0725639506885457	CIN5
NC_001134	ALG1 mRNA	0.00	NA	0.00	0.254015915815375	0.0087979985227931	ALG1
NC_001134	SLX1 mRNA	0.00	NA	0.00	0.253340967526764	0.0310098507300408	SLX1
NC_001146	KRE1 mRNA	0.00	NA	0.00	0.253210688634215	0.0574442741452384	KRE1
NC_001137	PDA1 mRNA	0.00	NA	0.00	0.252505979843336	0.0408487580966218	PDA1
NC_001140	gag protein mRNA	0.00	NA	0.00	0.252470933949353	0.0261403247117562
NC_001146	epoxide hydrolase mRNA	0.00	NA	0.00	0.252343111266957	0.0648504066939584
NC_001148	LEE1 mRNA	0.00	NA	0.00	0.252121237593117	0.0396551721677956	LEE1
NC_001140	PAL2 mRNA	0.47	0.340677424040313	0.47	0.25178391940955	0.079406016129697	PAL2
NC_001134	TPS1 mRNA	0.56	0.276991244179273	0.56	0.251050257709624	0.0557106449759065	TPS1
NC_001136	STP4 mRNA	0.00	NA	0.00	0.250916038183698	0.0763491035595601	STP4
NC_001134	SHE3 mRNA	0.00	NA	0.00	0.250770840815145	0.0733172390308131	SHE3
NC_001136	NDE2 mRNA	0.00	NA	0.00	0.250762161677939	0.0466098077906175	NDE2
NC_001147	RPL3 mRNA	0.54	0.288095328388414	0.54	0.250650724269762	0.0609436753343309	RPL3
NC_001142	MIR1 mRNA	0.74	0.182478603321331	0.74	0.250615959494976	0.0260477892211445	MIR1
NC_001144	SPE4 mRNA	0.00	NA	0.00	0.250454156527048	0.0761868304256554	SPE4
NC_001142	VTC4 mRNA	0.00	NA	0.00	0.250121733905733	0.0477024782225167	VTC4
NC_001143	FBA1 mRNA	0.64	0.230816753257359	0.64	0.250110027341082	0.0407834112898341	FBA1
NC_001148	APM1 mRNA	0.00	NA	0.00	0.250059962439088	0.0359356166074147	APM1
NC_001144	GIS3 mRNA	0.00	NA	0.00	0.249481811642172	0.035673722485771	GIS3
NC_001134	ISW1 mRNA	0.00	NA	0.00	0.249475371563606	0.0382691497974301	ISW1
NC_001146	ZWF1 mRNA	0.75	0.177770196268533	0.75	0.248952782646364	0.021051733768642	ZWF1
NC_001140	TRR2 mRNA	0.00	NA	0.00	0.248514945174523	0.029205493619868	TRR2
NC_001144	PNP1 mRNA	0.00	NA	0.00	0.248136193290464	0.0615746610794394	PNP1
NC_001139	AIM14 mRNA	0.00	NA	0.00	0.247654724972959	0.0293025741279836	AIM14
NC_001146	YDJ1 mRNA	0.00	NA	0.00	0.247448979060827	0.057313967876786	YDJ1
NC_001148	FMP40 mRNA	0.46	0.349046551070488	0.46	0.24711561529591	0.0825525567668476	FMP40
NC_001134	UBP13 mRNA	0.00	NA	0.00	0.246966849277074	0.0218657897971943	UBP13
NC_001136	gag-pol fusion protein mRNA	0.94	0.114846789884388	0.94	0.246924201446612	0.00836705395463961
NC_001146	MKS1 mRNA	0.00	NA	0.00	0.246902631808489	0.019004699838314	MKS1
NC_001142	uncharacterized protein mRNA	0.48	0.330528384325783	0.48	0.246407801038031	0.0751765686154506
NC_001145	uncharacterized protein mRNA	0.00	NA	0.00	0.246377745409372	0.0337396488713567
NC_001141	XBP1 mRNA	0.00	NA	0.00	0.246333531392214	0.054946449042588	XBP1
NC_001136	PPZ2 mRNA	0.00	NA	0.00	0.245991323904199	0.0526830442903532	PPZ2
NC_001137	PRO3 mRNA	0.00	NA	0.00	0.245930067871166	0.0419702451312166	PRO3
NC_001145	RSC9 mRNA	0.00	NA	0.00	0.245846671192197	0.0871464799966248	RSC9
NC_001145	ZDS1 mRNA	0.00	NA	0.00	0.244662609300311	0.057281863712517	ZDS1
NC_001138	ROG3 mRNA	0.00	NA	0.00	0.244243327181935	0.0430924134304229	ROG3
NC_001145	gag protein mRNA	0.00	NA	0.00	0.244176342019183	0.0344223760328695
NC_001147	LAS17 mRNA	0.00	NA	0.00	0.243513730559625	0.0316641646716098	LAS17
NC_001147	PIP2 mRNA	0.00	NA	0.00	0.243419112105891	0.0397525473154613	PIP2
NC_001140	SAM35 mRNA	0.00	NA	0.00	0.243258064878031	0.0238972750108881	SAM35
NC_001144	JIP3 mRNA	0.00	NA	0.00	0.242998363559717	0.0525228958039092	JIP3
NC_001135	PRD1 mRNA	0.00	NA	0.00	0.242955708952712	0.0183276876519721	PRD1
NC_001144	EXG1 mRNA	0.00	NA	0.00	0.242477008364728	0.0137258224236949	EXG1
NC_001147	COT1 mRNA	0.00	NA	0.00	0.24238149430472	0.021436054420249	COT1
NC_001134	gag protein mRNA	0.00	NA	0.00	0.242372311805966	0.0459408224753311
NC_001136	PEX7 mRNA	0.00	NA	0.00	0.242287894071307	0.046598991035117	PEX7
NC_001139	PGD1 mRNA	0.00	NA	0.00	0.242222301488783	0.0483733550746332	PGD1
NC_001137	PAU2 mRNA	0.00	NA	0.00	0.241767671759853	0.0887470508591439	PAU2
NC_001147	SFG1 mRNA	0.00	NA	0.00	0.241634946212969	0.0805614835299835	SFG1
NC_001148	RLM1 mRNA	0.00	NA	0.00	0.241524394757033	0.0293834767338722	RLM1
NC_001139	ARI1 mRNA	0.00	NA	0.00	0.241411029209268	0.0910283290537905	ARI1
NC_001141	SEC24 mRNA	0.00	NA	0.00	0.240686423128291	0.0139729848882216	SEC24
NC_001141	DAL1 mRNA	0.00	NA	0.00	0.240628584197531	0.080524995815625	DAL1
NC_001139	DBP3 mRNA	0.00	NA	0.00	0.240612971133856	0.0682782144442035	DBP3
NC_001148	DPM1 mRNA	0.00	NA	0.00	0.24006405846166	0.0790714320761019	DPM1
NC_001145	HAS1 mRNA	0.00	NA	0.00	0.239097258362974	0.0896235771434022	HAS1
NC_001147	HRK1 mRNA	0.00	NA	0.00	0.238801603500387	0.0185870412394732	HRK1
NC_001139	ARO2 mRNA	0.00	NA	0.00	0.238734373001071	0.0527626020696165	ARO2
NC_001136	HOM2 mRNA	0.00	NA	0.00	0.237929186380722	0.0343063037187423	HOM2
NC_001140	RIM101 mRNA	0.00	NA	0.00	0.237874532725161	0.0251887372702208	RIM101
NC_001147	AZF1 mRNA	0.00	NA	0.00	0.23774586849727	0.0231632310431925	AZF1
NC_001142	BNA3 mRNA	0.00	NA	0.00	0.237706278578308	0.0918653443800068	BNA3
NC_001143	ASH1 mRNA	0.00	NA	0.00	0.237704347110523	0.0530557699251879	ASH1
NC_001136	RPP2B mRNA	0.00	NA	0.00	0.237558262308541	0.0820345067385276	RPP2B
NC_001145	EIS1 mRNA	0.56	0.275795678844326	0.56	0.237491294163713	0.0544333576666432	EIS1
NC_001137	BUD25 mRNA	0.00	NA	0.00	0.237457703181432	0.0656301600793482	BUD25
NC_001142	gag-pol fusion protein mRNA	0.81	0.155548762939362	0.81	0.237352472766289	0.0145396016547959
NC_001148	SSE1 mRNA	0.64	0.2266062254888	0.64	0.237093005195013	0.0396134943053729	SSE1
NC_001146	SRV2 mRNA	0.00	NA	0.00	0.236339364881494	0.0319895013982757	SRV2
NC_001144	FRE6 mRNA	0.00	NA	0.00	0.236266282024272	0.0226722571309812	FRE6
NC_001148	FMP30 mRNA	0.00	NA	0.00	0.236163697269107	0.0674533687417413	FMP30
NC_001136	NAT1 mRNA	0.00	NA	0.00	0.235655221574554	0.0491438301352715	NAT1
NC_001145	UBX2 mRNA	0.00	NA	0.00	0.234732171456686	0.0300699506063618	UBX2
NC_001146	MLF3 mRNA	0.00	NA	0.00	0.234419076215176	0.0154177491606303	MLF3
NC_001140	ECM14 mRNA	0.00	NA	0.00	0.234191609060888	0.0456707274629089	ECM14
NC_001141	AIM21 mRNA	0.00	NA	0.00	0.233579484503965	0.0288311667583856	AIM21
NC_001148	TIP41 mRNA	0.00	NA	0.00	0.233304226099155	0.0684690219484461	TIP41
NC_001144	CFT2 mRNA	0.00	NA	0.00	0.233218171189652	0.0307950313915307	CFT2
NC_001145	SEG1 mRNA	0.00	NA	0.00	0.232959606189503	0.0198824659550216	SEG1
NC_001140	ARN1 mRNA	0.57	0.266372670077412	0.57	0.232916486760484	0.0508681710056932	ARN1
NC_001145	gag protein mRNA	0.00	NA	0.00	0.232862337428114	0.0836787261101988
NC_001144	CRN1 mRNA	0.00	NA	0.00	0.232659645056949	0.0283371382568657	CRN1
NC_001137	EDC2 mRNA	0.00	NA	0.00	0.23230611246485	0.066037552128459	EDC2
NC_001143	EAP1 mRNA	0.00	NA	0.00	0.232128699206856	0.0323852045174296	EAP1
NC_001145	EAR1 mRNA	0.00	NA	0.00	0.231981592469539	0.0354419129112841	EAR1
NC_001145	ADH6 mRNA	0.00	NA	0.00	0.231940010614426	0.0363524297864527	ADH6
NC_001148	ALD6 mRNA	0.40	0.401326809944154	0.40	0.231610757426847	0.107121065812161	ALD6
NC_001142	ATP2 mRNA	0.48	0.327898923518931	0.48	0.231355763679657	0.0737084382675707	ATP2
NC_001136	AHA1 mRNA	0.00	NA	0.00	0.231280092636004	0.0127914216075033	AHA1
NC_001139	gag-pol fusion protein mRNA	0.00	NA	0.00	0.230983463022981	0.0215093741173551
NC_001134	AMN1 mRNA	0.00	NA	0.00	0.230833783577578	0.0576364245743381	AMN1
NC_001145	ERB1 mRNA	0.00	NA	0.00	0.230594587341293	0.0753022639057184	ERB1
NC_001148	gag-pol fusion protein mRNA	0.81	0.155548762939362	0.81	0.230237964340898	0.0146192446371581
NC_001136	DLD1 mRNA	0.40	0.401339653017405	0.40	0.230005896134868	0.108309704318572	DLD1
NC_001142	RSM7 mRNA	0.00	NA	0.00	0.229971434767163	0.0244678568529205	RSM7
NC_001135	ILV6 mRNA	0.00	NA	0.00	0.22968899959105	0.080491873552818	ILV6
NC_001147	MCP1 mRNA	0.00	NA	0.00	0.229633211737595	0.0725024969203105	MCP1
NC_001135	CDC50 mRNA	0.00	NA	0.00	0.229401176026894	0.0439346353635842	CDC50
NC_001134	SLA1 mRNA	0.75	0.177770196268533	0.75	0.22939402531257	0.0201693272907858	SLA1
NC_001140	IMD2 mRNA	0.00	NA	0.00	0.229382283198395	0.107865420496101	IMD2
NC_001144	TFS1 mRNA	0.00	NA	0.00	0.229372076845349	0.0755754253406421	TFS1
NC_001142	acetyltransferase mRNA	0.00	NA	0.00	0.229370096291485	0.0990480844715385
NC_001148	pyridoxine 4-dehydrogenase mRNA	0.00	NA	0.00	0.229266353984607	0.0633240436222846
NC_001134	ARC40 mRNA	0.00	NA	0.00	0.228900333666994	0.0689862594177598	ARC40
NC_001143	AIM26 mRNA	0.00	NA	0.00	0.228760701531946	0.111699703610279	AIM26
NC_001145	gag-pol fusion protein mRNA	0.75	0.177770196268533	0.75	0.228457894490581	0.0207288299548694
NC_001146	LAT1 mRNA	0.43	0.369827536615054	0.43	0.22819888941907	0.0929644091258529	LAT1
NC_001148	CTR1 mRNA	0.00	NA	0.00	0.228007377534929	0.0787512912332514	CTR1
NC_001144	HIF1 mRNA	0.00	NA	0.00	0.227938239929875	0.089716729974313	HIF1
NC_001139	RSM23 mRNA	0.00	NA	0.00	0.227721633858315	0.0760003929755359	RSM23
NC_001139	MIG1 mRNA	0.00	NA	0.00	0.227610227312375	0.0934575539113288	MIG1
NC_001143	KKQ8 mRNA	0.00	NA	0.00	0.227517348730733	0.0638900282041279	KKQ8
NC_001148	MET12 mRNA	0.00	NA	0.00	0.227427843396058	0.0423429637671047	MET12
NC_001134	SCO1 mRNA	0.00	NA	0.00	0.226496946182587	0.0403354319595454	SCO1
NC_001134	HSM3 mRNA	0.00	NA	0.00	0.225651949796069	0.0308546467829879	HSM3
NC_001146	gag protein mRNA	0.00	NA	0.00	0.22560979357711	0.077344749014914
NC_001142	JSN1 mRNA	0.00	NA	0.00	0.225604593941921	0.0359809079403728	JSN1
NC_001135	PDI1 mRNA	0.75	0.177770196268533	0.75	0.225548499167198	0.0194891300065119	PDI1
NC_001139	ARO8 mRNA	0.00	NA	0.00	0.225130820421581	0.0692347661893837	ARO8
NC_001142	PRY1 mRNA	0.00	NA	0.00	0.224975635531289	0.0859142305131935	PRY1
NC_001143	PLN1 mRNA	0.00	NA	0.00	0.224745743761766	0.0619177807169665	PLN1
NC_001135	SOL2 mRNA	0.00	NA	0.00	0.224456636960086	0.0470216757392075	SOL2
NC_001147	LAG2 mRNA	0.00	NA	0.00	0.224408389032385	0.0597267983553984	LAG2
NC_001146	gag protein mRNA	0.00	NA	0.00	0.224402397929199	0.0380994716992808
NC_001134	MED8 mRNA	0.00	NA	0.00	0.22436498395965	0.0583037973545302	MED8
NC_001147	ENB1 mRNA	0.00	NA	0.00	0.224203487601361	0.0426132222904646	ENB1
NC_001134	gag-pol fusion protein mRNA	0.00	NA	0.00	0.22410077118861	0.0301929602273661
NC_001142	uncharacterized protein mRNA	0.00	NA	0.00	0.224054315052355	0.0603058210424591
NC_001139	LSC2 mRNA	0.44	0.362330651989954	0.44	0.223988380516619	0.0871772997269061	LSC2
NC_001134	PIM1 mRNA	0.00	NA	0.00	0.223963380447913	0.0507633044765412	PIM1
NC_001147	gag-pol fusion protein mRNA	0.77	0.171007670328814	0.77	0.223778030797819	0.0167150354456736
NC_001143	putative short-chain dehydrogenase/reductase mRNA	0.00	NA	0.00	0.223508725451692	0.113058365473427
NC_001135	LRE1 mRNA	0.00	NA	0.00	0.223462394433668	0.0638379914281987	LRE1
NC_001144	gag-pol fusion protein mRNA	0.00	NA	0.00	0.22340434800222	0.0309971095814378
NC_001139	TRP5 mRNA	0.00	NA	0.00	0.223229909702061	0.0453470463855091	TRP5
NC_001140	RPN10 mRNA	0.00	NA	0.00	0.223208395691215	0.0529476196079551	RPN10
NC_001137	gag protein mRNA	0.00	NA	0.00	0.223187692039573	0.0525654247511002
NC_001147	PRO2 mRNA	0.00	NA	0.00	0.222417247056224	0.071916709956076	PRO2
NC_001148	gag-pol fusion protein mRNA	0.75	0.177770196268533	0.75	0.222176365476425	0.0190047219558682
NC_001134	KTI11 mRNA	0.00	NA	0.00	0.221896714979402	0.0726942314447404	KTI11
NC_001146	LEU4 mRNA	0.00	NA	0.00	0.22149885486962	0.0213043269104802	LEU4
NC_001147	gag-pol fusion protein mRNA	0.00	NA	0.00	0.221416715057673	0.0242570333004816
NC_001144	uncharacterized protein mRNA	0.00	NA	0.00	0.221300322733476	0.123913249016892
NC_001139	RPL9A mRNA	0.00	NA	0.00	0.221182604325067	0.0560702343476748	RPL9A
NC_001147	GSP2 mRNA	0.00	NA	0.00	0.221142223444673	0.0563158285673332	GSP2
NC_001134	PDB1 mRNA	0.48	0.327898923518931	0.48	0.220218974715246	0.0739621631997589	PDB1
NC_001138	AUA1 mRNA	0.00	NA	0.00	0.219848553651872	0.0801488485437706	AUA1
NC_001141	EGH1 mRNA	0.00	NA	0.00	0.219506433540677	0.0946165339684182	EGH1
NC_001144	BNA5 mRNA	0.00	NA	0.00	0.21928141539109	0.0575471905036166	BNA5
NC_001135	CSM1 mRNA	0.00	NA	0.00	0.219227728542316	0.105620945390119	CSM1
NC_001147	SCD5 mRNA	0.00	NA	0.00	0.219171796291528	0.102272184866394	SCD5
NC_001147	DCS2 mRNA	0.37	0.425823551130618	0.37	0.219097302081959	0.117661770707145	DCS2
NC_001138	SPB4 mRNA	0.00	NA	0.00	0.218854973009019	0.0472613054970433	SPB4
NC_001134	SHP1 mRNA	0.74	0.182478603321331	0.74	0.21861441096539	0.026335225511357	SHP1
NC_001136	PMP3 mRNA	0.00	NA	0.00	0.218366649936464	0.105292973746284	PMP3
NC_001133	GIP4 mRNA	0.00	NA	0.00	0.21833906585719	0.0539535681167379	GIP4
NC_001142	ENT3 mRNA	0.00	NA	0.00	0.218262587945613	0.0396028643115054	ENT3
NC_001142	PMT4 mRNA	0.00	NA	0.00	0.218198305707687	0.0949891510488615	PMT4
NC_001144	ACS2 mRNA	0.00	NA	0.00	0.218139538886629	0.0425869933165814	ACS2
NC_001147	ALD4 mRNA	0.42	0.376374108591257	0.42	0.217722620083099	0.096215937534607	ALD4
NC_001148	uncharacterized protein mRNA	0.00	NA	0.00	0.217428616545815	0.123789490959051
NC_001148	gag-pol fusion protein mRNA	0.75	0.177770196268533	0.75	0.217407648296499	0.0195034577503955
NC_001148	GLN1 mRNA	0.00	NA	0.00	0.216893148114994	0.131262804383912	GLN1
NC_001134	RPS8A mRNA	0.00	NA	0.00	0.216823827747499	0.0624188354432697	RPS8A
NC_001147	ECM3 mRNA	0.00	NA	0.00	0.216509362976643	0.126331643766099	ECM3
NC_001144	PBA1 mRNA	0.00	NA	0.00	0.216204213571499	0.0618931567482925	PBA1
NC_001144	SHH4 mRNA	0.00	NA	0.00	0.216085206514747	0.130871056904009	SHH4
NC_001141	RCI37 mRNA	0.00	NA	0.00	0.216012972960697	0.0703437447191554	RCI37
NC_001134	UBP14 mRNA	0.00	NA	0.00	0.21593718422903	0.0650222661060557	UBP14
NC_001146	uncharacterized protein mRNA	0.35	0.44320109612748	0.35	0.215922071813421	0.133293562745107
NC_001147	uncharacterized protein mRNA	0.00	NA	0.00	0.215901791106427	0.0951046680064247
NC_001140	YSC84 mRNA	0.00	NA	0.00	0.215752693448733	0.0449023603957013	YSC84
NC_001146	CPR8 mRNA	0.00	NA	0.00	0.215730880485992	0.0845237431856323	CPR8
NC_001139	NAB2 mRNA	0.73	0.186784968919143	0.73	0.215721371419894	0.0281295609148008	NAB2
NC_001145	PRE5 mRNA	0.00	NA	0.00	0.215193112393914	0.0574817023858933	PRE5
NC_001136	gag-pol fusion protein mRNA	0.74	0.183378647638208	0.74	0.215171993599117	0.0272310397808618
NC_001134	PHO3 mRNA	0.00	NA	0.00	0.214940106088938	0.10751900605975	PHO3
NC_001144	NCW2 mRNA	0.00	NA	0.00	0.214902513251705	0.119947713144572	NCW2
NC_001135	SYP1 mRNA	0.00	NA	0.00	0.214880724891828	0.0438232313447139	SYP1
NC_001139	JAC1 mRNA	0.00	NA	0.00	0.214491583114233	0.106293813404565	JAC1
NC_001143	uncharacterized protein mRNA	0.00	NA	0.00	0.214471911477446	0.134893108729775
NC_001136	RPL4B mRNA	0.00	NA	0.00	0.214471802368277	0.0567119231853725	RPL4B
NC_001147	ADH1 mRNA	0.41	0.387117311223783	0.41	0.214414731585129	0.0996899842813125	ADH1
NC_001144	XDJ1 mRNA	0.00	NA	0.00	0.214304927294501	0.0986218557768106	XDJ1
NC_001139	HAP2 mRNA	0.00	NA	0.00	0.21412739322104	0.0986097432587854	HAP2
NC_001140	MAS2 mRNA	0.00	NA	0.00	0.21398037821803	0.091225716102722	MAS2
NC_001139	CBP4 mRNA	0.00	NA	0.00	0.213869883904811	0.119529954772166	CBP4
NC_001134	ARA1 mRNA	0.49	0.320531608238969	0.49	0.213415494566558	0.0710889357269742	ARA1
NC_001144	RKM5 mRNA	0.00	NA	0.00	0.213337353044385	0.0767080847364667	RKM5
NC_001144	NKP2 mRNA	0.00	NA	0.00	0.213335465128079	0.132212803349409	NKP2
NC_001134	ETR1 mRNA	0.49	0.320531608238969	0.49	0.213299800520217	0.0710953567146586	ETR1
NC_001146	uncharacterized protein mRNA	0.00	NA	0.00	0.213274249465717	0.135957253292326
NC_001133	ADE1 mRNA	0.00	NA	0.00	0.212998602367806	0.130373361172739	ADE1
NC_001134	CDC27 mRNA	0.00	NA	0.00	0.212849699609759	0.0718068264463591	CDC27
NC_001137	gag-pol fusion protein mRNA	0.75	0.179093745521941	0.75	0.212679336370053	0.0239016088948455
NC_001141	RRD1 mRNA	0.00	NA	0.00	0.212600583291258	0.049992237289896	RRD1
NC_001144	PEX30 mRNA	0.00	NA	0.00	0.212582392685628	0.0476951635996788	PEX30
NC_001136	uncharacterized protein mRNA	0.00	NA	0.00	0.212554940510163	0.0790867048053267
NC_001148	MRPL40 mRNA	0.00	NA	0.00	0.212315913380944	0.100924990656336	MRPL40
NC_001137	UBP5 mRNA	0.00	NA	0.00	0.212280495322273	0.0701540514200985	UBP5
NC_001136	gag-pol fusion protein mRNA	0.74	0.181975943032906	0.74	0.212111974896314	0.0247403119643226
NC_001144	gag-pol fusion protein mRNA	0.74	0.183002485761851	0.74	0.212104086970738	0.0268311915214744
NC_001140	CTR2 mRNA	0.00	NA	0.00	0.21191252341221	0.0690722282645451	CTR2
NC_001139	MDM34 mRNA	0.00	NA	0.00	0.211494595742522	0.0228814798891544	MDM34
NC_001137	AIM9 mRNA	0.00	NA	0.00	0.211357365473615	0.0399326244367251	AIM9
NC_001137	GLC3 mRNA	0.36	0.433776324218541	0.36	0.211348848325224	0.122250766871437	GLC3
NC_001145	PRE8 mRNA	0.00	NA	0.00	0.21103746921897	0.0812456090792241	PRE8
NC_001136	aldo-keto reductase superfamily protein mRNA	0.40	0.401326809944154	0.40	0.210954872648861	0.106683386876654
NC_001134	SIF2 mRNA	0.00	NA	0.00	0.210841811258583	0.0542241579368695	SIF2
NC_001145	CMP2 mRNA	0.00	NA	0.00	0.210570801888227	0.0418064579356288	CMP2
NC_001142	PTK2 mRNA	0.36	0.433776324218541	0.36	0.210477324281643	0.121096681485396	PTK2
NC_001139	TOM20 mRNA	0.00	NA	0.00	0.210349048303298	0.074857705895555	TOM20
NC_001142	NCA3 mRNA	0.00	NA	0.00	0.210229827716475	0.124668214837079	NCA3
NC_001134	PCS60 mRNA	0.00	NA	0.00	0.210039873023163	0.0798739041583578	PCS60
NC_001144	IES3 mRNA	0.00	NA	0.00	0.209796179945797	0.0689655142302709	IES3
NC_001147	VPS17 mRNA	0.00	NA	0.00	0.209678322498484	0.0828754804818987	VPS17
NC_001145	uncharacterized protein mRNA	0.00	NA	0.00	0.209194516895751	0.143712664442575
NC_001133	FUN26 mRNA	0.00	NA	0.00	0.209107163193257	0.0711593045581477	FUN26
NC_001147	uncharacterized protein mRNA	0.34	0.460335693754029	0.34	0.209058452176223	0.140668642706805
NC_001148	NVJ2 mRNA	0.00	NA	0.00	0.208866623623685	0.0453469586793267	NVJ2
NC_001136	TIM22 mRNA	0.00	NA	0.00	0.208864946083357	0.0831170793766347	TIM22
NC_001134	CYC8 mRNA	0.00	NA	0.00	0.208733807455304	0.068890387820838	CYC8
NC_001148	ELP4 mRNA	0.00	NA	0.00	0.208698959458438	0.0493669324493022	ELP4
NC_001142	PRM10 mRNA	0.35	0.443063857313435	0.35	0.208585188626681	0.132419461114354	PRM10
NC_001141	uncharacterized protein mRNA	0.00	NA	0.00	0.208342648904856	0.113737460519339
NC_001139	gag-pol fusion protein mRNA	0.75	0.179093745521941	0.75	0.208154864848692	0.0238510003979696
NC_001148	pyridoxal 5'-phosphate synthase mRNA	0.00	NA	0.00	0.207992224430309	0.0812934883057813
NC_001136	AKR1 mRNA	0.43	0.375590559443036	0.43	0.207972670666773	0.0953096344451313	AKR1
NC_001136	AFR1 mRNA	0.00	NA	0.00	0.207911172546906	0.146568614890203	AFR1
NC_001142	HOC1 mRNA	0.00	NA	0.00	0.207775309712817	0.0827739470353513	HOC1
NC_001134	IPP1 mRNA	0.61	0.244527965105783	0.61	0.207769189068406	0.0441253470867578	IPP1
NC_001139	LSG1 mRNA	0.00	NA	0.00	0.20753122483599	0.0818095489164055	LSG1
NC_001136	UBX5 mRNA	0.00	NA	0.00	0.207455314121741	0.0666099117345195	UBX5
NC_001145	gag-pol fusion protein mRNA	0.00	NA	0.00	0.207393022577149	0.045383754237023
NC_001134	AIM3 mRNA	0.00	NA	0.00	0.207350475993106	0.10493291466545	AIM3
NC_001144	SEC61 mRNA	0.00	NA	0.00	0.207115218995623	0.0819636639710709	SEC61
NC_001140	GGA2 mRNA	0.00	NA	0.00	0.207112879334704	0.0579730660823462	GGA2
NC_001139	GTF1 mRNA	0.00	NA	0.00	0.207091676293175	0.0585008925514834	GTF1
NC_001134	gag-pol fusion protein mRNA	0.00	NA	0.00	0.206933786675603	0.0549860258843828
NC_001136	MFG1 mRNA	0.00	NA	0.00	0.206685146451635	0.106167070512151	MFG1
NC_001143	RAM2 mRNA	0.00	NA	0.00	0.206277694730047	0.0482004458600012	RAM2
NC_001137	ILV1 mRNA	0.00	NA	0.00	0.206206974414878	0.0781838551928447	ILV1
NC_001145	PRC1 mRNA	0.43	0.36893074045058	0.43	0.206055061578663	0.0908457274417783	PRC1
NC_001140	uncharacterized protein mRNA	0.00	NA	0.00	0.206000468799309	0.152012809368355
NC_001136	gag protein mRNA	0.00	NA	0.00	0.205862678030545	0.10682983644227
NC_001140	OYE2 mRNA	0.00	NA	0.00	0.205842114101409	0.149495489884901	OYE2
NC_001138	WWM1 mRNA	0.00	NA	0.00	0.205678073047983	0.0784685098166344	WWM1
NC_001145	MSS11 mRNA	0.00	NA	0.00	0.205626464811217	0.138468302562299	MSS11
NC_001146	PFS2 mRNA	0.00	NA	0.00	0.205580898124857	0.0867530930046165	PFS2
NC_001136	gag-pol fusion protein mRNA	0.00	NA	0.00	0.205378062061205	0.0467698010634129
NC_001141	POT1 mRNA	0.33	0.472563395546942	0.33	0.20519948801975	0.152783654199387	POT1
NC_001135	NFS1 mRNA	0.00	NA	0.00	0.20518729871871	0.106762396496898	NFS1
NC_001142	REC107 mRNA	0.00	NA	0.00	0.205182206410921	0.067617388247262	REC107
NC_001140	ORC6 mRNA	0.00	NA	0.00	0.205166589043769	0.0939603467628483	ORC6
NC_001134	ALG7 mRNA	0.00	NA	0.00	0.205096768689671	0.107805905571615	ALG7
NC_001145	CUE4 mRNA	0.00	NA	0.00	0.205007524530158	0.133323859655176	CUE4
NC_001142	URA8 mRNA	0.00	NA	0.00	0.204930173876275	0.114236362875021	URA8
NC_001136	EHD3 mRNA	0.00	NA	0.00	0.204511023250853	0.043629545166487	EHD3
NC_001145	DFG5 mRNA	0.00	NA	0.00	0.20449732649392	0.0905819021126378	DFG5
NC_001144	KNS1 mRNA	0.58	0.261147599535715	0.58	0.204394437829905	0.0485970157030748	KNS1
NC_001134	UBX7 mRNA	0.00	NA	0.00	0.204195183524288	0.07766195988157	UBX7
NC_001136	CCT4 mRNA	0.00	NA	0.00	0.204154962067383	0.0376391676182676	CCT4
NC_001134	MIS1 mRNA	0.00	NA	0.00	0.203910381419589	0.0495581035613558	MIS1
NC_001140	GPI16 mRNA	0.00	NA	0.00	0.203625262752844	0.0767414589735046	GPI16
NC_001144	LAM6 mRNA	0.00	NA	0.00	0.203375825869851	0.0531851170196687	LAM6
NC_001134	ORC2 mRNA	0.00	NA	0.00	0.203356474374205	0.091249861570243	ORC2
NC_001145	USA1 mRNA	0.00	NA	0.00	0.203161102017721	0.0528101558890084	USA1
NC_001141	EPS1 mRNA	0.00	NA	0.00	0.203039318128754	0.0690509456926008	EPS1
NC_001137	uncharacterized protein mRNA	0.00	NA	0.00	0.202771615579214	0.0620543279810439
NC_001145	RIM11 mRNA	0.00	NA	0.00	0.202747970706303	0.108117858905741	RIM11
NC_001144	ATP10 mRNA	0.00	NA	0.00	0.202115374319432	0.128748138567155	ATP10
NC_001144	NMA1 mRNA	0.00	NA	0.00	0.202027168457108	0.157196897732417	NMA1
NC_001139	PEF1 mRNA	0.00	NA	0.00	0.201836783576437	0.0769538765721047	PEF1
NC_001139	SOL4 mRNA	0.00	NA	0.00	0.201768920636758	0.0889191585503819	SOL4
NC_001142	gag-pol fusion protein mRNA	0.70	0.199681945031051	0.70	0.201767237883633	0.0333815800856118
NC_001142	TDH1 mRNA	0.44	0.366191304259973	0.44	0.201513983251221	0.0894828375071362	TDH1
NC_001144	CNA1 mRNA	0.00	NA	0.00	0.201403847791742	0.0734859300234072	CNA1
NC_001147	TRM10 mRNA	0.00	NA	0.00	0.201355978097611	0.0962272695218597	TRM10
NC_001139	CDH1 mRNA	0.00	NA	0.00	0.200206684871142	0.0503176556430422	CDH1
NC_001147	CEX1 mRNA	0.00	NA	0.00	0.199586791931488	0.0858510572272441	CEX1
NC_001136	RPT3 mRNA	0.00	NA	0.00	0.1995043906008	0.0425472769990492	RPT3
NC_001139	SCW4 mRNA	0.00	NA	0.00	0.199295137018717	0.1361791536806	SCW4
NC_001134	uncharacterized protein mRNA	0.00	NA	0.00	0.198975845945703	0.16598080817856
NC_001140	gag-pol fusion protein mRNA	0.00	NA	0.00	0.198957246294964	0.0513580593818938
NC_001143	SEG2 mRNA	0.00	NA	0.00	0.198876109445884	0.0951033826426626	SEG2
NC_001134	TOD6 mRNA	0.00	NA	0.00	0.198721735711611	0.166263808950424	TOD6
NC_001141	PAN1 mRNA	0.00	NA	0.00	0.198555135443381	0.0826722483891332	PAN1
NC_001147	DDP1 mRNA	0.00	NA	0.00	0.198070262359415	0.118668072914849	DDP1
NC_001140	CDC12 mRNA	0.00	NA	0.00	0.198015539426031	0.102285905034637	CDC12
NC_001143	UTH1 mRNA	0.00	NA	0.00	0.197717572863068	0.119011155985887	UTH1
NC_001145	uncharacterized protein mRNA	0.00	NA	0.00	0.197713815866207	0.108964750659843
NC_001146	RPL16B mRNA	0.00	NA	0.00	0.197710998083023	0.0945613403632476	RPL16B
NC_001134	SLI15 mRNA	0.00	NA	0.00	0.197416540054736	0.159468603494115	SLI15
NC_001148	gag protein mRNA	0.00	NA	0.00	0.197195784166373	0.0704070578200397
NC_001139	YCH1 mRNA	0.00	NA	0.00	0.197025619866312	0.136938969792932	YCH1
NC_001142	BBC1 mRNA	0.48	0.333151998189933	0.48	0.197014439275936	0.076399518381902	BBC1
NC_001134	HEK2 mRNA	0.00	NA	0.00	0.196995267326312	0.0613000572475043	HEK2
NC_001136	RPL13A mRNA	0.00	NA	0.00	0.19699162936673	0.088360059475869	RPL13A
NC_001138	GAT1 mRNA	0.00	NA	0.00	0.196777670755283	0.0532430649574988	GAT1
NC_001141	POG1 mRNA	0.00	NA	0.00	0.196586259268412	0.097402709249007	POG1
NC_001143	uncharacterized protein mRNA	0.00	NA	0.00	0.196573681303911	0.0680708911192978
NC_001147	MCA1 mRNA	0.00	NA	0.00	0.196555862418084	0.0782511187104628	MCA1
NC_001145	UBC7 mRNA	0.00	NA	0.00	0.19647880130131	0.111919704363905	UBC7
NC_001145	RSN1 mRNA	0.00	NA	0.00	0.196359461614304	0.101267522863271	RSN1
NC_001136	MRP1 mRNA	0.00	NA	0.00	0.196336176869155	0.108250903188953	MRP1
NC_001144	STM1 mRNA	0.00	NA	0.00	0.196030642784991	0.116584346946042	STM1
NC_001147	ROD1 mRNA	0.00	NA	0.00	0.196002742962726	0.144326853551889	ROD1
NC_001136	PPM1 mRNA	0.00	NA	0.00	0.195935553484761	0.118817223736279	PPM1
NC_001134	BEM1 mRNA	0.00	NA	0.00	0.195928985561645	0.0921867792679053	BEM1
NC_001147	CUE5 mRNA	0.00	NA	0.00	0.195013596436442	0.0521466238634748	CUE5
NC_001148	FRK1 mRNA	0.00	NA	0.00	0.195007165167146	0.152051323682627	FRK1
NC_001143	HYM1 mRNA	0.00	NA	0.00	0.194955078972646	0.133994879581762	HYM1
NC_001137	AFG1 mRNA	0.00	NA	0.00	0.194783333489313	0.0901950629047932	AFG1
NC_001142	IMA4 mRNA	0.00	NA	0.00	0.194587070746264	0.160110037734028	IMA4
NC_001139	PIB2 mRNA	0.00	NA	0.00	0.194486721024746	0.104736673878045	PIB2
NC_001141	SDS3 mRNA	0.00	NA	0.00	0.194071991711515	0.0976202423663357	SDS3
NC_001146	RCF2 mRNA	0.00	NA	0.00	0.194037573589203	0.0884158848242026	RCF2
NC_001147	SDH5 mRNA	0.00	NA	0.00	0.193886425735324	0.121978688388859	SDH5
NC_001145	SIP5 mRNA	0.00	NA	0.00	0.193733380252254	0.0337910008423408	SIP5
NC_001138	ATG18 mRNA	0.00	NA	0.00	0.19370306086037	0.106893205257284	ATG18
NC_001139	PEX4 mRNA	0.00	NA	0.00	0.193562101129714	0.136512392981783	PEX4
NC_001146	BXI1 mRNA	0.00	NA	0.00	0.193239565959247	0.0894844258674273	BXI1
NC_001135	STP22 mRNA	0.00	NA	0.00	0.19301073755411	0.0801066009062813	STP22
NC_001140	uncharacterized protein mRNA	0.00	NA	0.00	0.192940869140707	0.157569143212357
NC_001134	RGD1 mRNA	0.00	NA	0.00	0.192504002087778	0.0855582891414776	RGD1
NC_001134	AST1 mRNA	0.00	NA	0.00	0.192338207050145	0.135854710149783	AST1
NC_001148	SSO1 mRNA	0.00	NA	0.00	0.192336860658616	0.0605868829044965	SSO1
NC_001134	PBY1 mRNA	0.00	NA	0.00	0.192141077950507	0.0892755516439916	PBY1
NC_001148	CAM1 mRNA	0.00	NA	0.00	0.192114336134947	0.0694387323226208	CAM1
NC_001142	SOD1 mRNA	0.00	NA	0.00	0.192103888566304	0.0690059426135432	SOD1
NC_001146	SKO1 mRNA	0.00	NA	0.00	0.191570513441137	0.104918523063032	SKO1
NC_001136	SNX41 mRNA	0.00	NA	0.00	0.191521507466217	0.11269151253495	SNX41
NC_001144	ECM38 mRNA	0.00	NA	0.00	0.191120525116367	0.120445580639125	ECM38
NC_001136	carboxymethylenebutenolidase mRNA	0.00	NA	0.00	0.1910663696873	0.121427986442441
NC_001146	PHA2 mRNA	0.00	NA	0.00	0.19090562741233	0.154712275427057	PHA2
NC_001136	MRPL35 mRNA	0.00	NA	0.00	0.190844964420858	0.107349610399853	MRPL35
NC_001147	CDC21 mRNA	0.00	NA	0.00	0.190770385478311	0.181873599708698	CDC21
NC_001144	POM33 mRNA	0.00	NA	0.00	0.190548048247324	0.116604978302924	POM33
NC_001144	MID2 mRNA	0.00	NA	0.00	0.190437857100514	0.0969321390352911	MID2
NC_001136	CDC48 mRNA	0.33	0.472563395546942	0.33	0.190224817279013	0.150666075843681	CDC48
NC_001136	STB3 mRNA	0.00	NA	0.00	0.190210358920235	0.118591654315173	STB3
NC_001145	PLB1 mRNA	0.00	NA	0.00	0.190209380649777	0.0846410673800577	PLB1
NC_001135	uncharacterized protein mRNA	0.00	NA	0.00	0.190170198383479	0.146703766917885
NC_001139	SHY1 mRNA	0.00	NA	0.00	0.18990858653081	0.0908917872290341	SHY1
NC_001136	PAM1 mRNA	0.00	NA	0.00	0.189731052358322	0.082844983023721	PAM1
NC_001137	PAB1 mRNA	0.00	NA	0.00	0.189608820983947	0.168811643216263	PAB1
NC_001145	PAI3 mRNA	0.00	NA	0.00	0.189251213720137	0.176944578947188	PAI3
NC_001134	KAP104 mRNA	0.00	NA	0.00	0.189210366842238	0.0741688693698658	KAP104
NC_001133	GEM1 mRNA	0.00	NA	0.00	0.189202032683251	0.109384395395332	GEM1
NC_001139	PBP1 mRNA	0.59	0.257030757426843	0.59	0.189201751885559	0.0473477711049447	PBP1
NC_001148	uncharacterized protein mRNA	0.00	NA	0.00	0.189031280993928	0.169353280203923
NC_001148	CLN2 mRNA	0.00	NA	0.00	0.188843331291974	0.188083767773904	CLN2
NC_001147	THP1 mRNA	0.00	NA	0.00	0.188674804670795	0.0766470327346587	THP1
NC_001145	putative methyltransferase mRNA	0.00	NA	0.00	0.188074555198042	0.164726439301181
NC_001142	TAX4 mRNA	0.00	NA	0.00	0.18804443853302	0.128728664261669	TAX4
NC_001145	gag-pol fusion protein mRNA	0.55	0.280838705067167	0.55	0.188037223120838	0.0575402610006038
NC_001144	IMD3 mRNA	0.00	NA	0.00	0.187834959346092	0.158094880871635	IMD3
NC_001143	APE1 mRNA	0.00	NA	0.00	0.187594786062319	0.116318411164461	APE1
NC_001139	PDX1 mRNA	0.00	NA	0.00	0.187338205829603	0.0726135841470549	PDX1
NC_001136	CPR1 mRNA	0.36	0.433776324218541	0.36	0.187189675823348	0.125034332012608	CPR1
NC_001140	OSH3 mRNA	0.00	NA	0.00	0.187116528266258	0.112575823479805	OSH3
NC_001145	uncharacterized protein mRNA	0.28	0.527702742387764	0.28	0.18705507568677	0.183819668668087
NC_001148	CBP3 mRNA	0.00	NA	0.00	0.18702836404994	0.147698220302138	CBP3
NC_001145	SOK2 mRNA	0.00	NA	0.00	0.186687730970244	0.194389239672002	SOK2
NC_001147	ERR1 mRNA	0.00	NA	0.00	0.186684663269588	0.179323839995454	ERR1
NC_001133	CCR4 mRNA	0.00	NA	0.00	0.186590189763399	0.126735793488239	CCR4
NC_001135	RNQ1 mRNA	0.00	NA	0.00	0.186566254536186	0.176047917104858	RNQ1
NC_001134	uncharacterized protein mRNA	0.00	NA	0.00	0.186444309470379	0.138543383536157
NC_001136	RTN2 mRNA	0.36	0.433776324218541	0.36	0.18639075745366	0.125297886333963	RTN2
NC_001134	SMY2 mRNA	0.00	NA	0.00	0.186236877315925	0.0466002013349555	SMY2
NC_001142	ARP3 mRNA	0.00	NA	0.00	0.18618513918417	0.0602615790311224	ARP3
NC_001146	ALG9 mRNA	0.00	NA	0.00	0.186013315253603	0.142102225928044	ALG9
NC_001146	EGT2 mRNA	0.00	NA	0.00	0.185988707784899	0.125728142177796	EGT2
NC_001139	ZUO1 mRNA	0.00	NA	0.00	0.185949658139282	0.0651547652462005	ZUO1
NC_001144	VPS34 mRNA	0.00	NA	0.00	0.185949042486412	0.0911573601648997	VPS34
NC_001145	GAL80 mRNA	0.00	NA	0.00	0.185847960337011	0.0760418162321618	GAL80
NC_001145	putative endodeoxyribonuclease mRNA	0.00	NA	0.00	0.185345625792215	0.163085594213715
NC_001136	DFM1 mRNA	0.00	NA	0.00	0.185225371334515	0.112807277173587	DFM1
NC_001144	GSY2 mRNA	0.28	0.527702742387764	0.28	0.185164237573186	0.184251601166674	GSY2
NC_001144	SSQ1 mRNA	0.00	NA	0.00	0.185158402665208	0.109386238650736	SSQ1
NC_001139	PHO81 mRNA	0.00	NA	0.00	0.185092694268479	0.108452211962472	PHO81
NC_001143	DGR2 mRNA	0.00	NA	0.00	0.185061427666955	0.0937886549225834	DGR2
NC_001144	ENT4 mRNA	0.00	NA	0.00	0.185043753285612	0.140606097464506	ENT4
NC_001136	MRPL11 mRNA	0.00	NA	0.00	0.185007301028922	0.106806365643134	MRPL11
NC_001140	PEX18 mRNA	0.00	NA	0.00	0.184836582915463	0.177465385116837	PEX18
NC_001135	uncharacterized protein mRNA	0.00	NA	0.00	0.184829537057484	0.198806071951596
NC_001134	SAF1 mRNA	0.00	NA	0.00	0.184810114588939	0.110042139600479	SAF1
NC_001140	TRM5 mRNA	0.00	NA	0.00	0.184613506186512	0.125607813485952	TRM5
NC_001139	SNG1 mRNA	0.00	NA	0.00	0.184462551502079	0.1271255809942	SNG1
NC_001147	SMF1 mRNA	0.00	NA	0.00	0.184413005583406	0.146949675275697	SMF1
NC_001147	uncharacterized protein mRNA	0.00	NA	0.00	0.184103836272062	0.194194609965331
NC_001134	uncharacterized protein mRNA	0.00	NA	0.00	0.183990733444464	0.155296778760206
NC_001145	DAK1 mRNA	0.27	0.537158925825865	0.27	0.183989578105224	0.190832776280241	DAK1
NC_001146	MNT4 mRNA	0.00	NA	0.00	0.183853870162447	0.182078183562937	MNT4
NC_001135	MGR1 mRNA	0.00	NA	0.00	0.183830131804654	0.103085257162264	MGR1
NC_001136	CCT6 mRNA	0.00	NA	0.00	0.183828678259443	0.0816626139752173	CCT6
NC_001148	GLR1 mRNA	0.00	NA	0.00	0.183753829759372	0.0974222542911913	GLR1
NC_001139	SKI8 mRNA	0.00	NA	0.00	0.183699347328899	0.106003310119285	SKI8
NC_001137	uncharacterized protein mRNA	0.00	NA	0.00	0.183693193085353	0.153117274552549
NC_001148	BSP1 mRNA	0.00	NA	0.00	0.183645280024229	0.0942511645551993	BSP1
NC_001147	SHR5 mRNA	0.00	NA	0.00	0.18346348737196	0.168588864526678	SHR5
NC_001142	S-formylglutathione hydrolase mRNA	0.00	NA	0.00	0.183060638791161	0.103566421167449
NC_001142	uncharacterized protein mRNA	0.00	NA	0.00	0.182823464865559	0.179819337204157
NC_001148	HST2 mRNA	0.00	NA	0.00	0.18280393534476	0.129345490655399	HST2
NC_001147	IMA2 mRNA	0.00	NA	0.00	0.182698377444299	0.186862743704627	IMA2
NC_001137	MAK10 mRNA	0.00	NA	0.00	0.182455577459626	0.168787193474495	MAK10
NC_001147	MHF1 mRNA	0.00	NA	0.00	0.182445854933849	0.200528365592756	MHF1
NC_001136	RBS1 mRNA	0.00	NA	0.00	0.182134668135255	0.0838372498231911	RBS1
NC_001143	PCK1 mRNA	0.46	0.349046551070488	0.46	0.182005408514673	0.0826689199903788	PCK1
NC_001134	ROT2 mRNA	0.00	NA	0.00	0.181943493263792	0.069584885386574	ROT2
NC_001146	gag-pol fusion protein mRNA	0.44	0.366078618416174	0.44	0.181804216427737	0.0887671837888843
NC_001141	MAM33 mRNA	0.00	NA	0.00	0.181498672532887	0.203612056354996	MAM33
NC_001146	SSB2 mRNA	0.00	NA	0.00	0.181174423299814	0.0765226641735197	SSB2
NC_001137	GAL83 mRNA	0.00	NA	0.00	0.180890686693308	0.166724987445335	GAL83
NC_001148	ASN1 mRNA	0.00	NA	0.00	0.180723137750773	0.199219644588176	ASN1
NC_001145	CYB2 mRNA	0.40	0.401339653017405	0.40	0.180663378702289	0.108633289538546	CYB2
NC_001134	SEA4 mRNA	0.00	NA	0.00	0.180550683174817	0.132808000857072	SEA4
NC_001143	UGP1 mRNA	0.00	NA	0.00	0.180480949057484	0.205829688281744	UGP1
NC_001147	PUP1 mRNA	0.00	NA	0.00	0.180454535421566	0.0876262501315473	PUP1
NC_001148	SCD6 mRNA	0.00	NA	0.00	0.180420964576964	0.15853425810573	SCD6
NC_001144	uncharacterized protein mRNA	0.25	0.563708980739704	0.25	0.180417840223574	0.202451492949287
NC_001136	GGC1 mRNA	0.00	NA	0.00	0.18026525931695	0.167538978701036	GGC1
NC_001136	SNF3 mRNA	0.00	NA	0.00	0.180210912194807	0.0952167997792493	SNF3
NC_001139	TWF1 mRNA	0.00	NA	0.00	0.18015545246701	0.115556908336875	TWF1
NC_001148	CMR3 mRNA	0.00	NA	0.00	0.180032555351901	0.199779020163803	CMR3
NC_001133	FRT2 mRNA	0.00	NA	0.00	0.179933301399325	0.132691016897792	FRT2
NC_001147	NOP58 mRNA	0.00	NA	0.00	0.179814275002874	0.140759500777029	NOP58
NC_001147	DSE3 mRNA	0.00	NA	0.00	0.179510426393445	0.12620672075852	DSE3
NC_001146	MRPS12 mRNA	0.00	NA	0.00	0.17917913338131	0.151590448478808	MRPS12
NC_001134	MAP2 mRNA	0.00	NA	0.00	0.179028002938919	0.180602577455357	MAP2
NC_001148	PIN3 mRNA	0.00	NA	0.00	0.178852567632429	0.212323442329883	PIN3
NC_001138	THI5 mRNA	0.00	NA	0.00	0.178731403050279	0.213148592397969	THI5
NC_001144	CST9 mRNA	0.00	NA	0.00	0.178708632469365	0.18466260287776	CST9
NC_001134	MAL32 mRNA	0.00	NA	0.00	0.178501033306769	0.172055838680713	MAL32
NC_001138	LAM5 mRNA	0.00	NA	0.00	0.178443277738247	0.174079887230238	LAM5
NC_001142	RPS4A mRNA	0.00	NA	0.00	0.178316759812635	0.168005165012928	RPS4A
NC_001134	TAE1 mRNA	0.00	NA	0.00	0.178298569553176	0.187597075178365	TAE1
NC_001141	TED1 mRNA	0.00	NA	0.00	0.178269548916038	0.130510854491494	TED1
NC_001140	NCP1 mRNA	0.00	NA	0.00	0.177977042947496	0.111306939132209	NCP1
NC_001140	BZZ1 mRNA	0.00	NA	0.00	0.177912765480266	0.0820306977617887	BZZ1
NC_001143	TUL1 mRNA	0.00	NA	0.00	0.177849954068573	0.0827435163993281	TUL1
NC_001145	GTO3 mRNA	0.00	NA	0.00	0.1776091943849	0.143383481663928	GTO3
NC_001141	SOA1 mRNA	0.00	NA	0.00	0.177298006302383	0.191234158693179	SOA1
NC_001140	uncharacterized protein mRNA	0.00	NA	0.00	0.176985731904283	0.216889756471621
NC_001141	GTT1 mRNA	0.00	NA	0.00	0.17693425302192	0.148938387498093	GTT1
NC_001138	VTC2 mRNA	0.00	NA	0.00	0.176677383959821	0.102482722551895	VTC2
NC_001139	HXK2 mRNA	0.00	NA	0.00	0.176635279322138	0.178698394525738	HXK2
NC_001136	SEC31 mRNA	0.00	NA	0.00	0.176598770770026	0.090146006662621	SEC31
NC_001142	SUI2 mRNA	0.00	NA	0.00	0.176231859475602	0.132617884419758	SUI2
NC_001137	PRB1 mRNA	0.31	0.492065887063982	0.31	0.17618682173308	0.163713650395347	PRB1
NC_001147	RPP2A mRNA	0.00	NA	0.00	0.176075800997469	0.12094627223668	RPP2A
NC_001134	ECM21 mRNA	0.00	NA	0.00	0.175827216973526	0.180206292532413	ECM21
NC_001136	KGD2 mRNA	0.33	0.466420875260099	0.33	0.175765713298226	0.146414071745181	KGD2
NC_001133	PMT2 mRNA	0.00	NA	0.00	0.175674750070299	0.130554023345075	PMT2
NC_001136	uncharacterized protein mRNA	0.00	NA	0.00	0.175536609907548	0.118670381083041
NC_001141	VHS2 mRNA	0.00	NA	0.00	0.175463357549877	0.0916279837457192	VHS2
NC_001144	DUS3 mRNA	0.00	NA	0.00	0.175439206850672	0.184854715101172	DUS3
NC_001146	APP1 mRNA	0.00	NA	0.00	0.175357461352656	0.0751243642803481	APP1
NC_001147	TIR4 mRNA	0.00	NA	0.00	0.175298542059632	0.220371775709451	TIR4
NC_001146	YIF1 mRNA	0.00	NA	0.00	0.175277002472914	0.193141723717273	YIF1
NC_001146	SNZ2 mRNA	0.00	NA	0.00	0.175178617567214	0.150350686099099	SNZ2
NC_001134	ECM33 mRNA	0.00	NA	0.00	0.175162957524012	0.202569243143761	ECM33
NC_001145	ADH3 mRNA	0.00	NA	0.00	0.175160312043464	0.0912834887106228	ADH3
NC_001144	TIS11 mRNA	0.00	NA	0.00	0.175135999170407	0.204783944444868	TIS11
NC_001148	CUP9 mRNA	0.00	NA	0.00	0.175067765144134	0.145747596457795	CUP9
NC_001146	uncharacterized protein mRNA	0.00	NA	0.00	0.175007568887667	0.13164626273451
NC_001145	FET3 mRNA	0.46	0.349156593036816	0.46	0.174976363238393	0.0833512919467586	FET3
NC_001147	WHI5 mRNA	0.00	NA	0.00	0.174942977449782	0.168005987599833	WHI5
NC_001147	SGT2 mRNA	0.00	NA	0.00	0.174824026875197	0.155632386925673	SGT2
NC_001145	ALD2 mRNA	0.00	NA	0.00	0.1747690982116	0.153164363695854	ALD2
NC_001143	NAP1 mRNA	0.00	NA	0.00	0.174401442931196	0.122531598937221	NAP1
NC_001134	RFS1 mRNA	0.00	NA	0.00	0.174295036263212	0.13969982869274	RFS1
NC_001138	FET5 mRNA	0.00	NA	0.00	0.174256061704771	0.147051311541386	FET5
NC_001134	RTG3 mRNA	0.00	NA	0.00	0.174082801071225	0.137490299643337	RTG3
NC_001147	AHC1 mRNA	0.00	NA	0.00	0.173997224023405	0.0549995777539637	AHC1
NC_001141	YPS6 mRNA	0.00	NA	0.00	0.173776716484862	0.176596048583701	YPS6
NC_001136	RCR2 mRNA	0.00	NA	0.00	0.173757501733552	0.191931153841205	RCR2
NC_001133	BDH2 mRNA	0.24	0.57217801376398	0.24	0.17369001508057	0.216859902021178	BDH2
NC_001136	PHO13 mRNA	0.00	NA	0.00	0.173330805621	0.155340412359071	PHO13
NC_001137	bifunctional 4-hydroxy-4-methyl-2-oxoglutarate aldolase/oxaloacetate decarboxylase mRNA	0.00	NA	0.00	0.173237188351069	0.146829780971289
NC_001147	GPD2 mRNA	0.00	NA	0.00	0.173090747707954	0.174019144955386	GPD2
NC_001145	PGM2 mRNA	0.31	0.494588587153512	0.31	0.17295240938725	0.165482647581438	PGM2
NC_001139	SRB5 mRNA	0.00	NA	0.00	0.172876514773488	0.156353433767358	SRB5
NC_001145	HSC82 mRNA	0.27	0.530934033511186	0.27	0.172708150244759	0.186625308771789	HSC82
NC_001135	BIK1 mRNA	0.00	NA	0.00	0.172625444469615	0.191574029494856	BIK1
NC_001148	ANT1 mRNA	0.00	NA	0.00	0.172592921566324	0.15449017600042	ANT1
NC_001137	AVT6 mRNA	0.00	NA	0.00	0.172450389180956	0.16714967283136	AVT6
NC_001140	AIM46 mRNA	0.00	NA	0.00	0.172414782330254	0.101545285519745	AIM46
NC_001137	VHR2 mRNA	0.00	NA	0.00	0.172113141404939	0.151130641194553	VHR2
NC_001140	YSC83 mRNA	0.00	NA	0.00	0.171906307160988	0.199854655195146	YSC83
NC_001144	DCS1 mRNA	0.24	0.574887046000329	0.24	0.171829747040239	0.229090326601635	DCS1
NC_001140	PTH1 mRNA	0.00	NA	0.00	0.171352236064835	0.192883085860794	PTH1
NC_001143	GLG1 mRNA	0.00	NA	0.00	0.171235409329146	0.116096602365347	GLG1
NC_001148	RBD2 mRNA	0.00	NA	0.00	0.171233564689795	0.131237901398116	RBD2
NC_001147	YRR1 mRNA	0.00	NA	0.00	0.171180609149685	0.156759136087568	YRR1
NC_001134	MIX23 mRNA	0.00	NA	0.00	0.170892479482777	0.147794774868	MIX23
NC_001134	RPL19A mRNA	0.00	NA	0.00	0.170871746634245	0.0775935504590523	RPL19A
NC_001147	RFC1 mRNA	0.00	NA	0.00	0.170776897874467	0.109404769522198	RFC1
NC_001146	NAR1 mRNA	0.00	NA	0.00	0.170275154420395	0.12785635096307	NAR1
NC_001134	REI1 mRNA	0.00	NA	0.00	0.169994771238098	0.192911579554103	REI1
NC_001138	RMD8 mRNA	0.00	NA	0.00	0.16995938436619	0.0949844362014318	RMD8
NC_001143	GFA1 mRNA	0.00	NA	0.00	0.169823256392215	0.110148447842354	GFA1
NC_001142	YAK1 mRNA	0.33	0.472563395546942	0.33	0.169719512657274	0.151471650988279	YAK1
NC_001136	EFT2 mRNA	0.33	0.468815142303453	0.33	0.169567768006138	0.148046887043196	EFT2
NC_001133	ATS1 mRNA	0.00	NA	0.00	0.169540075124737	0.160930511485747	ATS1
NC_001139	PIL1 mRNA	0.24	0.57217801376398	0.24	0.169367005165243	0.214871034210061	PIL1
NC_001137	ACA1 mRNA	0.00	NA	0.00	0.169358992135309	0.214719733711056	ACA1
NC_001135	YCP4 mRNA	0.24	0.57217801376398	0.24	0.169038338648484	0.209785695972079	YCP4
NC_001145	MRE11 mRNA	0.00	NA	0.00	0.168716504436118	0.162513271821139	MRE11
NC_001145	NDC1 mRNA	0.00	NA	0.00	0.16864278217123	0.0991093095453214	NDC1
NC_001136	CTA1 mRNA	0.24	0.580471769512562	0.24	0.168442161546933	0.23509540932738	CTA1
NC_001140	uncharacterized protein mRNA	0.00	NA	0.00	0.168172894182736	0.240913111792871
NC_001137	SLX8 mRNA	0.00	NA	0.00	0.168135423472309	0.129870670346023	SLX8
NC_001146	uncharacterized protein mRNA	0.00	NA	0.00	0.168107773281468	0.199692427056115
NC_001137	SPC25 mRNA	0.00	NA	0.00	0.167905364138678	0.125832951748317	SPC25
NC_001138	SNZ3 mRNA	0.00	NA	0.00	0.167833685969364	0.183966155724257	SNZ3
NC_001146	LAP2 mRNA	0.00	NA	0.00	0.167670941454913	0.119793219475827	LAP2
NC_001145	YIM1 mRNA	0.00	NA	0.00	0.167474149935617	0.151827152035708	YIM1
NC_001147	gag protein mRNA	0.00	NA	0.00	0.167444920802946	0.166923428976293
NC_001143	SBA1 mRNA	0.00	NA	0.00	0.167408164369063	0.124858399623748	SBA1
NC_001148	SVS1 mRNA	0.00	NA	0.00	0.167237011634201	0.227758163340915	SVS1
NC_001144	uncharacterized protein mRNA	0.00	NA	0.00	0.16720766567318	0.226927846675448
NC_001146	PHO91 mRNA	0.00	NA	0.00	0.167024249258383	0.172362734914148	PHO91
NC_001143	ATP7 mRNA	0.00	NA	0.00	0.166989162990176	0.137716173452017	ATP7
NC_001145	TPS3 mRNA	0.00	NA	0.00	0.166806810841227	0.234288900970163	TPS3
NC_001142	IML2 mRNA	0.00	NA	0.00	0.16664447983092	0.133887128463514	IML2
NC_001136	KEI1 mRNA	0.00	NA	0.00	0.166597945184868	0.244945924677167	KEI1
NC_001145	GAS1 mRNA	0.00	NA	0.00	0.166520047495313	0.213177882524236	GAS1
NC_001143	TGL4 mRNA	0.33	0.463557837013335	0.33	0.166518650977379	0.144643986737244	TGL4
NC_001142	STE24 mRNA	0.00	NA	0.00	0.16617898854362	0.206532478886981	STE24
NC_001143	MYO3 mRNA	0.00	NA	0.00	0.166162745802665	0.203233581981688	MYO3
NC_001136	MTH1 mRNA	0.00	NA	0.00	0.166138644793903	0.247568958102666	MTH1
NC_001141	VHR1 mRNA	0.00	NA	0.00	0.165973116143995	0.138415779264542	VHR1
NC_001148	SEC23 mRNA	0.00	NA	0.00	0.165947104988213	0.0850372222643966	SEC23
NC_001148	SVL3 mRNA	0.00	NA	0.00	0.165733083969309	0.21328043325419	SVL3
NC_001144	NUP2 mRNA	0.00	NA	0.00	0.165639183778974	0.133671004305616	NUP2
NC_001146	YPT53 mRNA	0.00	NA	0.00	0.165538300256697	0.244875790681233	YPT53
NC_001133	DEP1 mRNA	0.00	NA	0.00	0.165157302934311	0.147660721487742	DEP1
NC_001136	INM2 mRNA	0.00	NA	0.00	0.165152361602988	0.144734049563097	INM2
NC_001146	CRS1 mRNA	0.00	NA	0.00	0.164972094663883	0.153641733305731	CRS1
NC_001141	DOT5 mRNA	0.00	NA	0.00	0.164694480337888	0.197212752803471	DOT5
NC_001134	PKC1 mRNA	0.00	NA	0.00	0.16456906505462	0.126991547475325	PKC1
NC_001148	TIM50 mRNA	0.00	NA	0.00	0.164526088694594	0.0761586226007957	TIM50
NC_001137	FRD1 mRNA	0.00	NA	0.00	0.164486758445581	0.252487110087264	FRD1
NC_001138	MDJ1 mRNA	0.34	0.460335693754029	0.34	0.164368315988042	0.142614483745965	MDJ1
NC_001139	ECT1 mRNA	0.00	NA	0.00	0.164347162425357	0.115648711466092	ECT1
NC_001134	PCH2 mRNA	0.00	NA	0.00	0.164290488060615	0.237862696488187	PCH2
NC_001139	GUS1 mRNA	0.00	NA	0.00	0.164184147301063	0.156272109269429	GUS1
NC_001136	GYP7 mRNA	0.28	0.522386996284736	0.28	0.164049768268101	0.178672666407842	GYP7
NC_001134	PET112 mRNA	0.00	NA	0.00	0.164010921480907	0.129141915748183	PET112
NC_001136	TPS2 mRNA	0.28	0.527702742387764	0.28	0.163827791491931	0.182975685974759	TPS2
NC_001133	SYN8 mRNA	0.00	NA	0.00	0.163821544177695	0.208534677658992	SYN8
NC_001146	NOP2 mRNA	0.00	NA	0.00	0.163801249529363	0.177394011258396	NOP2
NC_001139	EAT1 mRNA	0.00	NA	0.00	0.163710182416635	0.178022686912011	EAT1
NC_001147	RPB11 mRNA	0.00	NA	0.00	0.163510796987597	0.175702316585759	RPB11
NC_001143	AVT3 mRNA	0.39	0.411464909277193	0.39	0.163191810482589	0.112147390686453	AVT3
NC_001140	YPT35 mRNA	0.00	NA	0.00	0.163114919793147	0.168944033282812	YPT35
NC_001136	TPI1 mRNA	0.36	0.433776324218541	0.36	0.163110421378414	0.123427255663384	TPI1
NC_001148	SRL4 mRNA	0.00	NA	0.00	0.163050022706537	0.256738802085272	SRL4
NC_001147	CLP1 mRNA	0.00	NA	0.00	0.163003285921619	0.18856150291665	CLP1
NC_001135	EMA35 mRNA	0.00	NA	0.00	0.162869427740812	0.257559041375416	EMA35
NC_001148	RPL7B mRNA	0.00	NA	0.00	0.162838272792369	0.167376946309414	RPL7B
NC_001139	uncharacterized protein mRNA	0.00	NA	0.00	0.162297633789553	0.232634589914004
NC_001136	AIM6 mRNA	0.00	NA	0.00	0.16210038024763	0.185102884021114	AIM6
NC_001135	LSB5 mRNA	0.00	NA	0.00	0.161972052253925	0.124659339132696	LSB5
NC_001136	RPC53 mRNA	0.00	NA	0.00	0.161877733431287	0.21803413812693	RPC53
NC_001136	RPN6 mRNA	0.00	NA	0.00	0.161872013958149	0.108874652546421	RPN6
NC_001146	GOR1 mRNA	0.00	NA	0.00	0.161815271353303	0.203685175838734	GOR1
NC_001139	uncharacterized protein mRNA	0.24	0.572766507597802	0.24	0.161789156229575	0.222862156151776
NC_001138	TUB2 mRNA	0.00	NA	0.00	0.161741254094912	0.12315835823157	TUB2
NC_001138	MIC19 mRNA	0.00	NA	0.00	0.16163601434892	0.170717398092009	MIC19
NC_001134	TOS1 mRNA	0.28	0.522386996284736	0.28	0.161611521134003	0.178536995372104	TOS1
NC_001144	AAT2 mRNA	0.00	NA	0.00	0.16147782037892	0.168780776006269	AAT2
NC_001142	ALY2 mRNA	0.00	NA	0.00	0.161388256304494	0.166093706956325	ALY2
NC_001133	PHO11 mRNA	0.00	NA	0.00	0.161175563995027	0.262129089174376	PHO11
NC_001147	HXT11 mRNA	0.00	NA	0.00	0.161029195860972	0.246959047617337	HXT11
NC_001141	uncharacterized protein mRNA	0.00	NA	0.00	0.160996712149986	0.204125843438542
NC_001141	PIG2 mRNA	0.00	NA	0.00	0.160886366520593	0.215303730992279	PIG2
NC_001147	EFT1 mRNA	0.31	0.485714344410216	0.31	0.160709323754324	0.158861458510108	EFT1
NC_001133	PTA1 mRNA	0.00	NA	0.00	0.160663244694849	0.141499475601256	PTA1
NC_001147	MDY2 mRNA	0.00	NA	0.00	0.160580178718653	0.159199717942375	MDY2
NC_001134	PTC4 mRNA	0.00	NA	0.00	0.160559756197752	0.15756209185327	PTC4
NC_001134	BIT2 mRNA	0.00	NA	0.00	0.160341224911024	0.200857904081602	BIT2
NC_001147	PTC5 mRNA	0.00	NA	0.00	0.160267635035126	0.118813457785146	PTC5
NC_001146	LAP3 mRNA	0.00	NA	0.00	0.160263633799974	0.16644043696296	LAP3
NC_001148	PEP4 mRNA	0.24	0.57217801376398	0.24	0.160192138088512	0.219486708274853	PEP4
NC_001140	QCR10 mRNA	0.00	NA	0.00	0.160148785597678	0.265285551628227	QCR10
NC_001136	GRH1 mRNA	0.00	NA	0.00	0.159821950155858	0.14538006723601	GRH1
NC_001139	uncharacterized protein mRNA	0.28	0.522386996284736	0.28	0.159759262648719	0.178711340834252
NC_001146	DDI3 mRNA	0.00	NA	0.00	0.159746944886421	0.260233157132517	DDI3
NC_001141	DAL4 mRNA	0.00	NA	0.00	0.159731487261189	0.244948414548587	DAL4
NC_001139	VAS1 mRNA	0.00	NA	0.00	0.159713796758137	0.135810507930452	VAS1
NC_001148	OPT2 mRNA	0.00	NA	0.00	0.159573727086118	0.180727044897183	OPT2
NC_001135	uncharacterized protein mRNA	0.00	NA	0.00	0.159502715382687	0.201683699767948
NC_001134	FZO1 mRNA	0.00	NA	0.00	0.159487264271887	0.0953699609394473	FZO1
NC_001141	CCT2 mRNA	0.00	NA	0.00	0.159463841600477	0.137637375314378	CCT2
NC_001140	TOM71 mRNA	0.00	NA	0.00	0.159316431140186	0.201703584356577	TOM71
NC_001137	HMF1 mRNA	0.00	NA	0.00	0.159308788503953	0.23042043304562	HMF1
NC_001146	uncharacterized protein mRNA	0.00	NA	0.00	0.158894218449375	0.255733076197342
NC_001145	uncharacterized protein mRNA	0.00	NA	0.00	0.158877513801579	0.100372366674949
NC_001144	UPS1 mRNA	0.00	NA	0.00	0.158842043235446	0.178485418112421	UPS1
NC_001143	PRY2 mRNA	0.00	NA	0.00	0.158774989045445	0.256216231689859	PRY2
NC_001147	TIM18 mRNA	0.00	NA	0.00	0.158765489460425	0.20662702706726	TIM18
NC_001136	HEM13 mRNA	0.00	NA	0.00	0.158663248526561	0.27007750467452	HEM13
NC_001137	AST2 mRNA	0.00	NA	0.00	0.158539674902861	0.191055028509903	AST2
NC_001147	THI20 mRNA	0.00	NA	0.00	0.158453490645066	0.247066446772513	THI20
NC_001146	LYP1 mRNA	0.00	NA	0.00	0.158316338387973	0.0901657496938201	LYP1
NC_001134	uncharacterized protein mRNA	0.00	NA	0.00	0.158289058540849	0.232283757505911
NC_001140	MSR1 mRNA	0.00	NA	0.00	0.158248779179033	0.185451661398569	MSR1
NC_001134	POP7 mRNA	0.00	NA	0.00	0.158209954934345	0.231663166448715	POP7
NC_001147	uncharacterized protein mRNA	0.00	NA	0.00	0.158153678111952	0.270065910237608
NC_001147	RPL18A mRNA	0.00	NA	0.00	0.158123775329309	0.18672265605716	RPL18A
NC_001144	FRE8 mRNA	0.00	NA	0.00	0.157954820938201	0.146928891566504	FRE8
NC_001137	FMP52 mRNA	0.00	NA	0.00	0.157925723330985	0.177122492845008	FMP52
NC_001147	HIR2 mRNA	0.00	NA	0.00	0.157894624460856	0.169748221497814	HIR2
NC_001144	RRN5 mRNA	0.00	NA	0.00	0.157858612647867	0.201884459085419	RRN5
NC_001146	ATG4 mRNA	0.00	NA	0.00	0.157701165206251	0.140893287259068	ATG4
NC_001147	TUM1 mRNA	0.00	NA	0.00	0.157633616206168	0.181682894122951	TUM1
NC_001147	PNT1 mRNA	0.00	NA	0.00	0.157567277403581	0.218917336789589	PNT1
NC_001140	uncharacterized protein mRNA	0.00	NA	0.00	0.157495215924082	0.263985166001879
NC_001144	TML25 mRNA	0.00	NA	0.00	0.157367600995616	0.228878032906651	TML25
NC_001145	CTK3 mRNA	0.00	NA	0.00	0.157185583177196	0.234762410008165	CTK3
NC_001146	RAS2 mRNA	0.22	0.603311278842613	0.22	0.157035761968518	0.259696020404057	RAS2
NC_001141	MND2 mRNA	0.00	NA	0.00	0.157001597561725	0.254876080288901	MND2
NC_001141	RNR3 mRNA	0.00	NA	0.00	0.15683864501508	0.27506897826447	RNR3
NC_001148	GDB1 mRNA	0.23	0.583386173461029	0.23	0.15677844342528	0.239056740252828	GDB1
NC_001140	NBL1 mRNA	0.00	NA	0.00	0.156748209714941	0.249910849798035	NBL1
NC_001140	SOD2 mRNA	0.24	0.580471769512562	0.24	0.156731454737323	0.236771379669598	SOD2
NC_001146	SAM50 mRNA	0.00	NA	0.00	0.156686306135478	0.156125670332581	SAM50
NC_001143	MAE1 mRNA	0.00	NA	0.00	0.156423078403653	0.183793751061306	MAE1
NC_001136	SEC1 mRNA	0.00	NA	0.00	0.156358029515913	0.249953273557946	SEC1
NC_001148	GRE1 mRNA	0.34	0.460335693754029	0.34	0.156181339648177	0.141364410047688	GRE1
NC_001142	SFH5 mRNA	0.00	NA	0.00	0.156138975309159	0.17313889987707	SFH5
NC_001147	YSP3 mRNA	0.00	NA	0.00	0.156129311619549	0.179347509748537	YSP3
NC_001139	UGA1 mRNA	0.00	NA	0.00	0.156088668435714	0.272856285186644	UGA1
NC_001143	NUP100 mRNA	0.00	NA	0.00	0.15595624891466	0.148176067304484	NUP100
NC_001139	GEP7 mRNA	0.00	NA	0.00	0.155941528301709	0.267161057697884	GEP7
NC_001135	RSC6 mRNA	0.00	NA	0.00	0.155858658152078	0.175232851651195	RSC6
NC_001136	MBP1 mRNA	0.00	NA	0.00	0.155501994414604	0.184365670930267	MBP1
NC_001134	uncharacterized protein mRNA	0.00	NA	0.00	0.154495680043496	0.224730211967456
NC_001142	BNA2 mRNA	0.00	NA	0.00	0.1544795718906	0.197589667938992	BNA2
NC_001145	FSH2 mRNA	0.00	NA	0.00	0.15447851531804	0.261309074700531	FSH2
NC_001144	UTP13 mRNA	0.00	NA	0.00	0.154459309134582	0.223262215162892	UTP13
NC_001142	FIP1 mRNA	0.00	NA	0.00	0.154413637839812	0.221828103003834	FIP1
NC_001136	LUC7 mRNA	0.00	NA	0.00	0.154397228193913	0.231691910692159	LUC7
NC_001147	TAT2 mRNA	0.00	NA	0.00	0.154396459498278	0.208915153800698	TAT2
NC_001140	PPE1 mRNA	0.00	NA	0.00	0.154289781674514	0.184100571358753	PPE1
NC_001134	SWC5 mRNA	0.00	NA	0.00	0.154254915081075	0.238871663440852	SWC5
NC_001134	OLA1 mRNA	0.00	NA	0.00	0.154217406718262	0.19019745470853	OLA1
NC_001136	ATP5 mRNA	0.24	0.57217801376398	0.24	0.154139037079196	0.22048212936394	ATP5
NC_001134	LDH1 mRNA	0.00	NA	0.00	0.154109583344571	0.220039607605481	LDH1
NC_001133	truncated gag-pol fusion protein mRNA	0.41	0.392695412154685	0.41	0.15367362191997	0.101864599393509
NC_001139	IME4 mRNA	0.00	NA	0.00	0.15345212500749	0.117428005471851	IME4
NC_001135	uncharacterized protein mRNA	0.00	NA	0.00	0.153268169470467	0.207066831815681
NC_001145	PRM15 mRNA	0.00	NA	0.00	0.153256082379267	0.142184436762321	PRM15
NC_001142	PRY3 mRNA	0.00	NA	0.00	0.153174953568105	0.205033911662908	PRY3
NC_001138	CMK1 mRNA	0.00	NA	0.00	0.153101092844768	0.236262103966903	CMK1
NC_001144	HSP104 mRNA	0.23	0.593393449244635	0.23	0.153014686688802	0.246712211317458	HSP104
NC_001134	MRX3 mRNA	0.00	NA	0.00	0.15292021197073	0.185949519862809	MRX3
NC_001146	ABZ1 mRNA	0.00	NA	0.00	0.15279362985196	0.206392225927432	ABZ1
NC_001140	FUR1 mRNA	0.00	NA	0.00	0.152574995666915	0.25625150308382	FUR1
NC_001134	PIN4 mRNA	0.00	NA	0.00	0.152548216120939	0.196332040978276	PIN4
NC_001136	HSP78 mRNA	0.19	0.640498558802793	0.19	0.152175179262146	0.286538828938092	HSP78
NC_001146	TOM22 mRNA	0.00	NA	0.00	0.152108775559334	0.236694745629797	TOM22
NC_001138	CNN1 mRNA	0.00	NA	0.00	0.152097476837341	0.203249442754138	CNN1
NC_001142	SNA3 mRNA	0.00	NA	0.00	0.151817290538634	0.174635260493712	SNA3
NC_001135	NPP1 mRNA	0.00	NA	0.00	0.151778660607405	0.162931650565157	NPP1
NC_001146	TOS6 mRNA	0.00	NA	0.00	0.151340890188214	0.292805519629113	TOS6
NC_001140	RPS4B mRNA	0.00	NA	0.00	0.151246477324535	0.250869967680404	RPS4B
NC_001148	YME1 mRNA	0.00	NA	0.00	0.151228790803921	0.138435977268822	YME1
NC_001146	VNX1 mRNA	0.00	NA	0.00	0.151099650656369	0.164392022371115	VNX1
NC_001140	MDM31 mRNA	0.00	NA	0.00	0.151092168766903	0.197839910568052	MDM31
NC_001147	TUF1 mRNA	0.00	NA	0.00	0.151077328247724	0.156168241718726	TUF1
NC_001136	putative phosphotransferase mRNA	0.00	NA	0.00	0.150961683279104	0.189847366509428
NC_001148	uncharacterized protein mRNA	0.00	NA	0.00	0.150870706047097	0.288237138207057
NC_001143	PTK1 mRNA	0.00	NA	0.00	0.150867702264402	0.139882646662107	PTK1
NC_001133	BUD14 mRNA	0.00	NA	0.00	0.150853778128219	0.148988046303314	BUD14
NC_001144	STP3 mRNA	0.00	NA	0.00	0.150674367261111	0.156509954214126	STP3
NC_001134	MAK5 mRNA	0.00	NA	0.00	0.150654734278221	0.136076162303741	MAK5
NC_001140	HXT5 mRNA	0.24	0.572931609136619	0.24	0.150608144145884	0.225080275017957	HXT5
NC_001146	NAM9 mRNA	0.00	NA	0.00	0.150452602743177	0.174173623570899	NAM9
NC_001136	LYS20 mRNA	0.24	0.580471769512562	0.24	0.149930792508213	0.236535396274178	LYS20
NC_001142	PET191 mRNA	0.00	NA	0.00	0.149835850717386	0.266977872550461	PET191
NC_001148	ERV2 mRNA	0.00	NA	0.00	0.149750220824827	0.24584695134041	ERV2
NC_001148	SEN54 mRNA	0.00	NA	0.00	0.149690266267028	0.226737280483007	SEN54
NC_001135	SED4 mRNA	0.00	NA	0.00	0.149307843060725	0.209766794726523	SED4
NC_001140	RTC3 mRNA	0.18	0.653189363178347	0.18	0.149171945215925	0.298837293885258	RTC3
NC_001142	OSM1 mRNA	0.00	NA	0.00	0.14906945992255	0.158714457765501	OSM1
NC_001141	NRE1 mRNA	0.00	NA	0.00	0.149019464199699	0.18019481626636	NRE1
NC_001138	PAU5 mRNA	0.00	NA	0.00	0.148912552107057	0.299920962173393	PAU5
NC_001135	IMG1 mRNA	0.00	NA	0.00	0.148819748847377	0.253267181388754	IMG1
NC_001139	HUA1 mRNA	0.00	NA	0.00	0.148563630333818	0.170209247131477	HUA1
NC_001146	PUS4 mRNA	0.00	NA	0.00	0.148415267543986	0.261010775908147	PUS4
NC_001144	ECM19 mRNA	0.00	NA	0.00	0.148165338300695	0.290384345596829	ECM19
NC_001136	uncharacterized protein mRNA	0.19	0.647716054107386	0.19	0.148002756958222	0.293420242556165
NC_001136	PEX5 mRNA	0.00	NA	0.00	0.147961612412465	0.296438473172363	PEX5
NC_001141	YAP5 mRNA	0.00	NA	0.00	0.147905179886544	0.279013560459006	YAP5
NC_001137	uncharacterized protein mRNA	0.00	NA	0.00	0.147894864857349	0.30389076067347
NC_001145	ERG6 mRNA	0.00	NA	0.00	0.1477581913095	0.19653065475648	ERG6
NC_001140	uncharacterized protein mRNA	0.00	NA	0.00	0.147681732074602	0.192119097103996
NC_001139	SEC27 mRNA	0.25	0.563708980739704	0.25	0.147461444143709	0.20437127684762	SEC27
NC_001143	uncharacterized protein mRNA	0.24	0.57217801376398	0.24	0.14743545411672	0.21232099113122
NC_001136	RTK1 mRNA	0.00	NA	0.00	0.147123203033601	0.239448082553649	RTK1
NC_001133	uncharacterized protein mRNA	0.00	NA	0.00	0.147079125105641	0.292922867073142
NC_001143	SHB17 mRNA	0.00	NA	0.00	0.147010721441807	0.270915112124897	SHB17
NC_001136	ASF2 mRNA	0.00	NA	0.00	0.146995397533998	0.217633449334523	ASF2
NC_001148	RPL5 mRNA	0.34	0.460335693754029	0.34	0.146975993456784	0.142773288476343	RPL5
NC_001136	RPP1A mRNA	0.00	NA	0.00	0.146891147092425	0.252470859037704	RPP1A
NC_001136	NHX1 mRNA	0.00	NA	0.00	0.146777328319797	0.179969803140197	NHX1
NC_001134	HIR1 mRNA	0.00	NA	0.00	0.146602074029333	0.29342852230986	HIR1
NC_001139	RIM8 mRNA	0.00	NA	0.00	0.146424563392629	0.188713400212413	RIM8
NC_001145	ILV2 mRNA	0.00	NA	0.00	0.146412167857608	0.17001881536815	ILV2
NC_001137	gag-pol fusion protein mRNA	0.00	NA	0.00	0.146253327583977	0.13252417445797
NC_001145	RRB1 mRNA	0.00	NA	0.00	0.145894409562562	0.169329519525159	RRB1
NC_001146	ARK1 mRNA	0.00	NA	0.00	0.145810342671733	0.27007451273667	ARK1
NC_001134	SEF1 mRNA	0.00	NA	0.00	0.145634556182851	0.178280708016029	SEF1
NC_001141	DAL2 mRNA	0.00	NA	0.00	0.145573513591077	0.289328873544628	DAL2
NC_001136	putative lipase mRNA	0.00	NA	0.00	0.145371514922306	0.242179537951227
NC_001145	MSN2 mRNA	0.00	NA	0.00	0.145364122936038	0.177047691412181	MSN2
NC_001142	HAL5 mRNA	0.00	NA	0.00	0.145227628157198	0.167401371324427	HAL5
NC_001139	VPS73 mRNA	0.00	NA	0.00	0.144948831631339	0.174995999557108	VPS73
NC_001145	uncharacterized protein mRNA	0.00	NA	0.00	0.144901775585777	0.305554564161396
NC_001134	HHF1 mRNA	0.20	0.632069609986253	0.20	0.144856743394888	0.274451278020347	HHF1
NC_001136	QRI1 mRNA	0.00	NA	0.00	0.144559830644197	0.21394776477712	QRI1
NC_001147	TIR2 mRNA	0.00	NA	0.00	0.144465748128034	0.301244187581339	TIR2
NC_001134	ILS1 mRNA	0.00	NA	0.00	0.144433466477156	0.147195342990987	ILS1
NC_001148	SMK1 mRNA	0.00	NA	0.00	0.144357876111781	0.214786386776158	SMK1
NC_001134	uncharacterized protein mRNA	0.00	NA	0.00	0.144118474379661	0.313324781360991
NC_001136	HXT15 mRNA	0.00	NA	0.00	0.143981279659925	0.271695003249565	HXT15
NC_001144	CDC73 mRNA	0.00	NA	0.00	0.14371805071661	0.237818226193115	CDC73
NC_001136	STP1 mRNA	0.00	NA	0.00	0.143500415722418	0.197486674935224	STP1
NC_001134	CHS3 mRNA	0.00	NA	0.00	0.143261668232677	0.176073803960387	CHS3
NC_001145	SUR7 mRNA	0.00	NA	0.00	0.143219325588835	0.272114679719071	SUR7
NC_001142	JEM1 mRNA	0.00	NA	0.00	0.143196429078614	0.239962521103906	JEM1
NC_001136	putative hydrolase mRNA	0.00	NA	0.00	0.143061104745796	0.19432580201347
NC_001137	EDC3 mRNA	0.00	NA	0.00	0.142989505084448	0.277530191627834	EDC3
NC_001147	NBA1 mRNA	0.00	NA	0.00	0.142899635908229	0.239480906349755	NBA1
NC_001134	LDB7 mRNA	0.00	NA	0.00	0.142881408060753	0.146175271584089	LDB7
NC_001147	GAL11 mRNA	0.00	NA	0.00	0.142769678567459	0.129027535255786	GAL11
NC_001137	SPI1 mRNA	0.00	NA	0.00	0.142685273494694	0.132345192171503	SPI1
NC_001136	KRE2 mRNA	0.00	NA	0.00	0.142654639672409	0.177609048120239	KRE2
NC_001139	PRP31 mRNA	0.00	NA	0.00	0.142641891741754	0.265761259658914	PRP31
NC_001144	LOT6 mRNA	0.00	NA	0.00	0.142591574555765	0.272057666194657	LOT6
NC_001141	TIM44 mRNA	0.00	NA	0.00	0.142220740754621	0.152530017720201	TIM44
NC_001142	LSO1 mRNA	0.00	NA	0.00	0.142203068678135	0.301873588174365	LSO1
NC_001135	PHO87 mRNA	0.00	NA	0.00	0.142129934873582	0.198191662312252	PHO87
NC_001144	CSC1 mRNA	0.00	NA	0.00	0.142109370907746	0.212255365981875	CSC1
NC_001136	TAF12 mRNA	0.00	NA	0.00	0.142076694489196	0.142455331732426	TAF12
NC_001147	TGL5 mRNA	0.00	NA	0.00	0.14201876716804	0.196348635672537	TGL5
NC_001142	HCA4 mRNA	0.00	NA	0.00	0.141941068446613	0.203354114455906	HCA4
NC_001140	ROF1 mRNA	0.00	NA	0.00	0.141710798421552	0.321867589207707	ROF1
NC_001140	MRP4 mRNA	0.00	NA	0.00	0.141624851692979	0.261330886248125	MRP4
NC_001142	EFM3 mRNA	0.00	NA	0.00	0.141378764550909	0.285679661611385	EFM3
NC_001141	MMF1 mRNA	0.00	NA	0.00	0.141373474736458	0.26060097494854	MMF1
NC_001136	APT2 mRNA	0.00	NA	0.00	0.141334250176296	0.296559136512253	APT2
NC_001147	HAP5 mRNA	0.00	NA	0.00	0.141209971570008	0.266319974626402	HAP5
NC_001139	PRM8 mRNA	0.00	NA	0.00	0.14117206933878	0.326422123415265	PRM8
NC_001147	ARP8 mRNA	0.00	NA	0.00	0.141147701900771	0.280914026896331	ARP8
NC_001142	GEF1 mRNA	0.00	NA	0.00	0.141128002094007	0.257206924012023	GEF1
NC_001143	RGT1 mRNA	0.00	NA	0.00	0.141036707823801	0.207467113274907	RGT1
NC_001136	NUS1 mRNA	0.00	NA	0.00	0.14102340811804	0.173270599596109	NUS1
NC_001138	LPD1 mRNA	0.25	0.564418513635535	0.25	0.140937372046612	0.205821788806943	LPD1
NC_001133	ERV46 mRNA	0.00	NA	0.00	0.140936598598707	0.156965200187156	ERV46
NC_001140	HXT1 mRNA	0.00	NA	0.00	0.140895136045369	0.288850811317296	HXT1
NC_001137	RAD4 mRNA	0.00	NA	0.00	0.14078812732806	0.246778010119942	RAD4
NC_001141	RSM25 mRNA	0.00	NA	0.00	0.140539501359737	0.247453502439626	RSM25
NC_001140	HXT4 mRNA	0.00	NA	0.00	0.140392974683103	0.321984910049376	HXT4
NC_001144	SMF3 mRNA	0.00	NA	0.00	0.14032617123347	0.319360579468932	SMF3
NC_001148	CSR2 mRNA	0.18	0.654141176972024	0.18	0.140204107649164	0.303708403594154	CSR2
NC_001138	uncharacterized protein mRNA	0.00	NA	0.00	0.139882700782357	0.326951548821143
NC_001138	uncharacterized protein mRNA	0.00	NA	0.00	0.139797891294772	0.29008039977919
NC_001137	COX15 mRNA	0.00	NA	0.00	0.139537697092571	0.316570226274172	COX15
NC_001146	HHT2 mRNA	0.17	0.675461780556913	0.17	0.139412470168983	0.323764575266941	HHT2
NC_001148	HHO1 mRNA	0.00	NA	0.00	0.139408401639755	0.263644723055852	HHO1
NC_001134	NPL4 mRNA	0.00	NA	0.00	0.139401397600526	0.227746264126388	NPL4
NC_001143	uncharacterized protein mRNA	0.00	NA	0.00	0.139383588425351	0.329790548775638
NC_001134	AIM4 mRNA	0.00	NA	0.00	0.139357041436467	0.328090807291845	AIM4
NC_001148	ROX1 mRNA	0.00	NA	0.00	0.139314579322894	0.222864370279755	ROX1
NC_001144	CRR1 mRNA	0.00	NA	0.00	0.139258129962514	0.215450108273471	CRR1
NC_001139	HSF1 mRNA	0.00	NA	0.00	0.139233203182547	0.20628988185055	HSF1
NC_001146	INN1 mRNA	0.00	NA	0.00	0.139095419903843	0.226936483218724	INN1
NC_001137	2-aminoadipate transaminase mRNA	0.00	NA	0.00	0.139006166287872	0.243213990926204
NC_001147	WSC3 mRNA	0.00	NA	0.00	0.138991593391688	0.333973314277171	WSC3
NC_001139	SIP2 mRNA	0.00	NA	0.00	0.138693892081091	0.23876366133543	SIP2
NC_001133	CLN3 mRNA	0.00	NA	0.00	0.138464145726353	0.24270986072205	CLN3
NC_001143	NNK1 mRNA	0.25	0.563708980739704	0.25	0.138413538321898	0.204503446020231	NNK1
NC_001141	ATG32 mRNA	0.00	NA	0.00	0.138311262496541	0.237568365160388	ATG32
NC_001144	MAG2 mRNA	0.00	NA	0.00	0.138158720729473	0.18582354080596	MAG2
NC_001139	AGA2 mRNA	0.00	NA	0.00	0.138046880501449	0.325917136117234	AGA2
NC_001141	BAR1 mRNA	0.00	NA	0.00	0.137671951115517	0.29383080265861	BAR1
NC_001145	uncharacterized protein mRNA	0.00	NA	0.00	0.137554719549736	0.2922482714465
NC_001145	SSO2 mRNA	0.00	NA	0.00	0.137435349712844	0.227448114138907	SSO2
NC_001146	THI12 mRNA	0.00	NA	0.00	0.137416841950339	0.319368643054875	THI12
NC_001134	EXO84 mRNA	0.00	NA	0.00	0.137385902237072	0.256582371762693	EXO84
NC_001139	HEM2 mRNA	0.00	NA	0.00	0.137344534883382	0.182863279758584	HEM2
NC_001144	RTT109 mRNA	0.00	NA	0.00	0.137300152895217	0.316800424154036	RTT109
NC_001139	CTT1 mRNA	0.36	0.433776324218541	0.36	0.137189999382166	0.125619928704497	CTT1
NC_001138	IES1 mRNA	0.00	NA	0.00	0.137100141898749	0.200759516928148	IES1
NC_001140	PUT2 mRNA	0.00	NA	0.00	0.136938518280943	0.272713667075313	PUT2
NC_001135	APA1 mRNA	0.00	NA	0.00	0.136635630449308	0.209205804052308	APA1
NC_001144	CTF3 mRNA	0.00	NA	0.00	0.136458913235195	0.266388251303572	CTF3
NC_001136	GIS1 mRNA	0.00	NA	0.00	0.136452924715039	0.310014894116011	GIS1
NC_001137	MMS21 mRNA	0.00	NA	0.00	0.136340621164986	0.279306370955462	MMS21
NC_001145	uncharacterized protein mRNA	0.00	NA	0.00	0.136264163880924	0.337556294636627
NC_001139	PDC6 mRNA	0.00	NA	0.00	0.136254915703656	0.255719367656294	PDC6
NC_001141	PCL7 mRNA	0.00	NA	0.00	0.136177346753725	0.249680194742794	PCL7
NC_001139	PYC1 mRNA	0.24	0.57217801376398	0.24	0.13615250448808	0.21944800357882	PYC1
NC_001134	FUS3 mRNA	0.00	NA	0.00	0.136083649716428	0.242306319701491	FUS3
NC_001146	POR1 mRNA	0.18	0.653189363178347	0.18	0.136021724320303	0.301896743651809	POR1
NC_001146	ATO2 mRNA	0.00	NA	0.00	0.135980890280776	0.26785017053806	ATO2
NC_001137	BMH1 mRNA	0.22	0.600419051783098	0.22	0.135968595896151	0.255065236283797	BMH1
NC_001144	PAU17 mRNA	0.00	NA	0.00	0.135928153977858	0.344198172859883	PAU17
NC_001146	gag-pol fusion protein mRNA	0.32	0.479364789176498	0.32	0.135756988159885	0.155883662645741
NC_001144	DRS1 mRNA	0.00	NA	0.00	0.135725886563581	0.277824678977302	DRS1
NC_001145	TSA1 mRNA	0.00	NA	0.00	0.135590005453056	0.212407080945378	TSA1
NC_001143	SPT23 mRNA	0.00	NA	0.00	0.135379283079692	0.187106299487483	SPT23
NC_001146	MCK1 mRNA	0.00	NA	0.00	0.135368424452763	0.185910359980907	MCK1
NC_001139	PRP43 mRNA	0.00	NA	0.00	0.135211290139207	0.310601173132489	PRP43
NC_001136	YOS9 mRNA	0.00	NA	0.00	0.135171019835054	0.205011051572432	YOS9
NC_001134	uncharacterized protein mRNA	0.00	NA	0.00	0.13516714698701	0.21238398047982
NC_001146	uncharacterized protein mRNA	0.23	0.593393449244635	0.23	0.135131209896321	0.24897585708588
NC_001147	NDD1 mRNA	0.00	NA	0.00	0.135023417829858	0.30672828951108	NDD1
NC_001148	ARP7 mRNA	0.00	NA	0.00	0.134870560344451	0.258797373142793	ARP7
NC_001139	ECL1 mRNA	0.00	NA	0.00	0.134820379187672	0.169500054671198	ECL1
NC_001146	IDP3 mRNA	0.00	NA	0.00	0.134793640527901	0.348062561647664	IDP3
NC_001136	SDH4 mRNA	0.00	NA	0.00	0.134756671751273	0.311773375338423	SDH4
NC_001147	GDH1 mRNA	0.00	NA	0.00	0.134750921867295	0.249758144137051	GDH1
NC_001145	TDA1 mRNA	0.00	NA	0.00	0.134737908057707	0.348974532660635	TDA1
NC_001142	GSM1 mRNA	0.00	NA	0.00	0.134540897645209	0.30057880350191	GSM1
NC_001143	CWP1 mRNA	0.00	NA	0.00	0.134342281782402	0.34969572276027	CWP1
NC_001133	PRM9 mRNA	0.00	NA	0.00	0.134327929258936	0.293346604547824	PRM9
NC_001134	uncharacterized protein mRNA	0.00	NA	0.00	0.134175610074336	0.339951577643947
NC_001148	GYP5 mRNA	0.00	NA	0.00	0.133982658811159	0.216751317635512	GYP5
NC_001142	SNX4 mRNA	0.00	NA	0.00	0.133866260628351	0.188133648917413	SNX4
NC_001144	PSR1 mRNA	0.00	NA	0.00	0.133857354437623	0.202074187095103	PSR1
NC_001134	SNF5 mRNA	0.00	NA	0.00	0.133756975813567	0.233771552198689	SNF5
NC_001148	LOA1 mRNA	0.00	NA	0.00	0.133667708896533	0.274335099269103	LOA1
NC_001138	Y' element ATP-dependent helicase mRNA	0.00	NA	0.00	0.133627917566957	0.352400998913502
NC_001134	SSH1 mRNA	0.00	NA	0.00	0.133552600876502	0.158017775654751	SSH1
NC_001139	NUP49 mRNA	0.00	NA	0.00	0.133515632326148	0.260230119676695	NUP49
NC_001134	UGA2 mRNA	0.00	NA	0.00	0.133420693605591	0.155200943136987	UGA2
NC_001147	SLG1 mRNA	0.00	NA	0.00	0.133359585951963	0.232829393464535	SLG1
NC_001134	uncharacterized protein mRNA	0.00	NA	0.00	0.133353697092774	0.240958546431991
NC_001137	DDI1 mRNA	0.00	NA	0.00	0.133351476179613	0.21366546078768	DDI1
NC_001147	HST1 mRNA	0.00	NA	0.00	0.133278620679501	0.24805892345542	HST1
NC_001137	THO1 mRNA	0.00	NA	0.00	0.13326518388939	0.22005058224694	THO1
NC_001147	FAA1 mRNA	0.16	0.699042087419805	0.16	0.133129110611151	0.354756116873358	FAA1
NC_001148	TAZ1 mRNA	0.00	NA	0.00	0.132939906340866	0.237842452492102	TAZ1
NC_001133	CNE1 mRNA	0.00	NA	0.00	0.132732378775514	0.274207554790728	CNE1
NC_001134	RAD16 mRNA	0.00	NA	0.00	0.132724029284223	0.282853537748482	RAD16
NC_001147	OST3 mRNA	0.00	NA	0.00	0.132602917847842	0.27021435026919	OST3
NC_001148	MDL2 mRNA	0.00	NA	0.00	0.13246884228006	0.228178110308958	MDL2
NC_001140	AIM17 mRNA	0.16	0.697829688543397	0.16	0.132404725473633	0.349634507010466	AIM17
NC_001148	uncharacterized protein mRNA	0.00	NA	0.00	0.132239985717571	0.240496229650908
NC_001142	uncharacterized protein mRNA	0.00	NA	0.00	0.132214508528451	0.336417168380591
NC_001136	BAP3 mRNA	0.00	NA	0.00	0.131987296809845	0.341655179777877	BAP3
NC_001139	NIF3 mRNA	0.00	NA	0.00	0.131827143965749	0.241432689572657	NIF3
NC_001136	UGX2 mRNA	0.00	NA	0.00	0.131774750476533	0.337011208577009	UGX2
NC_001147	PEX11 mRNA	0.00	NA	0.00	0.131760290466725	0.313374697349167	PEX11
NC_001133	uncharacterized protein mRNA	0.00	NA	0.00	0.131716161612527	0.353883681373338
NC_001145	TAF13 mRNA	0.00	NA	0.00	0.131704954342797	0.213001376583772	TAF13
NC_001144	SUL2 mRNA	0.00	NA	0.00	0.131597692588578	0.282150612908066	SUL2
NC_001141	AIM19 mRNA	0.00	NA	0.00	0.131547629057971	0.258714030467909	AIM19
NC_001134	MEO1 mRNA	0.00	NA	0.00	0.131475882276586	0.32874651548542	MEO1
NC_001141	CST6 mRNA	0.00	NA	0.00	0.131444897764278	0.216990969695014	CST6
NC_001147	RRP6 mRNA	0.00	NA	0.00	0.131428994525265	0.249378135661933	RRP6
NC_001144	TDA5 mRNA	0.00	NA	0.00	0.131318137651458	0.285705630005685	TDA5
NC_001134	MUM2 mRNA	0.00	NA	0.00	0.131272538125288	0.236413742870837	MUM2
NC_001142	BAT2 mRNA	0.00	NA	0.00	0.131123234451824	0.267646882555105	BAT2
NC_001144	uncharacterized protein mRNA	0.00	NA	0.00	0.131037249997276	0.361323105703976
NC_001144	MLH2 mRNA	0.00	NA	0.00	0.131004515894701	0.25280982503945	MLH2
NC_001139	TNA1 mRNA	0.18	0.667105114314953	0.18	0.130987018396707	0.315997159412346	TNA1
NC_001147	uncharacterized protein mRNA	0.00	NA	0.00	0.130904035336331	0.242219138729567
NC_001134	ATP1 mRNA	0.16	0.697829688543397	0.16	0.130782262710921	0.343241016971234	ATP1
NC_001139	uncharacterized protein mRNA	0.00	NA	0.00	0.130733287888512	0.184035398080825
NC_001147	LDB19 mRNA	0.00	NA	0.00	0.130718575611378	0.211783622920041	LDB19
NC_001136	MRP20 mRNA	0.00	NA	0.00	0.130429670215514	0.277899734034742	MRP20
NC_001143	MSN4 mRNA	0.00	NA	0.00	0.130414374305727	0.343677772423726	MSN4
NC_001139	COX13 mRNA	0.20	0.634552723467097	0.20	0.130229776675503	0.277915008586153	COX13
NC_001147	RTC1 mRNA	0.00	NA	0.00	0.130143014059584	0.255028011911015	RTC1
NC_001139	COX4 mRNA	0.00	NA	0.00	0.130079474974118	0.334518816549597	COX4
NC_001139	RRT6 mRNA	0.00	NA	0.00	0.130056411788163	0.217988209392278	RRT6
NC_001134	uncharacterized protein mRNA	0.00	NA	0.00	0.13004000836072	0.35685638609925
NC_001140	YCK1 mRNA	0.00	NA	0.00	0.130000029334915	0.175871706107808	YCK1
NC_001139	HUL5 mRNA	0.00	NA	0.00	0.129998209039559	0.255029618734585	HUL5
NC_001136	RRP42 mRNA	0.00	NA	0.00	0.129949814178418	0.29370497021971	RRP42
NC_001144	COX8 mRNA	0.00	NA	0.00	0.129876863706202	0.299563277089944	COX8
NC_001148	GAL4 mRNA	0.00	NA	0.00	0.129713902992373	0.258580264141467	GAL4
NC_001134	TRM7 mRNA	0.00	NA	0.00	0.129680313863766	0.302660810282243	TRM7
NC_001148	ARR1 mRNA	0.00	NA	0.00	0.129631933265551	0.201480815249537	ARR1
NC_001143	IRS4 mRNA	0.00	NA	0.00	0.129627227881652	0.315126986106782	IRS4
NC_001136	uncharacterized protein mRNA	0.00	NA	0.00	0.129590288631928	0.363916675923764
NC_001139	SDA1 mRNA	0.00	NA	0.00	0.129505339139437	0.242884215271446	SDA1
NC_001146	SSN8 mRNA	0.00	NA	0.00	0.129350861634185	0.237437540170472	SSN8
NC_001144	RPS0B mRNA	0.00	NA	0.00	0.129260307668209	0.353224305346863	RPS0B
NC_001145	ERG12 mRNA	0.00	NA	0.00	0.129226136034049	0.275729749885354	ERG12
NC_001147	ATG19 mRNA	0.00	NA	0.00	0.12909383874106	0.31237891390457	ATG19
NC_001135	uncharacterized protein mRNA	0.00	NA	0.00	0.128903812433193	0.364295611187292
NC_001144	HCR1 mRNA	0.00	NA	0.00	0.128879593492295	0.302209294180175	HCR1
NC_001141	OM45 mRNA	0.18	0.653189363178347	0.18	0.128790254599217	0.302038690492243	OM45
NC_001136	JIP4 mRNA	0.00	NA	0.00	0.128787498515834	0.197457116030341	JIP4
NC_001138	MET10 mRNA	0.00	NA	0.00	0.128707751417547	0.257026964191293	MET10
NC_001147	AMF1 mRNA	0.00	NA	0.00	0.128558894161143	0.33635123045191	AMF1
NC_001136	HEM1 mRNA	0.00	NA	0.00	0.128461080476431	0.322088141246723	HEM1
NC_001142	ROQ1 mRNA	0.00	NA	0.00	0.128438674562555	0.371954200557114	ROQ1
NC_001136	DOT1 mRNA	0.00	NA	0.00	0.128420492151117	0.3177748034121	DOT1
NC_001148	SRP54 mRNA	0.00	NA	0.00	0.128369879132301	0.219555638014364	SRP54
NC_001136	VMA1 mRNA	0.22	0.603311278842613	0.22	0.128229979514643	0.259575672715423	VMA1
NC_001146	MRPL19 mRNA	0.00	NA	0.00	0.128152269932038	0.354835308288866	MRPL19
NC_001136	SNA4 mRNA	0.00	NA	0.00	0.128029288384352	0.196019056316402	SNA4
NC_001135	GLK1 mRNA	0.16	0.697829688543397	0.16	0.12799357912755	0.35009966147111	GLK1
NC_001139	RPT6 mRNA	0.23	0.591232596966881	0.23	0.127977298659948	0.244494682956229	RPT6
NC_001146	ZRG17 mRNA	0.00	NA	0.00	0.127381134782615	0.348865614381336	ZRG17
NC_001137	MTC7 mRNA	0.00	NA	0.00	0.127336182068409	0.33719383399992	MTC7
NC_001147	ISN1 mRNA	0.00	NA	0.00	0.127241546447592	0.274871658592229	ISN1
NC_001135	PWP2 mRNA	0.00	NA	0.00	0.127153129614801	0.367572094520155	PWP2
NC_001147	NDJ1 mRNA	0.00	NA	0.00	0.127145097524405	0.37227880545388	NDJ1
NC_001140	STP2 mRNA	0.00	NA	0.00	0.127093239126615	0.240315276289687	STP2
NC_001136	TMS1 mRNA	0.00	NA	0.00	0.127091977076359	0.274955667997402	TMS1
NC_001143	RPT1 mRNA	0.26	0.545684796210192	0.26	0.127074051516316	0.194887427217926	RPT1
NC_001136	gag protein mRNA	0.00	NA	0.00	0.126986381400021	0.275120675706502
NC_001141	VID28 mRNA	0.00	NA	0.00	0.126973954839843	0.244976582258555	VID28
NC_001147	MKK1 mRNA	0.00	NA	0.00	0.126872599373805	0.27907850491349	MKK1
NC_001136	PKH3 mRNA	0.00	NA	0.00	0.126837655741655	0.241764638810458	PKH3
NC_001134	PPS1 mRNA	0.00	NA	0.00	0.126691179624478	0.229042174667319	PPS1
NC_001136	GCS1 mRNA	0.00	NA	0.00	0.126559251746257	0.243978371221009	GCS1
NC_001144	PSR2 mRNA	0.00	NA	0.00	0.126557256237521	0.294691890457601	PSR2
NC_001143	TRK2 mRNA	0.00	NA	0.00	0.126557212281831	0.221019289075072	TRK2
NC_001139	TIM13 mRNA	0.00	NA	0.00	0.126319502397753	0.336439103061476	TIM13
NC_001148	AQY1 mRNA	0.00	NA	0.00	0.126156946499761	0.375382523689956	AQY1
NC_001145	NPL6 mRNA	0.00	NA	0.00	0.126146199324896	0.342824550071351	NPL6
NC_001147	RTS1 mRNA	0.00	NA	0.00	0.126066672948104	0.276473321259871	RTS1
NC_001142	KHA1 mRNA	0.00	NA	0.00	0.125974847320559	0.307750464489106	KHA1
NC_001144	CDC25 mRNA	0.24	0.574887046000329	0.24	0.125884186725735	0.228417419987593	CDC25
NC_001146	SMM1 mRNA	0.00	NA	0.00	0.125862030103237	0.372116647001903	SMM1
NC_001145	PPA2 mRNA	0.00	NA	0.00	0.125861573918982	0.250745811004644	PPA2
NC_001135	uncharacterized protein mRNA	0.16	0.699042087419805	0.16	0.12574759454556	0.357155961580398
NC_001146	TDA7 mRNA	0.00	NA	0.00	0.125643240355815	0.30766321891599	TDA7
NC_001137	GPA2 mRNA	0.24	0.57217801376398	0.24	0.12545367034817	0.219269854779886	GPA2
NC_001136	MSS4 mRNA	0.00	NA	0.00	0.125368762784909	0.301373909741799	MSS4
NC_001136	MRPL7 mRNA	0.00	NA	0.00	0.12502494980295	0.30380013287078	MRPL7
NC_001142	THI11 mRNA	0.00	NA	0.00	0.124774496502227	0.385515085845071	THI11
NC_001136	HMO1 mRNA	0.00	NA	0.00	0.124654988559748	0.191825648977004	HMO1
NC_001144	MSS51 mRNA	0.00	NA	0.00	0.124632754745453	0.243100482854587	MSS51
NC_001136	SSD1 mRNA	0.20	0.63794505263234	0.20	0.124628149490832	0.280599891571368	SSD1
NC_001140	uncharacterized protein mRNA	0.00	NA	0.00	0.124598455351706	0.367295692125535
NC_001134	MRPS9 mRNA	0.00	NA	0.00	0.124587245801757	0.252338132081597	MRPS9
NC_001144	GEP5 mRNA	0.00	NA	0.00	0.124536692785099	0.332240295932094	GEP5
NC_001145	LCB1 mRNA	0.00	NA	0.00	0.124417406378447	0.33026047229998	LCB1
NC_001147	dipeptidyl-peptidase III mRNA	0.00	NA	0.00	0.124375798130968	0.239974679220729
NC_001139	YIP4 mRNA	0.00	NA	0.00	0.124298373726438	0.231392002950451	YIP4
NC_001136	CDC7 mRNA	0.00	NA	0.00	0.124247908541526	0.328716270151202	CDC7
NC_001140	uncharacterized protein mRNA	0.00	NA	0.00	0.124194999225142	0.355680016774697
NC_001143	ALY1 mRNA	0.00	NA	0.00	0.124103079993862	0.318837901409163	ALY1
NC_001134	LAA2 mRNA	0.00	NA	0.00	0.12401130568392	0.368627127502413	LAA2
NC_001144	KIN2 mRNA	0.00	NA	0.00	0.123867344758315	0.24813373280655	KIN2
NC_001139	ADE3 mRNA	0.00	NA	0.00	0.123761694523467	0.182368486917139	ADE3
NC_001144	uncharacterized protein mRNA	0.00	NA	0.00	0.123561049913784	0.364390829955205
NC_001139	ERG26 mRNA	0.00	NA	0.00	0.123484096739209	0.257371374152678	ERG26
NC_001146	ALP1 mRNA	0.00	NA	0.00	0.12345308376037	0.32637939482832	ALP1
NC_001136	SIR2 mRNA	0.00	NA	0.00	0.123235383678593	0.281440822607374	SIR2
NC_001144	HRD3 mRNA	0.00	NA	0.00	0.122988245974947	0.281987592251013	HRD3
NC_001148	NOT5 mRNA	0.00	NA	0.00	0.122962084356615	0.318313367556183	NOT5
NC_001134	ACH1 mRNA	0.24	0.572766507597802	0.24	0.122897151494705	0.221929786794984	ACH1
NC_001145	CEF1 mRNA	0.00	NA	0.00	0.122893502614154	0.243084628417494	CEF1
NC_001144	CBF5 mRNA	0.00	NA	0.00	0.122748707768673	0.263722964808088	CBF5
NC_001140	SFB3 mRNA	0.00	NA	0.00	0.122714993180368	0.233244535395108	SFB3
NC_001134	MOH1 mRNA	0.00	NA	0.00	0.122661151578818	0.345324064290919	MOH1
NC_001148	uncharacterized protein mRNA	0.00	NA	0.00	0.122646346458269	0.377011816078129
NC_001136	SWA2 mRNA	0.00	NA	0.00	0.122560288577396	0.267771398209834	SWA2
NC_001142	PGU1 mRNA	0.00	NA	0.00	0.122391319669069	0.370312572191125	PGU1
NC_001139	YAP1802 mRNA	0.16	0.697829688543397	0.16	0.1223700558568	0.341287601598056	YAP1802
NC_001137	TIM9 mRNA	0.00	NA	0.00	0.122331037139651	0.39155458326931	TIM9
NC_001144	CKI1 mRNA	0.00	NA	0.00	0.122317282442074	0.329525653133835	CKI1
NC_001146	COX5A mRNA	0.00	NA	0.00	0.122214644902638	0.362547668162339	COX5A
NC_001141	SGN1 mRNA	0.00	NA	0.00	0.121974828225771	0.332124830819393	SGN1
NC_001134	HHT1 mRNA	0.00	NA	0.00	0.121906287033859	0.394372783123915	HHT1
NC_001146	putative alanine--tRNA ligase	0.00	NA	0.00	0.121858473668612	0.274084369507568
NC_001146	LTO1 mRNA	0.00	NA	0.00	0.121846504731015	0.369492573823967	LTO1
NC_001134	SCS22 mRNA	0.00	NA	0.00	0.121775711371387	0.330313633684987	SCS22
NC_001146	FMP41 mRNA	0.00	NA	0.00	0.121491924733234	0.368157635692652	FMP41
NC_001147	OPI10 mRNA	0.00	NA	0.00	0.12141125496068	0.393782717108	OPI10
NC_001148	TKL1 mRNA	0.00	NA	0.00	0.12140732531868	0.270113623402758	TKL1
NC_001146	BUD17 mRNA	0.00	NA	0.00	0.121227515635498	0.370130236922476	BUD17
NC_001143	MRPL38 mRNA	0.00	NA	0.00	0.121173676814984	0.340675078885259	MRPL38
NC_001145	MSC1 mRNA	0.21	0.618303035051831	0.21	0.121106304659911	0.267311462522408	MSC1
NC_001137	TRP2 mRNA	0.00	NA	0.00	0.12104585492749	0.291432522615673	TRP2
NC_001144	ORM2 mRNA	0.18	0.667466442217744	0.18	0.120867046053433	0.317422950904303	ORM2
NC_001140	WSS1 mRNA	0.00	NA	0.00	0.120646785516332	0.313018123467766	WSS1
NC_001137	YPT31 mRNA	0.00	NA	0.00	0.120577364088396	0.274211971146707	YPT31
NC_001145	UTP14 mRNA	0.00	NA	0.00	0.120500040598648	0.283084220680202	UTP14
NC_001148	RGL1 mRNA	0.00	NA	0.00	0.120461913496952	0.252957408068652	RGL1
NC_001146	ERG24 mRNA	0.00	NA	0.00	0.120430440826308	0.364423341757122	ERG24
NC_001134	CMC2 mRNA	0.00	NA	0.00	0.120422850309962	0.379824742024989	CMC2
NC_001142	SPT10 mRNA	0.00	NA	0.00	0.120412788434491	0.24050847520548	SPT10
NC_001140	ARO9 mRNA	0.15	0.708004228126285	0.15	0.120385626206858	0.368641299231167	ARO9
NC_001148	NCE102 mRNA	0.15	0.710025606567313	0.15	0.120382456170497	0.374513650021555	NCE102
NC_001144	YPS1 mRNA	0.00	NA	0.00	0.120349599781142	0.385093986349209	YPS1
NC_001136	uncharacterized protein mRNA	0.00	NA	0.00	0.120198578097698	0.353140649530726
NC_001147	DFG16 mRNA	0.00	NA	0.00	0.120134063802899	0.296871224070227	DFG16
NC_001136	PHO8 mRNA	0.00	NA	0.00	0.120039708780256	0.245339692900842	PHO8
NC_001136	TSA2 mRNA	0.00	NA	0.00	0.119814758589787	0.361566788893706	TSA2
NC_001139	NSA1 mRNA	0.00	NA	0.00	0.119719164056623	0.32829830360952	NSA1
NC_001136	MHR1 mRNA	0.00	NA	0.00	0.119207633284482	0.292525247291091	MHR1
NC_001148	SUT2 mRNA	0.00	NA	0.00	0.119135308269857	0.395184259878608	SUT2
NC_001139	SCW11 mRNA	0.00	NA	0.00	0.119128082701289	0.352817727080823	SCW11
NC_001147	nucleotide diphosphatase mRNA	0.00	NA	0.00	0.118987503922808	0.361997984053467
NC_001145	HOT1 mRNA	0.00	NA	0.00	0.118979845334273	0.252798344129422	HOT1
NC_001139	CLC1 mRNA	0.00	NA	0.00	0.118971844309118	0.288242266460542	CLC1
NC_001141	CBR1 mRNA	0.00	NA	0.00	0.118966246631716	0.263955237599584	CBR1
NC_001136	GRX2 mRNA	0.00	NA	0.00	0.11887052055558	0.407408762589447	GRX2
NC_001136	WHI4 mRNA	0.00	NA	0.00	0.118831492031393	0.249883127945318	WHI4
NC_001134	TEC1 mRNA	0.00	NA	0.00	0.11863527270557	0.389469249939332	TEC1
NC_001144	LIP2 mRNA	0.00	NA	0.00	0.118364317471159	0.330603940803226	LIP2
NC_001144	ICT1 mRNA	0.00	NA	0.00	0.118256056444403	0.324488738861839	ICT1
NC_001134	uncharacterized protein mRNA	0.00	NA	0.00	0.118246144851711	0.331742185577325
NC_001139	STT3 mRNA	0.00	NA	0.00	0.118245800410124	0.246502724457335	STT3
NC_001147	SRL1 mRNA	0.00	NA	0.00	0.118057801762441	0.381505883684703	SRL1
NC_001148	MAY24 mRNA	0.00	NA	0.00	0.118017625678345	0.348043259159324	MAY24
NC_001146	uncharacterized protein mRNA	0.00	NA	0.00	0.117850363593167	0.388629303373452
NC_001138	AGX1 mRNA	0.18	0.65433286264439	0.18	0.117791186251437	0.305059589639931	AGX1
NC_001147	CYT1 mRNA	0.00	NA	0.00	0.117790435156345	0.303867455898525	CYT1
NC_001143	UBA1 mRNA	0.18	0.657774483420837	0.18	0.117569513232088	0.309104550479717	UBA1
NC_001145	uncharacterized protein mRNA	0.00	NA	0.00	0.117485541894072	0.387952645333235
NC_001143	UBP11 mRNA	0.00	NA	0.00	0.117454175970483	0.323802616064435	UBP11
NC_001134	PHO5 mRNA	0.00	NA	0.00	0.117425320060367	0.327104614963607	PHO5
NC_001146	WSC2 mRNA	0.00	NA	0.00	0.117413483421557	0.388781530854445	WSC2
NC_001142	DLS1 mRNA	0.00	NA	0.00	0.117410604916919	0.321140043597213	DLS1
NC_001145	ALD3 mRNA	0.28	0.527702742387764	0.28	0.117351377515526	0.184497575346098	ALD3
NC_001139	RAD2 mRNA	0.00	NA	0.00	0.117316445987407	0.270471223731516	RAD2
NC_001139	XKS1 mRNA	0.00	NA	0.00	0.117310398401842	0.369854369192164	XKS1
NC_001146	MET4 mRNA	0.24	0.57217801376398	0.24	0.117306943250228	0.217004045223135	MET4
NC_001142	MPP10 mRNA	0.00	NA	0.00	0.11722505092246	0.292838307748064	MPP10
NC_001137	DOT6 mRNA	0.18	0.668198634811204	0.18	0.117214789433127	0.319027167748206	DOT6
NC_001145	NSE5 mRNA	0.00	NA	0.00	0.117186357790048	0.337670999504133	NSE5
NC_001142	PHO86 mRNA	0.00	NA	0.00	0.117052609387794	0.227131710311664	PHO86
NC_001136	RPS16B mRNA	0.00	NA	0.00	0.116906850056118	0.328244584630266	RPS16B
NC_001137	HYP2 mRNA	0.14	0.720299776544442	0.14	0.116872372111981	0.396528892348669	HYP2
NC_001145	TIF34 mRNA	0.00	NA	0.00	0.116826525822784	0.210337359310136	TIF34
NC_001140	LAM4 mRNA	0.00	NA	0.00	0.116792884377641	0.233130886629845	LAM4
NC_001147	uncharacterized protein mRNA	0.00	NA	0.00	0.116740347939809	0.387408257386359
NC_001145	SPT5 mRNA	0.00	NA	0.00	0.116605373603668	0.221647969616156	SPT5
NC_001140	CHS7 mRNA	0.00	NA	0.00	0.116478021119654	0.307631985462078	CHS7
NC_001142	PBS2 mRNA	0.00	NA	0.00	0.116309411658863	0.287572802149392	PBS2
NC_001145	TGL3 mRNA	0.00	NA	0.00	0.116171960513918	0.237821868456567	TGL3
NC_001135	CDC10 mRNA	0.00	NA	0.00	0.11612462545453	0.305397949994909	CDC10
NC_001144	ATP14 mRNA	0.00	NA	0.00	0.116075979781429	0.310137838046646	ATP14
NC_001147	SHE4 mRNA	0.00	NA	0.00	0.116021189414444	0.396141724189338	SHE4
NC_001146	HXT14 mRNA	0.00	NA	0.00	0.11599632385761	0.417537990641155	HXT14
NC_001147	TCB1 mRNA	0.00	NA	0.00	0.115937949841265	0.271257230304486	TCB1
NC_001139	SPG1 mRNA	0.23	0.593393449244635	0.23	0.115676217115105	0.249534284289472	SPG1
NC_001148	SUV3 mRNA	0.00	NA	0.00	0.115567818601904	0.355304768638332	SUV3
NC_001148	ARR3 mRNA	0.00	NA	0.00	0.115561078908056	0.316013087184114	ARR3
NC_001147	MAM3 mRNA	0.00	NA	0.00	0.11555237489178	0.269604198680009	MAM3
NC_001145	SIP18 mRNA	0.13	0.735643469670509	0.13	0.115358080570705	0.421774784322573	SIP18
NC_001148	ATH1 mRNA	0.00	NA	0.00	0.115349744452372	0.344351016697607	ATH1
NC_001134	RCR1 mRNA	0.00	NA	0.00	0.115286692783982	0.422499183224719	RCR1
NC_001137	ANP1 mRNA	0.00	NA	0.00	0.115214284235643	0.258314651510736	ANP1
NC_001145	HER2 mRNA	0.00	NA	0.00	0.115180514427256	0.350798331115456	HER2
NC_001147	ISU2 mRNA	0.00	NA	0.00	0.115168505527638	0.368277840866328	ISU2
NC_001145	RAD52 mRNA	0.00	NA	0.00	0.114901956816325	0.365442551832678	RAD52
NC_001145	MIH1 mRNA	0.00	NA	0.00	0.114779559356158	0.409124220378245	MIH1
NC_001144	SAM1 mRNA	0.00	NA	0.00	0.11464508267872	0.355244058726448	SAM1
NC_001137	SLO1 mRNA	0.00	NA	0.00	0.114586526495597	0.391405039791616	SLO1
NC_001148	DIG1 mRNA	0.00	NA	0.00	0.114515091234924	0.374232107215377	DIG1
NC_001148	SGV1 mRNA	0.00	NA	0.00	0.114490012774641	0.264342176437563	SGV1
NC_001147	MTR10 mRNA	0.00	NA	0.00	0.114482536162595	0.306675332415228	MTR10
NC_001144	MSL5 mRNA	0.00	NA	0.00	0.114349687015204	0.326309247430552	MSL5
NC_001137	uncharacterized protein mRNA	0.00	NA	0.00	0.114344308785814	0.420483734085699
NC_001146	PBI2 mRNA	0.00	NA	0.00	0.114311858002968	0.363650510482265	PBI2
NC_001134	MTC4 mRNA	0.00	NA	0.00	0.114300233754611	0.256551582348092	MTC4
NC_001144	CDD1 mRNA	0.00	NA	0.00	0.11411158350041	0.404464738590216	CDD1
NC_001147	ADE2 mRNA	0.00	NA	0.00	0.114093053935188	0.417540075044228	ADE2
NC_001148	RGC1 mRNA	0.00	NA	0.00	0.113976485840748	0.28063097327384	RGC1
NC_001145	uncharacterized protein mRNA	0.00	NA	0.00	0.113929878753521	0.425885946202365
NC_001139	STF2 mRNA	0.15	0.710025606567313	0.15	0.11388739981821	0.375194363371345	STF2
NC_001148	ENV7 mRNA	0.00	NA	0.00	0.113719630714253	0.317701561429423	ENV7
NC_001134	ATG14 mRNA	0.00	NA	0.00	0.113665163839863	0.40165995381965	ATG14
NC_001143	ECM4 mRNA	0.00	NA	0.00	0.113593804634924	0.393961714814445	ECM4
NC_001134	HIS7 mRNA	0.00	NA	0.00	0.113270237743797	0.399586029701908	HIS7
NC_001134	HPC2 mRNA	0.00	NA	0.00	0.113073059500405	0.372905024063414	HPC2
NC_001139	COQ6 mRNA	0.00	NA	0.00	0.113042468497934	0.271337505552163	COQ6
NC_001138	CSS2 mRNA	0.00	NA	0.00	0.112896283923742	0.349163118342896	CSS2
NC_001147	NOC2 mRNA	0.00	NA	0.00	0.112810927025603	0.321041556569117	NOC2
NC_001148	BRO1 mRNA	0.00	NA	0.00	0.112745801862315	0.341786583119591	BRO1
NC_001133	SNC1 mRNA	0.00	NA	0.00	0.11259883688852	0.323625920407925	SNC1
NC_001147	gag protein mRNA	0.00	NA	0.00	0.112484557023924	0.324254348491874
NC_001136	ILT1 mRNA	0.00	NA	0.00	0.112471965188847	0.320367011472793	ILT1
NC_001140	KEL1 mRNA	0.00	NA	0.00	0.112402056762004	0.36252171265632	KEL1
NC_001136	AMD2 mRNA	0.00	NA	0.00	0.112230654867717	0.296835976370091	AMD2
NC_001139	PNC1 mRNA	0.13	0.744408155033134	0.13	0.112080959093683	0.435170932735535	PNC1
NC_001147	gag-pol fusion protein mRNA	0.00	NA	0.00	0.111948521101568	0.291666173463212
NC_001136	ATO3 mRNA	0.00	NA	0.00	0.111857911242957	0.395674716951338	ATO3
NC_001136	TMA17 mRNA	0.13	0.744412933649683	0.13	0.111783429535005	0.436697007716163	TMA17
NC_001141	AXL2 mRNA	0.00	NA	0.00	0.111719416023342	0.426153297086507	AXL2
NC_001146	ELA1 mRNA	0.00	NA	0.00	0.111614917983384	0.339418203548345	ELA1
NC_001135	VBA3 mRNA	0.00	NA	0.00	0.111612679033367	0.425243104900695	VBA3
NC_001139	HSV2 mRNA	0.00	NA	0.00	0.11156720690132	0.257235096029512	HSV2
NC_001134	SPO23 mRNA	0.00	NA	0.00	0.111521185870095	0.438202196059895	SPO23
NC_001136	UTP5 mRNA	0.00	NA	0.00	0.111503416430158	0.421779429361388	UTP5
NC_001141	YIA6 mRNA	0.00	NA	0.00	0.111096806297842	0.388102873849615	YIA6
NC_001148	uncharacterized protein mRNA	0.00	NA	0.00	0.110998957750315	0.186011644735813
NC_001137	ALD5 mRNA	0.00	NA	0.00	0.110959348547163	0.438239462296082	ALD5
NC_001143	DOA1 mRNA	0.00	NA	0.00	0.110881829253059	0.299058211860789	DOA1
NC_001148	NEW1 mRNA	0.00	NA	0.00	0.110328917993953	0.343429023563826	NEW1
NC_001147	uncharacterized protein mRNA	0.00	NA	0.00	0.11031805088617	0.44306059155979
NC_001134	uncharacterized protein mRNA	0.00	NA	0.00	0.11015949343861	0.433527856006415
NC_001138	uncharacterized protein mRNA	0.00	NA	0.00	0.11010392619207	0.443791064097122
NC_001147	WHI2 mRNA	0.00	NA	0.00	0.109877460731747	0.267917991375541	WHI2
NC_001136	PRP28 mRNA	0.00	NA	0.00	0.109848132793784	0.412608874522441	PRP28
NC_001136	FMP16 mRNA	0.18	0.653189363178347	0.18	0.109846248473988	0.300737131950792	FMP16
NC_001146	RPS19B mRNA	0.00	NA	0.00	0.109801934617629	0.318736031480261	RPS19B
NC_001139	ELP2 mRNA	0.00	NA	0.00	0.109781445199178	0.289074890186016	ELP2
NC_001145	CUE1 mRNA	0.00	NA	0.00	0.109592986238635	0.316997178102052	CUE1
NC_001145	ATM1 mRNA	0.00	NA	0.00	0.109468801408425	0.421976322741121	ATM1
NC_001133	SPC72 mRNA	0.00	NA	0.00	0.109467736378279	0.393489241407738	SPC72
NC_001147	GPM3 mRNA	0.00	NA	0.00	0.109427082174909	0.434011403485309	GPM3
NC_001141	ULP2 mRNA	0.00	NA	0.00	0.10934551269703	0.287829893742063	ULP2
NC_001138	IRC7 mRNA	0.00	NA	0.00	0.109258593551746	0.447443676664728	IRC7
NC_001136	PAL1 mRNA	0.00	NA	0.00	0.109144057100451	0.335834870597921	PAL1
NC_001136	IVY1 mRNA	0.00	NA	0.00	0.109094513400329	0.278400891572491	IVY1
NC_001138	PTR3 mRNA	0.00	NA	0.00	0.109084628707431	0.359386785493997	PTR3
NC_001136	PEX29 mRNA	0.00	NA	0.00	0.109070401727885	0.347136379575896	PEX29
NC_001136	SSN2 mRNA	0.00	NA	0.00	0.108902218906535	0.340264946443326	SSN2
NC_001146	uncharacterized protein mRNA	0.00	NA	0.00	0.108896317389184	0.440897523374261
NC_001137	SPT2 mRNA	0.00	NA	0.00	0.108483811004029	0.309176063986815	SPT2
NC_001136	YPS7 mRNA	0.00	NA	0.00	0.108477611717366	0.269576360482138	YPS7
NC_001134	NHP6B mRNA	0.00	NA	0.00	0.108444109548385	0.351589568955046	NHP6B
NC_001144	uncharacterized protein mRNA	0.00	NA	0.00	0.108373297701468	0.28899298760019
NC_001138	DUG1 mRNA	0.00	NA	0.00	0.10821498768749	0.368287799103149	DUG1
NC_001136	KIN1 mRNA	0.00	NA	0.00	0.108089031386992	0.313864849191925	KIN1
NC_001138	MSH4 mRNA	0.00	NA	0.00	0.107844837286311	0.453450021742426	MSH4
NC_001134	RKM3 mRNA	0.00	NA	0.00	0.107737469660668	0.428619686523402	RKM3
NC_001145	uncharacterized protein mRNA	0.00	NA	0.00	0.107684551216498	0.445295216553447
NC_001145	HLJ1 mRNA	0.00	NA	0.00	0.107514548417879	0.342417860208501	HLJ1
NC_001136	HTA1 mRNA	0.16	0.697829688543397	0.16	0.107111142439673	0.342641787123991	HTA1
NC_001148	ISR1 mRNA	0.00	NA	0.00	0.107041187002174	0.435112342990638	ISR1
NC_001136	TRR1 mRNA	0.00	NA	0.00	0.107033022926647	0.334475269318663	TRR1
NC_001145	CPR3 mRNA	0.00	NA	0.00	0.106902155599803	0.402430584875072	CPR3
NC_001145	FET4 mRNA	0.00	NA	0.00	0.106802381144011	0.319169302450822	FET4
NC_001139	UFD1 mRNA	0.00	NA	0.00	0.106735824303523	0.328540319804489	UFD1
NC_001148	UBP16 mRNA	0.00	NA	0.00	0.106726278025234	0.388137348136544	UBP16
NC_001140	GUT1 mRNA	0.16	0.697829688543397	0.16	0.106724129328274	0.351352092866421	GUT1
NC_001136	uncharacterized protein mRNA	0.00	NA	0.00	0.106627888625017	0.350027067225339
NC_001136	SLC1 mRNA	0.00	NA	0.00	0.106609986460277	0.414930410519459	SLC1
NC_001136	NPL3 mRNA	0.16	0.694327008283208	0.16	0.10659874887296	0.335417370542828	NPL3
NC_001142	RPS22A mRNA	0.00	NA	0.00	0.106552611321279	0.347300277146961	RPS22A
NC_001137	RML2 mRNA	0.00	NA	0.00	0.106545998628351	0.321305442132998	RML2
NC_001146	CAF40 mRNA	0.00	NA	0.00	0.106317227862088	0.313360193049683	CAF40
NC_001134	HTA2 mRNA	0.00	NA	0.00	0.106302150874911	0.388225801888805	HTA2
NC_001145	AMD1 mRNA	0.00	NA	0.00	0.106263740910476	0.3777005538292	AMD1
NC_001134	RIF1 mRNA	0.00	NA	0.00	0.106234377179548	0.437695188040428	RIF1
NC_001147	uncharacterized protein mRNA	0.00	NA	0.00	0.106158143230322	0.460127091570996
NC_001143	TIF1 mRNA	0.00	NA	0.00	0.106109765746607	0.343971066214452	TIF1
NC_001142	BNA1 mRNA	0.00	NA	0.00	0.106095414071526	0.297626499593356	BNA1
NC_001148	uncharacterized protein mRNA	0.00	NA	0.00	0.106034490856494	0.460345088834435
NC_001134	COR1 mRNA	0.15	0.70128268034004	0.15	0.10598258153466	0.36382334543957	COR1
NC_001136	AIM7 mRNA	0.00	NA	0.00	0.105916359564603	0.352022558255972	AIM7
NC_001142	VPS55 mRNA	0.00	NA	0.00	0.105912539819725	0.345908908438256	VPS55
NC_001144	MAP1 mRNA	0.00	NA	0.00	0.105825133975079	0.378348156379646	MAP1
NC_001140	RPS20 mRNA	0.12	0.753068359993145	0.12	0.105663881379668	0.456897424712447	RPS20
NC_001147	TRM13 mRNA	0.00	NA	0.00	0.105570216526706	0.46192696737655	TRM13
NC_001148	ORC4 mRNA	0.00	NA	0.00	0.105565207688228	0.381028795514441	ORC4
NC_001137	PET122 mRNA	0.00	NA	0.00	0.105562321457004	0.403696366305921	PET122
NC_001144	MMM1 mRNA	0.00	NA	0.00	0.105469552913288	0.39874517436026	MMM1
NC_001134	YSA1 mRNA	0.00	NA	0.00	0.105354905621108	0.348141061858871	YSA1
NC_001134	REB1 mRNA	0.00	NA	0.00	0.105299825791293	0.291667928272063	REB1
NC_001139	uncharacterized protein mRNA	0.00	NA	0.00	0.105191703195759	0.460640433953562
NC_001134	SEC66 mRNA	0.00	NA	0.00	0.105144417003132	0.344019073260744	SEC66
NC_001144	RSO55 mRNA	0.00	NA	0.00	0.105135771737797	0.434904786180008	RSO55
NC_001139	NAG1 mRNA	0.00	NA	0.00	0.105105232826273	0.346931727850482	NAG1
NC_001147	HRT1 mRNA	0.00	NA	0.00	0.104971985464104	0.317668785354917	HRT1
NC_001135	gag protein mRNA	0.00	NA	0.00	0.10492720867298	0.371521561632691
NC_001144	YEF3 mRNA	0.16	0.690203222622568	0.16	0.104909875207133	0.332127866525146	YEF3
NC_001133	CDC15 mRNA	0.00	NA	0.00	0.104811792858624	0.431025746807635	CDC15
NC_001136	SNF1 mRNA	0.00	NA	0.00	0.104767069067899	0.386655792834207	SNF1
NC_001148	uncharacterized protein mRNA	0.00	NA	0.00	0.104766435490685	0.445637503682664
NC_001134	AGP2 mRNA	0.00	NA	0.00	0.104585615228786	0.466536943561807	AGP2
NC_001142	uncharacterized protein mRNA	0.00	NA	0.00	0.104485999417544	0.327523650077131
NC_001146	FPR1 mRNA	0.00	NA	0.00	0.104439475792103	0.378537283801192	FPR1
NC_001134	17-beta-hydroxysteroid dehydrogenase-like protein mRNA	0.13	0.744412933649683	0.13	0.104420156285903	0.437972271113441
NC_001134	MRPS5 mRNA	0.00	NA	0.00	0.104416434220904	0.358752014195701	MRPS5
NC_001139	MEP1 mRNA	0.00	NA	0.00	0.104406977288439	0.362929120766807	MEP1
NC_001139	ALG2 mRNA	0.00	NA	0.00	0.104406651194583	0.349931011668444	ALG2
NC_001142	GSH1 mRNA	0.00	NA	0.00	0.104324091026495	0.358184276894549	GSH1
NC_001136	ATG20 mRNA	0.00	NA	0.00	0.104155620071303	0.431069620096263	ATG20
NC_001143	EMC3 mRNA	0.00	NA	0.00	0.10411564905587	0.360146081428289	EMC3
NC_001138	DDI2 mRNA	0.00	NA	0.00	0.104115200192062	0.428486274458524	DDI2
NC_001135	RDS1 mRNA	0.00	NA	0.00	0.104106840459746	0.379423933954975	RDS1
NC_001146	URK1 mRNA	0.00	NA	0.00	0.104102855521385	0.407332502193185	URK1
NC_001136	STF1 mRNA	0.16	0.697829688543397	0.16	0.103988433085799	0.347261747645874	STF1
NC_001141	CAP2 mRNA	0.00	NA	0.00	0.103912587573676	0.310044339343383	CAP2
NC_001142	uncharacterized protein mRNA	0.00	NA	0.00	0.103658270045865	0.441871458732066
NC_001139	SCL1 mRNA	0.00	NA	0.00	0.103618023439199	0.330688682928403	SCL1
NC_001142	Y' element ATP-dependent helicase mRNA	0.00	NA	0.00	0.103534609210076	0.453458325183529
NC_001146	GCD10 mRNA	0.00	NA	0.00	0.103478949466141	0.412678096829253	GCD10
NC_001141	GAT4 mRNA	0.00	NA	0.00	0.10345301765837	0.435206220869537	GAT4
NC_001136	SLX5 mRNA	0.00	NA	0.00	0.103310220631471	0.305667350078054	SLX5
NC_001146	POL1 mRNA	0.00	NA	0.00	0.103293023110593	0.418941989565576	POL1
NC_001144	HRI1 mRNA	0.00	NA	0.00	0.103093278888888	0.417298989726136	HRI1
NC_001134	PEP1 mRNA	0.18	0.665135680331085	0.18	0.103035131293295	0.313814014592298	PEP1
NC_001146	COQ2 mRNA	0.00	NA	0.00	0.10293219551711	0.472345934327018	COQ2
NC_001134	EHT1 mRNA	0.00	NA	0.00	0.102673195627166	0.323464059138804	EHT1
NC_001133	VPS8 mRNA	0.00	NA	0.00	0.10264003340118	0.39845666271033	VPS8
NC_001141	PAN6 mRNA	0.00	NA	0.00	0.102623321241502	0.396111926783448	PAN6
NC_001143	ESL2 mRNA	0.00	NA	0.00	0.102328898243157	0.374709653792892	ESL2
NC_001134	uncharacterized protein mRNA	0.00	NA	0.00	0.102261430611181	0.44012631410028
NC_001139	uncharacterized protein mRNA	0.00	NA	0.00	0.102122027567244	0.476245704445653
NC_001140	PFS1 mRNA	0.00	NA	0.00	0.102085717003886	0.272008239677207	PFS1
NC_001143	OXP1 mRNA	0.00	NA	0.00	0.102056851217339	0.390953916046708	OXP1
NC_001133	PSK1 mRNA	0.00	NA	0.00	0.102016735677231	0.408335088029308	PSK1
NC_001142	VPS70 mRNA	0.00	NA	0.00	0.101998711314812	0.350917331165706	VPS70
NC_001147	APM4 mRNA	0.00	NA	0.00	0.101735292923741	0.313804400204472	APM4
NC_001139	AFT1 mRNA	0.00	NA	0.00	0.101720763169956	0.373281646242193	AFT1
NC_001133	EFB1 mRNA	0.15	0.710025606567313	0.15	0.101680057442514	0.379177933279435	EFB1
NC_001148	ODC1 mRNA	0.00	NA	0.00	0.101631248713969	0.362975311867369	ODC1
NC_001148	PET20 mRNA	0.00	NA	0.00	0.101578625641936	0.409396872203626	PET20
NC_001140	SET1 mRNA	0.00	NA	0.00	0.10154628640789	0.325490197399965	SET1
NC_001143	SNU114 mRNA	0.00	NA	0.00	0.101544856030548	0.371152837999702	SNU114
NC_001134	ALK2 mRNA	0.00	NA	0.00	0.101456593882692	0.446100143114535	ALK2
NC_001137	RPS8B mRNA	0.00	NA	0.00	0.101141069499227	0.330944063796822	RPS8B
NC_001142	NSP1 mRNA	0.00	NA	0.00	0.100967753538761	0.324178025339347	NSP1
NC_001139	uncharacterized protein mRNA	0.00	NA	0.00	0.100845885732645	0.381870231391542
NC_001137	UTR4 mRNA	0.00	NA	0.00	0.100836298817949	0.447621408171336	UTR4
NC_001136	HBT1 mRNA	0.14	0.728236960923881	0.14	0.10083381488611	0.407922207434806	HBT1
NC_001144	ADE16 mRNA	0.19	0.641306088086329	0.19	0.100653918908044	0.288105554610212	ADE16
NC_001141	YKE4 mRNA	0.00	NA	0.00	0.10058761046867	0.386384281875873	YKE4
NC_001148	TRM44 mRNA	0.00	NA	0.00	0.100564788879195	0.447011369553897	TRM44
NC_001141	MET30 mRNA	0.00	NA	0.00	0.100550743735271	0.419375049178655	MET30
NC_001139	PDE1 mRNA	0.00	NA	0.00	0.100508836878666	0.399552930371471	PDE1
NC_001146	POL2 mRNA	0.00	NA	0.00	0.100202882399906	0.464136905239478	POL2
NC_001137	GCG1 mRNA	0.00	NA	0.00	0.100144492326281	0.417261416317103	GCG1
NC_001146	RSM19 mRNA	0.00	NA	0.00	0.0999561876898508	0.466844404044544	RSM19
NC_001146	uncharacterized protein mRNA	0.00	NA	0.00	0.0998391023608761	0.472237667164138
NC_001147	GCY1 mRNA	0.12	0.753068359993145	0.12	0.0998207942984497	0.449080059935094	GCY1
NC_001141	IMA3 mRNA	0.00	NA	0.00	0.0997832507261803	0.487912018570633	IMA3
NC_001142	KRE9 mRNA	0.00	NA	0.00	0.0997176835918852	0.358394016797344	KRE9
NC_001136	RPC11 mRNA	0.00	NA	0.00	0.0996188547469126	0.461138532780541	RPC11
NC_001134	REG2 mRNA	0.16	0.697829688543397	0.16	0.0994953414529785	0.341211829853888	REG2
NC_001148	uncharacterized protein mRNA	0.00	NA	0.00	0.0994645191941164	0.354844402771462
NC_001146	ESF2 mRNA	0.00	NA	0.00	0.0993121828298195	0.425326226674484	ESF2
NC_001148	SRO7 mRNA	0.00	NA	0.00	0.0991557306990702	0.403328290146992	SRO7
NC_001145	SPG5 mRNA	0.12	0.76254788343848	0.12	0.099136625152075	0.484111424127225	SPG5
NC_001147	PNS1 mRNA	0.16	0.697829688543397	0.16	0.0989743360841403	0.345952014859873	PNS1
NC_001136	TIF35 mRNA	0.00	NA	0.00	0.0987443305596609	0.337068037417979	TIF35
NC_001133	uncharacterized protein mRNA	0.00	NA	0.00	0.0987345506724214	0.492045596263793
NC_001144	VPS36 mRNA	0.00	NA	0.00	0.098679814118033	0.492742723402653	VPS36
NC_001136	SIZ1 mRNA	0.00	NA	0.00	0.0982492462679814	0.378223245135174	SIZ1
NC_001136	CDC13 mRNA	0.00	NA	0.00	0.0980420402497463	0.453339602038894	CDC13
NC_001138	uncharacterized protein mRNA	0.00	NA	0.00	0.0980090796175262	0.400144972132089
NC_001141	Y' element ATP-dependent helicase mRNA	0.00	NA	0.00	0.0979547723698548	0.480838457570949
NC_001140	SPS100 mRNA	0.00	NA	0.00	0.0978771128976714	0.418273654051685	SPS100
NC_001136	DLD2 mRNA	0.00	NA	0.00	0.0978728771600006	0.435269575206226	DLD2
NC_001136	RIB3 mRNA	0.00	NA	0.00	0.0978399682103515	0.322041154312254	RIB3
NC_001136	GIC2 mRNA	0.00	NA	0.00	0.0978091522354992	0.49023135673824	GIC2
NC_001146	FPK1 mRNA	0.00	NA	0.00	0.0977491150491684	0.357608503703717	FPK1
NC_001138	BNA6 mRNA	0.00	NA	0.00	0.0976549623926832	0.39413972465546	BNA6
NC_001143	PTM1 mRNA	0.00	NA	0.00	0.0975800143528971	0.398590493024593	PTM1
NC_001148	TMH18 mRNA	0.00	NA	0.00	0.0974811206959007	0.464850308345275	TMH18
NC_001136	SIT4 mRNA	0.00	NA	0.00	0.097445874101306	0.368939616816708	SIT4
NC_001145	MME1 mRNA	0.00	NA	0.00	0.0973977240711391	0.454112908992423	MME1
NC_001140	STE20 mRNA	0.00	NA	0.00	0.097363776893004	0.43163213288731	STE20
NC_001139	uncharacterized protein mRNA	0.00	NA	0.00	0.0971912653310417	0.390043851291267
NC_001134	COQ1 mRNA	0.00	NA	0.00	0.0971644520736524	0.356742171420327	COQ1
NC_001145	uncharacterized protein mRNA	0.00	NA	0.00	0.0971403675145473	0.465686907325692
NC_001136	ARP2 mRNA	0.16	0.699042087419805	0.16	0.0970572439786217	0.359472580795451	ARP2
NC_001134	UBC4 mRNA	0.00	NA	0.00	0.0968690692475307	0.360816967923585	UBC4
NC_001144	PUF3 mRNA	0.00	NA	0.00	0.0967143092978012	0.447890435153062	PUF3
NC_001145	PSE1 mRNA	0.00	NA	0.00	0.096694673574634	0.353114945145456	PSE1
NC_001136	ALT2 mRNA	0.12	0.759473271098377	0.12	0.0966708824629696	0.472529422431509	ALT2
NC_001137	GCN4 mRNA	0.15	0.715729183716662	0.15	0.0966447153190059	0.3888077708536	GCN4
NC_001137	RAD23 mRNA	0.00	NA	0.00	0.0966005637468606	0.362352966301883	RAD23
NC_001136	PSA1 mRNA	0.13	0.739832772494839	0.13	0.0965825469826245	0.429714899813731	PSA1
NC_001141	THS1 mRNA	0.00	NA	0.00	0.0965811729233389	0.362066491380503	THS1
NC_001146	ATP11 mRNA	0.00	NA	0.00	0.0964573113679979	0.466566932357884	ATP11
NC_001142	VTH2 mRNA	0.00	NA	0.00	0.0964217422316082	0.405930010407659	VTH2
NC_001146	VAC7 mRNA	0.00	NA	0.00	0.0963393314817501	0.375622905454762	VAC7
NC_001140	SBE22 mRNA	0.00	NA	0.00	0.0962834911864106	0.336218711900871	SBE22
NC_001140	PPX1 mRNA	0.00	NA	0.00	0.0962579209133504	0.416674726237629	PPX1
NC_001143	SIS2 mRNA	0.00	NA	0.00	0.0962145622284716	0.404564241109155	SIS2
NC_001144	uncharacterized protein mRNA	0.00	NA	0.00	0.0959413488710436	0.496271863238903
NC_001147	uncharacterized protein mRNA	0.00	NA	0.00	0.095901126357493	0.504461713563763
NC_001134	metallo-dependent hydrolase superfamily protein mRNA	0.00	NA	0.00	0.0958908109644643	0.504946482416835
NC_001134	RIB7 mRNA	0.00	NA	0.00	0.0958509118150474	0.436011105738954	RIB7
NC_001144	YRF1-5 mRNA	0.00	NA	0.00	0.0957816855775834	0.489124511315842	YRF1-5
NC_001139	DBF2 mRNA	0.00	NA	0.00	0.095776387114816	0.39081533073684	DBF2
NC_001148	VMA13 mRNA	0.13	0.733786452990783	0.13	0.0957558457643754	0.417335347230961	VMA13
NC_001147	ABP140 mRNA	0.00	NA	0.00	0.0957420360693189	0.458273122890019	ABP140
NC_001139	CWH41 mRNA	0.00	NA	0.00	0.0956263798327167	0.398759998782368	CWH41
NC_001139	CWC23 mRNA	0.00	NA	0.00	0.0956090683352304	0.424647819805227	CWC23
NC_001134	MET8 mRNA	0.00	NA	0.00	0.0955959198233022	0.484829425792305	MET8
NC_001144	PAU23 mRNA	0.00	NA	0.00	0.0955125989247722	0.427772661082828	PAU23
NC_001144	uncharacterized protein mRNA	0.00	NA	0.00	0.0954145137036177	0.276804638657235
NC_001134	MCX1 mRNA	0.00	NA	0.00	0.0953697811985037	0.414074950879152	MCX1
NC_001143	ADD66 mRNA	0.00	NA	0.00	0.0953124878657987	0.466700589222103	ADD66
NC_001136	GUD1 mRNA	0.00	NA	0.00	0.0952195605748415	0.455918376139575	GUD1
NC_001138	RET2 mRNA	0.00	NA	0.00	0.0952134560953453	0.472332972248196	RET2
NC_001136	OST4 mRNA	0.00	NA	0.00	0.0951630288705502	0.502835336827788	OST4
NC_001146	PUB1 mRNA	0.00	NA	0.00	0.0951594791429336	0.353077843050138	PUB1
NC_001137	SIT1 mRNA	0.12	0.753068359993145	0.12	0.0950265186653692	0.464517781297412	SIT1
NC_001147	MEK1 mRNA	0.00	NA	0.00	0.0950119498574464	0.505716614657257	MEK1
NC_001147	CSI2 mRNA	0.00	NA	0.00	0.0948737667292388	0.508891369052195	CSI2
NC_001133	TPD3 mRNA	0.12	0.753068359993145	0.12	0.0948647963795591	0.457946980001569	TPD3
NC_001148	QCR2 mRNA	0.15	0.708874302586861	0.15	0.0947402363337291	0.370426797216442	QCR2
NC_001145	SCJ1 mRNA	0.00	NA	0.00	0.0943678320161703	0.483040368491769	SCJ1
NC_001140	GOS1 mRNA	0.00	NA	0.00	0.094230834082724	0.398747803659611	GOS1
NC_001141	putative metalloendopeptidase mRNA	0.00	NA	0.00	0.0941775168929959	0.38280102956933
NC_001138	CAK1 mRNA	0.00	NA	0.00	0.0941233824363072	0.415336634550029	CAK1
NC_001146	MIC27 mRNA	0.00	NA	0.00	0.0941106404100076	0.471552274232587	MIC27
NC_001141	PRK1 mRNA	0.00	NA	0.00	0.0940784298641745	0.440178822182782	PRK1
NC_001147	HRD1 mRNA	0.00	NA	0.00	0.0939965211646871	0.471902321566911	HRD1
NC_001137	PIC2 mRNA	0.00	NA	0.00	0.0939383371776635	0.420248289987751	PIC2
NC_001142	IKS1 mRNA	0.00	NA	0.00	0.0938478517648814	0.507826521028466	IKS1
NC_001143	YPF1 mRNA	0.00	NA	0.00	0.0937000554229037	0.445542401570597	YPF1
NC_001141	uncharacterized protein mRNA	0.00	NA	0.00	0.093665752832054	0.507480391494764
NC_001134	SHM1 mRNA	0.00	NA	0.00	0.0935530655444141	0.461091884033248	SHM1
NC_001142	SSC1 mRNA	0.14	0.732572866457317	0.14	0.0935303691138711	0.413200669309093	SSC1
NC_001137	uncharacterized protein mRNA	0.00	NA	0.00	0.0934692610015233	0.509281939442548
NC_001134	ENP1 mRNA	0.00	NA	0.00	0.0933921277021002	0.483499762913372	ENP1
NC_001136	uncharacterized protein mRNA	0.00	NA	0.00	0.0932846172768069	0.501487418284168
NC_001145	OST6 mRNA	0.00	NA	0.00	0.0932249752718408	0.437214293024724	OST6
NC_001134	PFF1 mRNA	0.00	NA	0.00	0.0930008716805469	0.395926745956333	PFF1
NC_001147	TPO4 mRNA	0.00	NA	0.00	0.0929480904592233	0.398530602779348	TPO4
NC_001137	OXA1 mRNA	0.00	NA	0.00	0.092873266484118	0.4566845592862	OXA1
NC_001148	PRM4 mRNA	0.00	NA	0.00	0.0925046379338897	0.388874859804504	PRM4
NC_001147	TYE7 mRNA	0.00	NA	0.00	0.0924507964544792	0.360260065660554	TYE7
NC_001147	VPS5 mRNA	0.00	NA	0.00	0.0924314739606608	0.375414407877536	VPS5
NC_001144	DPH5 mRNA	0.00	NA	0.00	0.0924246953284629	0.489438279966863	DPH5
NC_001135	POF1 mRNA	0.00	NA	0.00	0.0923323441871317	0.512316242294059	POF1
NC_001136	TCP1 mRNA	0.00	NA	0.00	0.0921410578870022	0.411710912913172	TCP1
NC_001144	MRPL4 mRNA	0.00	NA	0.00	0.0920878497287701	0.406039444464733	MRPL4
NC_001142	DAN1 mRNA	0.00	NA	0.00	0.0919026506738865	0.456235805781019	DAN1
NC_001145	LIP1 mRNA	0.00	NA	0.00	0.0918538616224424	0.44123489987964	LIP1
NC_001147	HPF1 mRNA	0.11	0.783074020132211	0.11	0.0918348406967127	0.522838406657625	HPF1
NC_001136	PRR2 mRNA	0.11	0.783074020132211	0.11	0.0917623621192226	0.515662519899378	PRR2
NC_001146	CHS1 mRNA	0.12	0.753068359993145	0.12	0.0916681412460381	0.456443280580569	CHS1
NC_001148	RTC6 mRNA	0.00	NA	0.00	0.0915685336369486	0.478031473250276	RTC6
NC_001145	glucose-6-phosphate 1-epimerase mRNA	0.00	NA	0.00	0.0915626660132127	0.409742713584138
NC_001133	GDH3 mRNA	0.00	NA	0.00	0.0915477538079663	0.422002908009927	GDH3
NC_001146	CLA4 mRNA	0.00	NA	0.00	0.0913936834612834	0.496831492320613	CLA4
NC_001145	NGL3 mRNA	0.00	NA	0.00	0.0913311777692854	0.430810195421707	NGL3
NC_001137	NUG1 mRNA	0.00	NA	0.00	0.0912556924317753	0.430290364734174	NUG1
NC_001147	PHM7 mRNA	0.13	0.740779616777428	0.13	0.0911517648834421	0.431657295490607	PHM7
NC_001139	MAL11 mRNA	0.00	NA	0.00	0.0911512434677511	0.517439134290271	MAL11
NC_001146	NPR1 mRNA	0.00	NA	0.00	0.0910857373116479	0.377313726032816	NPR1
NC_001133	CYC3 mRNA	0.00	NA	0.00	0.0908844281606325	0.458513064439833	CYC3
NC_001136	CRF1 mRNA	0.00	NA	0.00	0.0908680515407356	0.527574057769354	CRF1
NC_001134	SRO77 mRNA	0.00	NA	0.00	0.0908139618657903	0.485499731792746	SRO77
NC_001134	OPY1 mRNA	0.00	NA	0.00	0.0907590948976522	0.514086630345378	OPY1
NC_001134	NCL1 mRNA	0.00	NA	0.00	0.0907417863115823	0.382288278222452	NCL1
NC_001136	uncharacterized protein mRNA	0.00	NA	0.00	0.0906216410830071	0.437745358407208
NC_001136	MSC2 mRNA	0.00	NA	0.00	0.0905322764696545	0.471482908086626	MSC2
NC_001137	ISC10 mRNA	0.00	NA	0.00	0.0905322110846383	0.44777045449298	ISC10
NC_001139	MPC1 mRNA	0.00	NA	0.00	0.0904174439737671	0.526612870007454	MPC1
NC_001140	AIM18 mRNA	0.00	NA	0.00	0.0902451968933493	0.495452690609154	AIM18
NC_001136	ADR1 mRNA	0.12	0.752376827766605	0.12	0.0900874761429466	0.446900521756104	ADR1
NC_001137	AFG3 mRNA	0.15	0.710025606567313	0.15	0.0900483318307323	0.377939013325107	AFG3
NC_001134	gag protein mRNA	0.00	NA	0.00	0.0900098422362084	0.454128553881608
NC_001146	SIS1 mRNA	0.00	NA	0.00	0.0899523836715995	0.528091353520981	SIS1
NC_001142	ACO2 mRNA	0.00	NA	0.00	0.0899200312145983	0.520886257185506	ACO2
NC_001143	STE6 mRNA	0.00	NA	0.00	0.0898592703686558	0.39866391891553	STE6
NC_001148	Y' element ATP-dependent helicase mRNA	0.00	NA	0.00	0.0898349416146921	0.50796243659853
NC_001136	VHS1 mRNA	0.00	NA	0.00	0.0897628140274989	0.52855446977162	VHS1
NC_001138	uncharacterized protein mRNA	0.00	NA	0.00	0.0895857590887579	0.531911295832146
NC_001141	TIR3 mRNA	0.00	NA	0.00	0.0895723341403866	0.53272354367154	TIR3
NC_001148	FLC1 mRNA	0.12	0.76254788343848	0.12	0.0895302846515385	0.483231273940054	FLC1
NC_001138	GCN20 mRNA	0.00	NA	0.00	0.0894153865626841	0.430461361372424	GCN20
NC_001146	uncharacterized protein mRNA	0.12	0.76254788343848	0.12	0.0892774858280569	0.479623667503316
NC_001134	SUS1 mRNA	0.00	NA	0.00	0.0892236289077303	0.457960810213523	SUS1
NC_001139	uncharacterized protein mRNA	0.00	NA	0.00	0.0891992221998421	0.455596723243889
NC_001142	RPS5 mRNA	0.14	0.727557655640189	0.14	0.0891603172231836	0.405107109159203	RPS5
NC_001137	NPP2 mRNA	0.00	NA	0.00	0.0890905444736452	0.386793347438447	NPP2
NC_001136	ARO3 mRNA	0.00	NA	0.00	0.0890846837946034	0.407937411914325	ARO3
NC_001142	MRPL8 mRNA	0.00	NA	0.00	0.0890685757626912	0.427829010037788	MRPL8
NC_001133	OAF1 mRNA	0.00	NA	0.00	0.0889704239457924	0.369303369161825	OAF1
NC_001143	PRR1 mRNA	0.00	NA	0.00	0.0889669961543279	0.499847041851724	PRR1
NC_001142	MHP1 mRNA	0.00	NA	0.00	0.0886601383350529	0.475374099882167	MHP1
NC_001143	YPK1 mRNA	0.00	NA	0.00	0.0886053135805676	0.384895862034187	YPK1
NC_001140	CPR2 mRNA	0.00	NA	0.00	0.0885745258634309	0.432572525221695	CPR2
NC_001144	SEC39 mRNA	0.00	NA	0.00	0.088562471437728	0.466597670720161	SEC39
NC_001141	NUP159 mRNA	0.00	NA	0.00	0.0884869707085667	0.466361446502561	NUP159
NC_001139	TYS1 mRNA	0.00	NA	0.00	0.0884057662790779	0.428800314328119	TYS1
NC_001143	DID2 mRNA	0.00	NA	0.00	0.0883887256741537	0.526336851601987	DID2
NC_001139	ERG25 mRNA	0.00	NA	0.00	0.0883613862602849	0.464454793208806	ERG25
NC_001139	MRF1 mRNA	0.00	NA	0.00	0.0880181129936397	0.49502173452973	MRF1
NC_001136	ESC2 mRNA	0.00	NA	0.00	0.0878929575943248	0.465144531395881	ESC2
NC_001144	GSP1 mRNA	0.00	NA	0.00	0.0877605362922493	0.446027745271678	GSP1
NC_001147	PMT3 mRNA	0.00	NA	0.00	0.0876000011736284	0.502667671077079	PMT3
NC_001146	DSE4 mRNA	0.00	NA	0.00	0.087534787240591	0.520346268960488	DSE4
NC_001134	RFC5 mRNA	0.00	NA	0.00	0.0874944988866612	0.495534671561529	RFC5
NC_001147	PEP12 mRNA	0.00	NA	0.00	0.0874524129154587	0.519743258100047	PEP12
NC_001136	GPD1 mRNA	0.12	0.753068359993145	0.12	0.0873752794351421	0.462504926799928	GPD1
NC_001146	SNO2 mRNA	0.00	NA	0.00	0.0872182370443355	0.465775991754157	SNO2
NC_001143	OMA1 mRNA	0.00	NA	0.00	0.0871122039371651	0.435954897113122	OMA1
NC_001147	RIM20 mRNA	0.00	NA	0.00	0.0870957352686358	0.49223472769345	RIM20
NC_001136	CMR1 mRNA	0.00	NA	0.00	0.0870005406496218	0.500664223644727	CMR1
NC_001144	Y' element ATP-dependent helicase mRNA	0.00	NA	0.00	0.0869381921003716	0.527529578776377
NC_001144	SSK1 mRNA	0.00	NA	0.00	0.0868773088921872	0.465981515450592	SSK1
NC_001144	FMP25 mRNA	0.00	NA	0.00	0.0867646505741222	0.471085276047913	FMP25
NC_001136	ARO1 mRNA	0.00	NA	0.00	0.0867272372743925	0.47678632764913	ARO1
NC_001148	HRR25 mRNA	0.00	NA	0.00	0.0867238008905976	0.366962480230056	HRR25
NC_001140	uncharacterized protein mRNA	0.00	NA	0.00	0.0866910868078746	0.539543667763062
NC_001137	RIP1 mRNA	0.00	NA	0.00	0.0865042489108694	0.480301076850917	RIP1
NC_001146	YRF1-6 mRNA	0.00	NA	0.00	0.0864591021265144	0.534684439914843	YRF1-6
NC_001136	SUR2 mRNA	0.00	NA	0.00	0.0864206517849451	0.470012961195182	SUR2
NC_001136	GTB1 mRNA	0.00	NA	0.00	0.0864029462883288	0.439604442879942	GTB1
NC_001134	HSL7 mRNA	0.00	NA	0.00	0.0863580424315635	0.48738965784247	HSL7
NC_001147	LDS2 mRNA	0.00	NA	0.00	0.0862355268901998	0.514436207864372	LDS2
NC_001144	ENT2 mRNA	0.00	NA	0.00	0.0861627202250946	0.391524523359688	ENT2
NC_001145	ERR3 mRNA	0.00	NA	0.00	0.0861443170299487	0.548826365813517	ERR3
NC_001134	TYC1 mRNA	0.00	NA	0.00	0.0859369481188302	0.547929237311407	TYC1
NC_001145	PEX12 mRNA	0.00	NA	0.00	0.0859142215589087	0.417740862362957	PEX12
NC_001138	PES4 mRNA	0.00	NA	0.00	0.085816014404492	0.549291009141185	PES4
NC_001138	IOC3 mRNA	0.00	NA	0.00	0.0857481273308895	0.405496403099178	IOC3
NC_001148	glyoxylate reductase mRNA	0.00	NA	0.00	0.0857470572076598	0.484428916958662
NC_001148	TOM5 mRNA	0.00	NA	0.00	0.0857105530218062	0.530915042956723	TOM5
NC_001141	uncharacterized protein mRNA	0.13	0.738284352339394	0.13	0.085664186618758	0.427427782933334
NC_001148	RPL36B mRNA	0.00	NA	0.00	0.0856565046966007	0.453644523209222	RPL36B
NC_001134	YPK3 mRNA	0.00	NA	0.00	0.0853991841282755	0.495187384766226	YPK3
NC_001145	AVO2 mRNA	0.00	NA	0.00	0.0853907976109016	0.537173357306356	AVO2
NC_001137	MIG3 mRNA	0.00	NA	0.00	0.0853740247868834	0.532884300858423	MIG3
NC_001145	MRPS8 mRNA	0.00	NA	0.00	0.0853170194728231	0.540832184667824	MRPS8
NC_001137	FTR1 mRNA	0.00	NA	0.00	0.0848959412759927	0.493635666040668	FTR1
NC_001146	uncharacterized protein mRNA	0.00	NA	0.00	0.0847826034315966	0.553606238490078
NC_001133	GCV3 mRNA	0.00	NA	0.00	0.084737762308275	0.499123385094877	GCV3
NC_001147	ULS1 mRNA	0.00	NA	0.00	0.0846420429749385	0.388187819352872	ULS1
NC_001145	TCB3 mRNA	0.00	NA	0.00	0.0846117318839226	0.441053066683798	TCB3
NC_001145	VAN1 mRNA	0.00	NA	0.00	0.084556641410484	0.405697879435443	VAN1
NC_001139	MF(ALPHA)2 mRNA	0.00	NA	0.00	0.0843527875117951	0.55068329382402	MF(ALPHA)2
NC_001146	YPT11 mRNA	0.00	NA	0.00	0.0843106639376889	0.530083088130775	YPT11
NC_001136	ASP1 mRNA	0.00	NA	0.00	0.0842170383010539	0.461466605404621	ASP1
NC_001145	Y' element ATP-dependent helicase mRNA	0.00	NA	0.00	0.0841290946060715	0.533952581470502
NC_001136	uncharacterized protein mRNA	0.00	NA	0.00	0.0841110610658036	0.447333706588728
NC_001147	uncharacterized protein mRNA	0.00	NA	0.00	0.084038827703898	0.54291361701087
NC_001144	CHA4 mRNA	0.00	NA	0.00	0.0840042163094508	0.501790868321808	CHA4
NC_001146	HCH1 mRNA	0.00	NA	0.00	0.0837484921982594	0.476927180332221	HCH1
NC_001137	HEM14 mRNA	0.00	NA	0.00	0.0836719848380985	0.468551996606887	HEM14
NC_001143	PTR2 mRNA	0.00	NA	0.00	0.0833577784045587	0.540322512650083	PTR2
NC_001148	MRL1 mRNA	0.00	NA	0.00	0.0833478104065273	0.460458372665156	MRL1
NC_001147	uncharacterized protein mRNA	0.00	NA	0.00	0.0832610301983872	0.562737757462908
NC_001135	EMC1 mRNA	0.00	NA	0.00	0.0832134273151751	0.440138942409624	EMC1
NC_001143	DEF1 mRNA	0.00	NA	0.00	0.0831139644895446	0.465635164466775	DEF1
NC_001142	ILV3 mRNA	0.00	NA	0.00	0.0829849154170205	0.545541577074713	ILV3
NC_001142	DAN4 mRNA	0.00	NA	0.00	0.0829667019247189	0.509973116034047	DAN4
NC_001146	MRPL17 mRNA	0.00	NA	0.00	0.0829245417253152	0.436187514241067	MRPL17
NC_001144	TOP3 mRNA	0.00	NA	0.00	0.082867068592971	0.558265868275294	TOP3
NC_001134	BRN1 mRNA	0.00	NA	0.00	0.0826236747932313	0.516719584322223	BRN1
NC_001141	KGD1 mRNA	0.11	0.780974720757958	0.11	0.0825892659402557	0.510863163202574	KGD1
NC_001141	AGE2 mRNA	0.00	NA	0.00	0.0825260020286618	0.417892538413753	AGE2
NC_001136	SUP35 mRNA	0.00	NA	0.00	0.0825203683972184	0.367471776754897	SUP35
NC_001136	SSY1 mRNA	0.00	NA	0.00	0.0824732980666812	0.469154813838464	SSY1
NC_001140	QNS1 mRNA	0.00	NA	0.00	0.0824149153459759	0.422201670096299	QNS1
NC_001147	ISW2 mRNA	0.00	NA	0.00	0.08238790506079	0.488197293741112	ISW2
NC_001137	CEM1 mRNA	0.00	NA	0.00	0.0823701960183491	0.553048387653702	CEM1
NC_001134	APD1 mRNA	0.00	NA	0.00	0.0822934062494581	0.470128855529231	APD1
NC_001143	MPE1 mRNA	0.00	NA	0.00	0.0822897264677434	0.548758585286211	MPE1
NC_001136	MRPL1 mRNA	0.00	NA	0.00	0.0822781591731702	0.527872543605482	MRPL1
NC_001139	IMO32 mRNA	0.00	NA	0.00	0.0822303496995073	0.419094749439399	IMO32
NC_001143	ACP1 mRNA	0.00	NA	0.00	0.0822228054214591	0.408836629079687	ACP1
NC_001143	OAC1 mRNA	0.00	NA	0.00	0.0821355656217958	0.487695532512991	OAC1
NC_001146	COS10 mRNA	0.00	NA	0.00	0.0820746115396818	0.56749049588413	COS10
NC_001140	ERC1 mRNA	0.00	NA	0.00	0.0820090008934349	0.563774169600557	ERC1
NC_001134	PRP6 mRNA	0.00	NA	0.00	0.0819498579646727	0.405655312560575	PRP6
NC_001135	AAD3 mRNA	0.00	NA	0.00	0.0817842546827955	0.486597623358258	AAD3
NC_001134	TAF5 mRNA	0.00	NA	0.00	0.0817800293057467	0.469905731468379	TAF5
NC_001145	GCV2 mRNA	0.09	0.808753944068263	0.09	0.081763317193058	0.562192472962409	GCV2
NC_001138	CDC26 mRNA	0.00	NA	0.00	0.0815667978241524	0.564249539009467	CDC26
NC_001141	MCM10 mRNA	0.00	NA	0.00	0.0814954910468551	0.54261508679441	MCM10
NC_001134	EDS1 mRNA	0.00	NA	0.00	0.0814823181349191	0.545561532704359	EDS1
NC_001136	ACK1 mRNA	0.00	NA	0.00	0.0814504539833337	0.452194036683621	ACK1
NC_001147	DSC3 mRNA	0.00	NA	0.00	0.0814450332253843	0.525598601160391	DSC3
NC_001136	RGT2 mRNA	0.00	NA	0.00	0.0813586301330366	0.499786042242687	RGT2
NC_001148	SSU1 mRNA	0.00	NA	0.00	0.0813398173308488	0.446929789974475	SSU1
NC_001147	AAD15 mRNA	0.00	NA	0.00	0.081075047620928	0.568924445632568	AAD15
NC_001138	MIN10 mRNA	0.00	NA	0.00	0.0810560556117344	0.567043226158753	MIN10
NC_001140	ARN2 mRNA	0.12	0.76254788343848	0.12	0.0810546675491872	0.480721712581208	ARN2
NC_001144	FRS1 mRNA	0.00	NA	0.00	0.0810043023718559	0.525630579098125	FRS1
NC_001148	RAD1 mRNA	0.00	NA	0.00	0.0809589906375014	0.477680773390307	RAD1
NC_001139	SUA5 mRNA	0.00	NA	0.00	0.0805598640997739	0.52831235031771	SUA5
NC_001147	PUT4 mRNA	0.09	0.808753944068263	0.09	0.0804105263645893	0.559878301771365	PUT4
NC_001134	CST26 mRNA	0.00	NA	0.00	0.080382917093087	0.559921255332584	CST26
NC_001145	COX14 mRNA	0.00	NA	0.00	0.0803365904808503	0.492146598284189	COX14
NC_001146	NOP13 mRNA	0.00	NA	0.00	0.0802948453246182	0.441370839156671	NOP13
NC_001139	MSM1 mRNA	0.00	NA	0.00	0.0802195817916833	0.477392706552995	MSM1
NC_001143	SDH1 mRNA	0.12	0.765935193626296	0.12	0.0801310268245204	0.493826637995901	SDH1
NC_001146	AQR1 mRNA	0.00	NA	0.00	0.0800176470979355	0.419703022629636	AQR1
NC_001137	UBC6 mRNA	0.00	NA	0.00	0.0799870254079914	0.462912813454697	UBC6
NC_001137	TOG1 mRNA	0.00	NA	0.00	0.0799591882338788	0.486180611271797	TOG1
NC_001144	GAL2 mRNA	0.00	NA	0.00	0.079867183601652	0.577647066532479	GAL2
NC_001147	PRS5 mRNA	0.00	NA	0.00	0.0797897404005679	0.451027398784086	PRS5
NC_001146	NRM1 mRNA	0.00	NA	0.00	0.0797781879798999	0.578779178764977	NRM1
NC_001146	uncharacterized protein mRNA	0.00	NA	0.00	0.0796821175338229	0.556604455998853
NC_001139	RTG2 mRNA	0.00	NA	0.00	0.0796674939315761	0.499188206071866	RTG2
NC_001139	ERP6 mRNA	0.00	NA	0.00	0.0796044119055566	0.471666991526172	ERP6
NC_001137	uncharacterized protein mRNA	0.00	NA	0.00	0.0795849908506214	0.572708565303984
NC_001138	YPI1 mRNA	0.00	NA	0.00	0.0795437719334997	0.557010480391909	YPI1
NC_001148	NHP6A mRNA	0.00	NA	0.00	0.0794710596075273	0.575464755312132	NHP6A
NC_001144	SDC25 mRNA	0.00	NA	0.00	0.0794383932208703	0.454854635427499	SDC25
NC_001145	uncharacterized protein mRNA	0.00	NA	0.00	0.079407033816696	0.452398537044499
NC_001148	KEL3 mRNA	0.00	NA	0.00	0.0794012822108489	0.448927769920161	KEL3
NC_001143	APE2 mRNA	0.11	0.783074020132211	0.11	0.079400986131338	0.521855533901667	APE2
NC_001136	ENT5 mRNA	0.00	NA	0.00	0.0793577341641767	0.55035000066437	ENT5
NC_001143	uncharacterized protein mRNA	0.00	NA	0.00	0.0793278652204808	0.569504258387911
NC_001136	PCL9 mRNA	0.00	NA	0.00	0.0792919586911493	0.503456893855385	PCL9
NC_001142	uncharacterized protein mRNA	0.00	NA	0.00	0.0791532127680165	0.516404305827788
NC_001140	NDT80 mRNA	0.00	NA	0.00	0.079099522456382	0.502164450658781	NDT80
NC_001148	KAR9 mRNA	0.00	NA	0.00	0.0790776807327676	0.505856342673323	KAR9
NC_001136	HKR1 mRNA	0.00	NA	0.00	0.0790582185483183	0.544706420972515	HKR1
NC_001134	RFT1 mRNA	0.00	NA	0.00	0.0790352781147814	0.526698545688087	RFT1
NC_001139	PUF4 mRNA	0.00	NA	0.00	0.0789479812432952	0.454653492426267	PUF4
NC_001136	UTP4 mRNA	0.00	NA	0.00	0.0788088522307158	0.51685689380281	UTP4
NC_001137	YEF1 mRNA	0.00	NA	0.00	0.0787936189336696	0.51280927258644	YEF1
NC_001139	TFG1 mRNA	0.12	0.765907288542553	0.12	0.0786558712080921	0.490929295851524	TFG1
NC_001146	SEC12 mRNA	0.00	NA	0.00	0.0782122227405846	0.5287588385902	SEC12
NC_001147	PTP2 mRNA	0.00	NA	0.00	0.0781317297770931	0.501681073600771	PTP2
NC_001134	PBP2 mRNA	0.00	NA	0.00	0.0780680459978079	0.581483067123818	PBP2
NC_001147	RIB2 mRNA	0.00	NA	0.00	0.0779377859654237	0.553242321109536	RIB2
NC_001139	GTS1 mRNA	0.00	NA	0.00	0.0779008487536059	0.432945099157031	GTS1
NC_001137	PMI40 mRNA	0.00	NA	0.00	0.0778473991082578	0.506534295774972	PMI40
NC_001137	PEA2 mRNA	0.00	NA	0.00	0.0777204574737674	0.52476358370908	PEA2
NC_001141	NAS2 mRNA	0.00	NA	0.00	0.0777061221233017	0.578450116257497	NAS2
NC_001144	AFB1 mRNA	0.00	NA	0.00	0.0775732168860138	0.559933721465118	AFB1
NC_001134	FLR1 mRNA	0.00	NA	0.00	0.0775510122838861	0.552273830442776	FLR1
NC_001142	TAH11 mRNA	0.00	NA	0.00	0.0774759947057274	0.517983788532314	TAH11
NC_001144	uncharacterized protein mRNA	0.00	NA	0.00	0.0774672417515483	0.589225725736121
NC_001148	HTC1 mRNA	0.00	NA	0.00	0.077360046464397	0.558212998136951	HTC1
NC_001136	SOK1 mRNA	0.12	0.753068359993145	0.12	0.0772906583283928	0.460944190082449	SOK1
NC_001139	RPL7A mRNA	0.12	0.75324113651151	0.12	0.0772681616940069	0.467236043324809	RPL7A
NC_001147	DUF1 mRNA	0.00	NA	0.00	0.0771492440171378	0.471150047839677	DUF1
NC_001134	SCT1 mRNA	0.00	NA	0.00	0.0771398225454356	0.561917344703358	SCT1
NC_001142	QCR8 mRNA	0.08	0.82494590812404	0.08	0.0770313237525487	0.587696427028216	QCR8
NC_001141	IMP2' mRNA	0.00	NA	0.00	0.0769887932551927	0.462525607887091	IMP2'
NC_001141	HXT12 mRNA	0.00	NA	0.00	0.0769706519675118	0.592144804686047	HXT12
NC_001148	EEB1 mRNA	0.00	NA	0.00	0.0769620786283678	0.582327096032366	EEB1
NC_001142	MAD2 mRNA	0.00	NA	0.00	0.0769496269178192	0.543204702263952	MAD2
NC_001147	HTZ1 mRNA	0.00	NA	0.00	0.0768413518069403	0.489807349553463	HTZ1
NC_001144	uncharacterized protein mRNA	0.00	NA	0.00	0.0767890291716772	0.573650100146369
NC_001139	SGF73 mRNA	0.00	NA	0.00	0.0767744290985528	0.489179287574975	SGF73
NC_001142	ESS1 mRNA	0.00	NA	0.00	0.0767312297378567	0.570709455772914	ESS1
NC_001136	CYK3 mRNA	0.00	NA	0.00	0.0766607218966417	0.549023623178151	CYK3
NC_001137	PRE1 mRNA	0.00	NA	0.00	0.0766436215028681	0.461269432245239	PRE1
NC_001135	YIH1 mRNA	0.00	NA	0.00	0.0763793183530715	0.586152920061999	YIH1
NC_001145	UBP15 mRNA	0.08	0.829671451714743	0.08	0.0763348938255364	0.592622465510531	UBP15
NC_001145	ASC1 mRNA	0.08	0.823512573262271	0.08	0.0762981768188349	0.581499854890226	ASC1
NC_001134	FUI1 mRNA	0.00	NA	0.00	0.0761584361951719	0.58955574888658	FUI1
NC_001136	uncharacterized protein mRNA	0.00	NA	0.00	0.0760668663263277	0.543238604048644
NC_001145	GLO1 mRNA	0.11	0.783074020132211	0.11	0.0760596814534471	0.521770698494571	GLO1
NC_001137	UBP3 mRNA	0.00	NA	0.00	0.0758964992766501	0.536029382819431	UBP3
NC_001145	uncharacterized protein mRNA	0.00	NA	0.00	0.0758591787305493	0.572145558472094
NC_001145	ESC1 mRNA	0.00	NA	0.00	0.0758548335195928	0.48484055509675	ESC1
NC_001136	SMT3 mRNA	0.00	NA	0.00	0.0757857722161039	0.462455823519877	SMT3
NC_001147	MRS6 mRNA	0.00	NA	0.00	0.0757220552858191	0.491544557391051	MRS6
NC_001135	PBN1 mRNA	0.00	NA	0.00	0.0756701241406053	0.469452880495169	PBN1
NC_001143	MDH1 mRNA	0.09	0.822063095832597	0.09	0.0756454738228705	0.576371305912704	MDH1
NC_001144	NHA1 mRNA	0.00	NA	0.00	0.075631588055968	0.531891771260988	NHA1
NC_001145	ABZ2 mRNA	0.00	NA	0.00	0.0756158306447671	0.511765171625678	ABZ2
NC_001143	VPS1 mRNA	0.00	NA	0.00	0.0755088369554753	0.483051157938491	VPS1
NC_001148	uncharacterized protein mRNA	0.00	NA	0.00	0.0754234710575246	0.59770817006716
NC_001135	SLM5 mRNA	0.00	NA	0.00	0.075419727349012	0.531590415374008	SLM5
NC_001148	TIF3 mRNA	0.00	NA	0.00	0.0753761874439558	0.436948325526512	TIF3
NC_001144	HOG1 mRNA	0.00	NA	0.00	0.075284488697454	0.586154314336036	HOG1
NC_001148	uncharacterized protein mRNA	0.00	NA	0.00	0.0752732780771412	0.526135649181818
NC_001146	PIK1 mRNA	0.00	NA	0.00	0.0752673925389035	0.48104262274797	PIK1
NC_001135	uncharacterized protein mRNA	0.00	NA	0.00	0.075257846969519	0.591888035322351
NC_001147	NFI1 mRNA	0.00	NA	0.00	0.0752071684137484	0.525949415745517	NFI1
NC_001146	CIT1 mRNA	0.10	0.786884616604584	0.10	0.0750725215875698	0.538394737676821	CIT1
NC_001133	NUP60 mRNA	0.00	NA	0.00	0.0750232815298678	0.510345405033244	NUP60
NC_001137	YRF1-2 mRNA	0.00	NA	0.00	0.0750057483234176	0.594880525624061	YRF1-2
NC_001146	RAP1 mRNA	0.00	NA	0.00	0.0749461183058999	0.520901314701401	RAP1
NC_001141	gag-pol fusion protein mRNA	0.00	NA	0.00	0.0747591607463006	0.437771761125737
NC_001139	CUP2 mRNA	0.00	NA	0.00	0.0747054769565219	0.602778910528877	CUP2
NC_001137	GDA1 mRNA	0.00	NA	0.00	0.0747040938346482	0.535812960728492	GDA1
NC_001146	putative aminophospholipid translocase regulatory protein mRNA	0.00	NA	0.00	0.0746056540787204	0.58674238885687
NC_001135	RRT12 mRNA	0.00	NA	0.00	0.0745314652455763	0.549216168793853	RRT12
NC_001147	PDR10 mRNA	0.11	0.78359352437376	0.11	0.0745087937618078	0.527305416777831	PDR10
NC_001148	uncharacterized protein mRNA	0.00	NA	0.00	0.0744764242369131	0.598174528399857
NC_001144	CDC42 mRNA	0.00	NA	0.00	0.0743619029101998	0.499538324445222	CDC42
NC_001148	uncharacterized protein mRNA	0.00	NA	0.00	0.0743003838405553	0.58877286823589
NC_001147	YRM1 mRNA	0.00	NA	0.00	0.0742778885406715	0.491536573692967	YRM1
NC_001142	RAV1 mRNA	0.00	NA	0.00	0.0740280491621927	0.569455553359509	RAV1
NC_001137	NPR2 mRNA	0.00	NA	0.00	0.0738168397972269	0.546906858757275	NPR2
NC_001147	SMP3 mRNA	0.00	NA	0.00	0.0737371979279697	0.524696831385192	SMP3
NC_001146	ALG12 mRNA	0.00	NA	0.00	0.0735911499307015	0.575908584849524	ALG12
NC_001134	YBP1 mRNA	0.00	NA	0.00	0.0735791959006451	0.527832245862327	YBP1
NC_001148	GDE1 mRNA	0.00	NA	0.00	0.0735731683422188	0.550541094934539	GDE1
NC_001135	BUD23 mRNA	0.00	NA	0.00	0.0735577845709911	0.582879356186329	BUD23
NC_001147	GPB1 mRNA	0.00	NA	0.00	0.0735249056866993	0.459725716029403	GPB1
NC_001142	uncharacterized protein mRNA	0.00	NA	0.00	0.0735122380589941	0.591703758700224
NC_001145	GIM5 mRNA	0.00	NA	0.00	0.073458463147091	0.541018325643162	GIM5
NC_001142	HMS2 mRNA	0.00	NA	0.00	0.0733790064033818	0.585166404444106	HMS2
NC_001136	NPC2 mRNA	0.12	0.753068359993145	0.12	0.0732889273580287	0.463062801978726	NPC2
NC_001146	RHO5 mRNA	0.00	NA	0.00	0.073238142136233	0.559865355851974	RHO5
NC_001134	PCA1 mRNA	0.00	NA	0.00	0.0731386018594949	0.469592021994998	PCA1
NC_001142	ECM27 mRNA	0.00	NA	0.00	0.0730399873727592	0.554161818925962	ECM27
NC_001137	uncharacterized protein mRNA	0.00	NA	0.00	0.0730129686699593	0.38081323435895
NC_001144	FBP1 mRNA	0.11	0.783074020132211	0.11	0.073009543406189	0.524011938283961	FBP1
NC_001147	LSC1 mRNA	0.11	0.78359352437376	0.11	0.0730032532703196	0.527037439069555	LSC1
NC_001144	MHT1 mRNA	0.00	NA	0.00	0.0730028951338615	0.527881579717595	MHT1
NC_001147	HEM15 mRNA	0.00	NA	0.00	0.0729908215920989	0.549290034911936	HEM15
NC_001139	TAF6 mRNA	0.00	NA	0.00	0.0728422837219809	0.458007683015776	TAF6
NC_001146	MSB3 mRNA	0.00	NA	0.00	0.0727954536323143	0.496784984992093	MSB3
NC_001145	GSF2 mRNA	0.00	NA	0.00	0.0727489496068151	0.553075195472836	GSF2
NC_001136	VMS1 mRNA	0.00	NA	0.00	0.0727264613402997	0.534606852788112	VMS1
NC_001136	GCV1 mRNA	0.08	0.835979067976297	0.08	0.0725165931791758	0.613910106523094	GCV1
NC_001134	RIB1 mRNA	0.00	NA	0.00	0.0724596448367418	0.53938278873615	RIB1
NC_001136	GLO2 mRNA	0.00	NA	0.00	0.0724025735771888	0.598590351062964	GLO2
NC_001147	DDR2 mRNA	0.09	0.808753944068263	0.09	0.0722869190332768	0.563049688075816	DDR2
NC_001145	RSF1 mRNA	0.00	NA	0.00	0.0721373404671567	0.557198303458006	RSF1
NC_001145	HFD1 mRNA	0.08	0.835979067976297	0.08	0.0719937509942499	0.603049412228124	HFD1
NC_001142	CPS1 mRNA	0.00	NA	0.00	0.0719821693678772	0.613877272285447	CPS1
NC_001145	EPO1 mRNA	0.00	NA	0.00	0.0719672173666962	0.472123024462686	EPO1
NC_001136	BSC1 mRNA	0.00	NA	0.00	0.0719527688369785	0.58959486068481	BSC1
NC_001144	NAM2 mRNA	0.00	NA	0.00	0.0718334411047719	0.583949463894553	NAM2
NC_001144	ECM22 mRNA	0.00	NA	0.00	0.0718145703144888	0.494449608958532	ECM22
NC_001147	uncharacterized protein mRNA	0.00	NA	0.00	0.0717180222734045	0.618116154398797
NC_001138	uncharacterized protein mRNA	0.00	NA	0.00	0.0717151793449207	0.612414596324478
NC_001146	TEP1 mRNA	0.00	NA	0.00	0.0717060217362537	0.613762089049991	TEP1
NC_001144	COX17 mRNA	0.00	NA	0.00	0.0716753968540171	0.615309469026454	COX17
NC_001143	MEH1 mRNA	0.00	NA	0.00	0.0715075480252672	0.531461496267097	MEH1
NC_001134	uncharacterized protein mRNA	0.00	NA	0.00	0.0714949384786593	0.486145409758495
NC_001148	REC8 mRNA	0.00	NA	0.00	0.0714160043696389	0.583123771674267	REC8
NC_001138	RSC8 mRNA	0.00	NA	0.00	0.0713783983293935	0.540443253217948	RSC8
NC_001147	BUD7 mRNA	0.00	NA	0.00	0.0713181594994224	0.474274195878454	BUD7
NC_001146	NIS1 mRNA	0.00	NA	0.00	0.0713102169557356	0.477281208032041	NIS1
NC_001144	GPI13 mRNA	0.00	NA	0.00	0.0711983400861718	0.473097857551139	GPI13
NC_001134	ECM2 mRNA	0.00	NA	0.00	0.0711737423744838	0.603578795042555	ECM2
NC_001144	SPA2 mRNA	0.00	NA	0.00	0.0709900891677284	0.497075713239006	SPA2
NC_001145	RIM9 mRNA	0.00	NA	0.00	0.0708618141289187	0.539849258219603	RIM9
NC_001144	SIR3 mRNA	0.00	NA	0.00	0.0707987264733163	0.542799000869934	SIR3
NC_001134	RXT2 mRNA	0.00	NA	0.00	0.0706700307038171	0.526788882840833	RXT2
NC_001143	MRPL20 mRNA	0.00	NA	0.00	0.0706465996943544	0.593028439188465	MRPL20
NC_001139	SDS23 mRNA	0.00	NA	0.00	0.0706429597543254	0.581776849287455	SDS23
NC_001135	RHB1 mRNA	0.00	NA	0.00	0.0705683238444878	0.581373358534466	RHB1
NC_001134	PYC2 mRNA	0.00	NA	0.00	0.0705276579704722	0.560968538325631	PYC2
NC_001136	GMC1 mRNA	0.00	NA	0.00	0.0704924545247444	0.542887628501887	GMC1
NC_001147	FSF1 mRNA	0.00	NA	0.00	0.0704809839114522	0.540330900566842	FSF1
NC_001145	uncharacterized protein mRNA	0.00	NA	0.00	0.0704287268870703	0.529882062332048
NC_001141	SER33 mRNA	0.00	NA	0.00	0.0703453397887656	0.581499334031784	SER33
NC_001136	UBC13 mRNA	0.00	NA	0.00	0.0702853905275434	0.556708374346587	UBC13
NC_001141	FKH1 mRNA	0.00	NA	0.00	0.0702091067936043	0.578471914452375	FKH1
NC_001136	REG1 mRNA	0.12	0.76254788343848	0.12	0.070043831079659	0.478494487119641	REG1
NC_001140	HSE1 mRNA	0.00	NA	0.00	0.0700156913298997	0.5360095724394	HSE1
NC_001140	ARP1 mRNA	0.00	NA	0.00	0.0700127480905825	0.591860884498096	ARP1
NC_001139	MTM1 mRNA	0.00	NA	0.00	0.0699409107062517	0.554651099670489	MTM1
NC_001146	SUN4 mRNA	0.00	NA	0.00	0.0697429951278236	0.555888813961189	SUN4
NC_001146	RPA49 mRNA	0.00	NA	0.00	0.0697399639977456	0.607770817929069	RPA49
NC_001141	uncharacterized protein mRNA	0.00	NA	0.00	0.0697359813176961	0.601358223189146
NC_001134	GRS1 mRNA	0.11	0.783074020132211	0.11	0.0696927196630201	0.516663965252374	GRS1
NC_001141	uncharacterized protein mRNA	0.00	NA	0.00	0.0695446763084674	0.605824083540894
NC_001134	RPL23A mRNA	0.00	NA	0.00	0.0695386049198937	0.547166252045681	RPL23A
NC_001145	DAT1 mRNA	0.00	NA	0.00	0.0695042781490805	0.604962686803517	DAT1
NC_001140	VMR1 mRNA	0.08	0.835979067976297	0.08	0.0694617731983265	0.611593046328502	VMR1
NC_001147	RAX1 mRNA	0.00	NA	0.00	0.0694463035843326	0.59191822808359	RAX1
NC_001139	YRF1-3 mRNA	0.00	NA	0.00	0.069366678654074	0.600253612129979	YRF1-3
NC_001139	GPC1 mRNA	0.00	NA	0.00	0.0693415775938431	0.615271207873043	GPC1
NC_001141	RPL2B mRNA	0.00	NA	0.00	0.0692686692577646	0.550229760379248	RPL2B
NC_001135	SNT1 mRNA	0.00	NA	0.00	0.0691898394822821	0.462631562418033	SNT1
NC_001147	PFA4 mRNA	0.00	NA	0.00	0.0691529519029236	0.601341068134948	PFA4
NC_001147	VHS3 mRNA	0.00	NA	0.00	0.069133387437048	0.598077632903463	VHS3
NC_001144	RFU1 mRNA	0.00	NA	0.00	0.0689518186101647	0.629953563411773	RFU1
NC_001146	APJ1 mRNA	0.00	NA	0.00	0.0688995216199376	0.529361288189729	APJ1
NC_001144	JLP1 mRNA	0.00	NA	0.00	0.0688920378720125	0.619815838882276	JLP1
NC_001148	HUT1 mRNA	0.00	NA	0.00	0.0688754673279231	0.550078942973138	HUT1
NC_001139	EFM5 mRNA	0.00	NA	0.00	0.0688702955461948	0.518778930783914	EFM5
NC_001148	YMC1 mRNA	0.00	NA	0.00	0.0688233593133421	0.625143410356455	YMC1
NC_001146	PET8 mRNA	0.00	NA	0.00	0.0688099472035222	0.59160712074976	PET8
NC_001134	DTR1 mRNA	0.00	NA	0.00	0.0687507183383988	0.623606363409154	DTR1
NC_001148	UME1 mRNA	0.00	NA	0.00	0.0686401410648455	0.530546940706442	UME1
NC_001139	SWC4 mRNA	0.00	NA	0.00	0.0686219609204825	0.566060667487363	SWC4
NC_001147	uncharacterized protein mRNA	0.00	NA	0.00	0.0683948739618586	0.626225219770869
NC_001146	PSY2 mRNA	0.00	NA	0.00	0.0683379124028957	0.518134669831441	PSY2
NC_001136	RPA14 mRNA	0.00	NA	0.00	0.0683354841302058	0.634783011496168	RPA14
NC_001136	SEC20 mRNA	0.00	NA	0.00	0.0683073751295549	0.553593729551678	SEC20
NC_001136	EMI2 mRNA	0.11	0.783941991039058	0.11	0.0682520880874105	0.532715276627214	EMI2
NC_001145	PKR1 mRNA	0.00	NA	0.00	0.0682328298073979	0.600136536289547	PKR1
NC_001139	AMA1 mRNA	0.00	NA	0.00	0.0678626832405213	0.625621456013663	AMA1
NC_001148	BMS1 mRNA	0.00	NA	0.00	0.0677792081833855	0.532793898750841	BMS1
NC_001144	INA1 mRNA	0.00	NA	0.00	0.06774429345315	0.590997764226239	INA1
NC_001147	MED7 mRNA	0.00	NA	0.00	0.067305811950979	0.613172252629163	MED7
NC_001144	TMA10 mRNA	0.08	0.836509743696115	0.08	0.0673034694111596	0.630958788901148	TMA10
NC_001136	PRM7 mRNA	0.00	NA	0.00	0.0669323765780908	0.641750856261913	PRM7
NC_001134	SKT5 mRNA	0.00	NA	0.00	0.0667462772658127	0.528575566110327	SKT5
NC_001134	PGI1 mRNA	0.11	0.783074020132211	0.11	0.0667213301226323	0.517536676100723	PGI1
NC_001144	MLO50 mRNA	0.00	NA	0.00	0.0666746193247682	0.56539973868133	MLO50
NC_001145	YMD8 mRNA	0.00	NA	0.00	0.0666422269336118	0.535743834433895	YMD8
NC_001142	PEX2 mRNA	0.00	NA	0.00	0.0665514714825342	0.603563949715766	PEX2
NC_001142	ATP12 mRNA	0.00	NA	0.00	0.066292569449403	0.606367192979963	ATP12
NC_001139	CLG1 mRNA	0.00	NA	0.00	0.0662209244014702	0.583730902493501	CLG1
NC_001143	FLO10 mRNA	0.00	NA	0.00	0.066110033157024	0.645842646429446	FLO10
NC_001137	NTF2 mRNA	0.00	NA	0.00	0.0660815337156007	0.605542445037038	NTF2
NC_001140	DIA4 mRNA	0.00	NA	0.00	0.0658638436200599	0.635406798430756	DIA4
NC_001134	MCM7 mRNA	0.00	NA	0.00	0.0658112011535365	0.645928702427156	MCM7
NC_001142	putative nitronate monooxygenase mRNA	0.00	NA	0.00	0.0657667528898177	0.629630746033678
NC_001140	COS8 mRNA	0.00	NA	0.00	0.0657596514081167	0.532746612959814	COS8
NC_001143	phosphatidylinositol/phosphatidylcholine-bindingprotein mRNA	0.00	NA	0.00	0.0656268240811882	0.631705932118404
NC_001148	HPA2 mRNA	0.00	NA	0.00	0.0655942081873438	0.647108592580394	HPA2
NC_001134	FAT1 mRNA	0.00	NA	0.00	0.0655398455184514	0.593647554064354	FAT1
NC_001143	NNR2 mRNA	0.08	0.839717226376026	0.08	0.0655088177644862	0.647405959867823	NNR2
NC_001135	SPS22 mRNA	0.00	NA	0.00	0.065363867272964	0.649575564359049	SPS22
NC_001140	ERG7 mRNA	0.00	NA	0.00	0.0652843478399171	0.556733825574983	ERG7
NC_001148	RPA135 mRNA	0.00	NA	0.00	0.0652516300225126	0.646288183720514	RPA135
NC_001143	type II protein arginine methyltransferase mRNA	0.00	NA	0.00	0.0650025932001836	0.573931698652573
NC_001134	RRN10 mRNA	0.00	NA	0.00	0.0650004999631801	0.608663352530122	RRN10
NC_001136	CIN10 mRNA	0.00	NA	0.00	0.0647907409142136	0.534686290983638	CIN10
NC_001135	HIS4 mRNA	0.00	NA	0.00	0.0647617266590495	0.602556147994172	HIS4
NC_001140	TCD1 mRNA	0.00	NA	0.00	0.0647530720414733	0.592491984138053	TCD1
NC_001140	SOL3 mRNA	0.00	NA	0.00	0.0646980636325742	0.600023176968858	SOL3
NC_001144	ARC18 mRNA	0.00	NA	0.00	0.0646537231867183	0.547972024382351	ARC18
NC_001136	UGO1 mRNA	0.00	NA	0.00	0.0644195376724657	0.515539662155306	UGO1
NC_001148	uncharacterized protein mRNA	0.00	NA	0.00	0.064357696877359	0.578550906615962
NC_001142	CCT8 mRNA	0.00	NA	0.00	0.064219868754529	0.485402896714369	CCT8
NC_001148	HAL1 mRNA	0.00	NA	0.00	0.0641732470413994	0.612691557738388	HAL1
NC_001141	APQ12 mRNA	0.00	NA	0.00	0.0641629217485593	0.619694433863607	APQ12
NC_001137	COM2 mRNA	0.00	NA	0.00	0.0641521613214877	0.603974017421723	COM2
NC_001143	COS9 mRNA	0.00	NA	0.00	0.0641238886649084	0.604544237730327	COS9
NC_001148	COX11 mRNA	0.00	NA	0.00	0.0639419304387264	0.568078739121156	COX11
NC_001145	MRPL33 mRNA	0.00	NA	0.00	0.0638417777418256	0.638982520648094	MRPL33
NC_001139	SKI6 mRNA	0.00	NA	0.00	0.0637126486642855	0.60117255811507	SKI6
NC_001146	IDH1 mRNA	0.11	0.772115555561615	0.11	0.0636928523258567	0.500714035091649	IDH1
NC_001143	AIM29 mRNA	0.00	NA	0.00	0.0636465190998916	0.611688629740539	AIM29
NC_001139	PEX21 mRNA	0.00	NA	0.00	0.0636278780219204	0.59524320509251	PEX21
NC_001146	uncharacterized protein mRNA	0.00	NA	0.00	0.0636095143457751	0.654890267365066
NC_001144	XYL2 mRNA	0.00	NA	0.00	0.0635919084618193	0.622474067183151	XYL2
NC_001143	PXL1 mRNA	0.00	NA	0.00	0.0634469767842003	0.574028054761768	PXL1
NC_001139	gag protein mRNA	0.00	NA	0.00	0.0633705385550091	0.564270857559641
NC_001142	ARP4 mRNA	0.00	NA	0.00	0.0633600163923924	0.559294783959501	ARP4
NC_001139	GPG1 mRNA	0.00	NA	0.00	0.0630025094430868	0.626010173460131	GPG1
NC_001148	SKS1 mRNA	0.00	NA	0.00	0.0628207195267525	0.643786366148077	SKS1
NC_001133	uncharacterized protein mRNA	0.00	NA	0.00	0.0626602352987815	0.623935083869423
NC_001136	DBF4 mRNA	0.00	NA	0.00	0.0626553594248082	0.564385714570056	DBF4
NC_001134	FES1 mRNA	0.00	NA	0.00	0.0626468760599369	0.660454491770583	FES1
NC_001140	APM2 mRNA	0.00	NA	0.00	0.0625389381603158	0.599369358218066	APM2
NC_001147	RUP1 mRNA	0.00	NA	0.00	0.062460072902748	0.543010142986077	RUP1
NC_001141	uncharacterized protein mRNA	0.00	NA	0.00	0.062390629886889	0.662971279598775
NC_001139	uncharacterized protein mRNA	0.00	NA	0.00	0.0622149294932054	0.627347501153695
NC_001146	CRZ1 mRNA	0.00	NA	0.00	0.0621528744503894	0.556959561278973	CRZ1
[truncated: 3,996 more rows]
